# Supplementary material for: CD16 and CD57 expressing gamma delta T cells in acute HIV-1 infection are associated with the development of neutralization breadth
Source: PLoS Pathog. 2025 Jan 31;21(1):e1012916. doi: 10.1371/journal.ppat.1012916 (PMC11805418; doi:10.1371/journal.ppat.1012916)
Supplement: S2 File — (XLSX) [file ppat.1012916.s002.xlsx]

## Sheet: Median -185 days vs 18 days
	Approved_Symbol	Ensembl_Name	logFC	logCPM	F	PValue	FDR	Approved.Name	negPvalue	deg	p001
698	MCM10	ENSG00000065328	9.75664	1.94611	42.2878	1.93664e-07	0.00319003	minichromosome maintenance 10 replication initiation factor	6.71295	Up_Reg	Up_Reg
8169	SENP8	ENSG00000166192	-7.8463	0.092241	29.7532	4.41933e-06	0.0363976	SUMO/sentrin peptidase family member, NEDD8 specific	5.35464	Down_Reg	Down_Reg
6721	SPC25	ENSG00000152253	8.26621	0.949339	26.6115	1.07186e-05	0.0463785	SPC25, NDC80 kinetochore complex component	4.96986	Up_Reg	Up_Reg
12976	HBB	ENSG00000244734	13.6	10.0046	26.441	1.12624e-05	0.0463785	hemoglobin subunit beta	4.94837	Up_Reg	Up_Reg
11460	LINC01973	ENSG00000204283	8.22008	-0.119119	30.4265	2.13549e-05	0.0599888	long intergenic non-protein coding RNA 1973	4.6705	Up_Reg	Up_Reg
7039	UBE2L6	ENSG00000156587	0.668531	8.26467	24.206	2.18512e-05	0.0599888	ubiquitin conjugating enzyme E2 L6	4.66053	Non_DEG	Non_DEG
915	HMMR	ENSG00000072571	7.33412	0.849791	23.1973	2.97385e-05	0.0634564	hyaluronan mediated motility receptor	4.52668	Up_Reg	Up_Reg
331	TYMP	ENSG00000025708	1.47182	5.47632	23.0817	3.0819e-05	0.0634564	thymidine phosphorylase	4.51118	Up_Reg	Up_Reg
4110	EFNB2	ENSG00000125266	-7.29928	-0.420975	21.6451	4.83462e-05	0.0771964	ephrin B2	4.31564	Down_Reg	Down_Reg
10696	HBA2	ENSG00000188536	10.6769	9.55992	21.6083	4.89151e-05	0.0771964	hemoglobin subunit alpha 2	4.31056	Up_Reg	Up_Reg
679	BCAS1	ENSG00000064787	7.52058	0.236456	20.5275	6.92386e-05	0.0771964	breast carcinoma amplified sequence 1	4.15965	Up_Reg	Up_Reg
10479	SAPCD2	ENSG00000186193	6.37561	-1.14093	19.9223	8.43891e-05	0.0771964	suppressor APC domain containing 2	4.07371	Up_Reg	Up_Reg
10599	ISG15	ENSG00000187608	1.36029	8.17864	19.8566	8.62363e-05	0.0771964	ISG15 ubiquitin-like modifier	4.06431	Up_Reg	Up_Reg
6713	ARL11	ENSG00000152213	6.8938	-0.648708	19.8147	8.74334e-05	0.0771964	ADP ribosylation factor like GTPase 11	4.05832	Up_Reg	Up_Reg
7172	RIBC1	ENSG00000158423	-6.22354	-1.23476	19.7627	8.89475e-05	0.0771964	RIB43A domain with coiled-coils 1	4.05087	Down_Reg	Down_Reg
13665	LINC02012	ENSG00000272989	-6.5021	-0.643056	19.5844	9.43483e-05	0.0771964	long intergenic non-protein coding RNA 2012	4.02527	Down_Reg	Down_Reg
13347	CAP2P1	ENSG00000259151	-6.52646	-0.987872	19.3835	0.000100857	0.0771964	cyclase associated actin cytoskeleton regulatory protein 2 pseudogene 1	3.9963	Down_Reg	Down_Reg
4260	IFI6	ENSG00000126709	1.41013	5.98371	19.2235	0.00010638	0.0771964	interferon alpha inducible protein 6	3.97314	Up_Reg	Up_Reg
11640	HBA1	ENSG00000206172	8.81878	7.75561	19.1818	0.000107873	0.0771964	hemoglobin subunit alpha 1	3.96709	Up_Reg	Up_Reg
11197	FAM109A	ENSG00000198324	5.81855	-0.379082	18.8049	0.000122408	0.0771964	family with sequence similarity 109 member A	3.91219	Up_Reg	Up_Reg
1	TSPAN6	ENSG00000000003	-8.3606	0.00412812	22.3103	0.000130654	0.0771964	tetraspanin 6	3.88388	Down_Reg	Down_Reg
1216	HAL	ENSG00000084110	6.3825	-0.439047	18.4822	0.000136512	0.0771964	histidine ammonia-lyase	3.86483	Up_Reg	Up_Reg
12670	EEF1GP7	ENSG00000236290	5.26563	-1.98824	18.4533	0.00013786	0.0771964	eukaryotic translation elongation factor 1 gamma pseudogene 7	3.86056	Up_Reg	Up_Reg
11350	BHLHB9	ENSG00000198908	6.18134	0.116203	18.4461	0.000138196	0.0771964	basic helix-loop-helix family member b9	3.8595	Up_Reg	Up_Reg
5250	IL10	ENSG00000136634	6.57178	-0.586181	18.3022	0.000145122	0.0771964	interleukin 10	3.83827	Up_Reg	Up_Reg
7409	LY6E	ENSG00000160932	0.737233	8.70943	18.2601	0.000147219	0.0771964	lymphocyte antigen 6 family member E	3.83204	Non_DEG	Non_DEG
13255	ZNF10	ENSG00000256223	-1.72611	3.75819	17.7839	0.000173292	0.0771964	zinc finger protein 10	3.76122	Down_Reg	Down_Reg
8495	PBK	ENSG00000168078	9.32965	0.915524	21.0742	0.000177762	0.0771964	PDZ binding kinase	3.75016	Up_Reg	Up_Reg
927	AP1M1	ENSG00000072958	0.736152	6.48608	17.666	0.000180478	0.0771964	adaptor related protein complex 1 mu 1 subunit	3.74357	Non_DEG	Non_DEG
13313	KLF17P1	ENSG00000258316	7.03197	-1.14323	20.8281	0.000189226	0.0771964	Kruppel like factor 17 pseudogene 1	3.72302	Up_Reg	Up_Reg
1761	SAMD15	ENSG00000100583	-6.29558	0.191922	17.5089	0.000190552	0.0771964	sterile alpha motif domain containing 15	3.71999	Down_Reg	Down_Reg
11082	PDCD1LG2	ENSG00000197646	6.75531	-0.383514	17.4309	0.000195771	0.0771964	programmed cell death 1 ligand 2	3.70825	Up_Reg	Up_Reg
10636	PLA2G2C	ENSG00000187980	-6.31563	-0.933889	17.3917	0.000198456	0.0771964	phospholipase A2 group IIC	3.70234	Down_Reg	Down_Reg
7838	CDC25A	ENSG00000164045	7.69211	-0.585738	20.5292	0.000204259	0.0771964	cell division cycle 25A	3.68982	Up_Reg	Up_Reg
9762	SPTY2D1	ENSG00000179119	-0.879611	5.26759	17.1698	0.000214391	0.0771964	SPT2 chromatin protein domain containing 1	3.66879	Non_DEG	Non_DEG
5433	IFI44L	ENSG00000137959	2.89444	6.8603	16.8903	0.000236419	0.0771964	interferon induced protein 44 like	3.62632	Up_Reg	Up_Reg
13095	XBP1P1	ENSG00000249947	5.29534	-1.65305	16.8852	0.00023684	0.0771964	X-box binding protein 1 pseudogene 1	3.62554	Up_Reg	Up_Reg
9294	EXO1	ENSG00000174371	9.324	0.910067	19.9181	0.00023926	0.0771964	exonuclease 1	3.62113	Up_Reg	Up_Reg
5435	IFI44	ENSG00000137965	1.31667	5.99099	16.8351	0.000241047	0.0771964	interferon induced protein 44	3.6179	Up_Reg	Up_Reg
7523	PARS2	ENSG00000162396	-7.81668	-0.482482	19.8566	0.000243138	0.0771964	prolyl-tRNA synthetase 2, mitochondrial	3.61415	Down_Reg	Down_Reg
325	DEPDC1	ENSG00000024526	6.22636	-0.948792	16.7953	0.000244446	0.0771964	DEP domain containing 1	3.61182	Up_Reg	Up_Reg
12213	ADAM1B	ENSG00000226469	-7.08758	-1.09869	19.8152	0.000245785	0.0771964	ADAM metallopeptidase domain 1B (pseudogene)	3.60944	Down_Reg	Down_Reg
13267	TRAV1-2	ENSG00000256553	8.05544	-0.267937	19.8026	0.000246593	0.0771964	T cell receptor alpha variable 1-2	3.60802	Up_Reg	Up_Reg
1809	PSME2	ENSG00000100911	0.572845	9.23554	16.7499	0.000248386	0.0771964	proteasome activator subunit 2	3.60487	Non_DEG	Non_DEG
11712	TRAV8-3	ENSG00000211787	6.41669	-0.64019	16.3726	0.000283839	0.0865814	T cell receptor alpha variable 8-3	3.54693	Up_Reg	Up_Reg
12610	RPSAP16	ENSG00000235145	5.54358	-1.17178	16.2758	0.000293776	0.0879831	ribosomal protein SA pseudogene 16	3.53198	Up_Reg	Up_Reg
4312	AUNIP	ENSG00000127423	7.33016	-0.891808	18.9168	0.000311831	0.090945	aurora kinase A and ninein interacting protein	3.50608	Up_Reg	Up_Reg
2452	EZH2	ENSG00000106462	1.917	4.2492	15.9915	0.000325176	0.090945	enhancer of zeste 2 polycomb repressive complex 2 subunit	3.48788	Up_Reg	Up_Reg
12459	SETP10	ENSG00000231905	-6.32252	-1.68901	18.747	0.000326398	0.090945	SET pseudogene 10	3.48625	Down_Reg	Down_Reg
3533	KIF14	ENSG00000118193	6.20797	-0.0402601	15.9151	0.00033421	0.090945	kinesin family member 14	3.47598	Up_Reg	Up_Reg
12463	RPL7L1P12	ENSG00000231981	6.74187	-1.37277	18.6309	0.000336792	0.090945	ribosomal protein L7 like 1 pseudogene 12	3.47264	Up_Reg	Up_Reg
10299	ARMCX2	ENSG00000184867	-7.55092	-0.723085	18.3485	0.000363627	0.0936708	armadillo repeat containing, X-linked 2	3.43934	Down_Reg	Down_Reg
4180	RBCK1	ENSG00000125826	0.522024	6.70826	15.6782	0.000363947	0.0936708	RANBP2-type and C3HC4-type zinc finger containing 1	3.43896	Non_DEG	Non_DEG
1532	SMIM24	ENSG00000095932	-6.95761	-1.20421	18.1414	0.000384802	0.0942877	small integral membrane protein 24	3.41476	Down_Reg	Down_Reg
13753	TRBV13	ENSG00000276405	6.19938	-0.699643	15.5115	0.000386565	0.0942877	T cell receptor beta variable 13	3.41278	Up_Reg	Up_Reg
2664	DLX4	ENSG00000108813	-6.98216	-1.18543	18.1066	0.000388499	0.0942877	distal-less homeobox 4	3.41061	Down_Reg	Down_Reg
4219	PSMB2	ENSG00000126067	0.676736	7.1104	15.4835	0.000390507	0.0942877	proteasome subunit beta 2	3.40837	Non_DEG	Non_DEG
4857	CNDP2	ENSG00000133313	0.630958	6.04706	15.3857	0.000404618	0.0942877	carnosine dipeptidase 2	3.39295	Non_DEG	Non_DEG
8977	GATM	ENSG00000171766	-5.68503	-0.823021	15.3759	0.000406061	0.0942877	glycine amidinotransferase	3.39141	Down_Reg	Down_Reg
13740	UHRF1	ENSG00000276043	4.30364	1.84731	15.3735	0.000406412	0.0942877	ubiquitin like with PHD and ring finger domains 1	3.39103	Up_Reg	Up_Reg
11396	CENPW	ENSG00000203760	4.04782	2.25756	15.2518	0.000424812	0.0970238	centromere protein W	3.3718	Up_Reg	Up_Reg
13863	BISPR	ENSG00000282851	1.12652	4.87032	15.1667	0.000438221	0.0970238	BST2 interferon stimulated positive regulator (non-protein coding)	3.35831	Up_Reg	Up_Reg
4399	MRPS12	ENSG00000128626	0.654675	5.84736	15.1414	0.000442275	0.0970238	mitochondrial ribosomal protein S12	3.35431	Non_DEG	Non_DEG
9082	PPP1CA	ENSG00000172531	0.515455	9.05931	15.0717	0.0004537	0.0970238	protein phosphatase 1 catalytic subunit alpha	3.34323	Non_DEG	Non_DEG
10312	USP18	ENSG00000184979	1.77117	5.21412	15.0297	0.000460736	0.0970238	ubiquitin specific peptidase 18	3.33655	Up_Reg	Up_Reg
3846	RPL21	ENSG00000122026	-0.401364	11.6481	15.0198	0.000462415	0.0970238	ribosomal protein L21	3.33497	Non_DEG	Non_DEG
9891	ARSJ	ENSG00000180801	7.53742	-0.722188	17.4492	0.000466109	0.0970238	arylsulfatase family member J	3.33151	Up_Reg	Up_Reg
13204	C1DP5	ENSG00000254965	5.6403	-2.14085	17.3265	0.000482409	0.0970238	C1D nuclear receptor corepressor pseudogene 5	3.31658	Up_Reg	Up_Reg
4904	DGLUCY	ENSG00000133943	0.735535	5.51626	14.8521	0.000491788	0.0970238	D-glutamate cyclase	3.30822	Non_DEG	Non_DEG
4771	XAF1	ENSG00000132530	1.03867	7.55262	14.8477	0.000492579	0.0970238	XIAP associated factor 1	3.30752	Up_Reg	Up_Reg
8053	CLDN2	ENSG00000165376	5.54911	-1.46402	14.8268	0.000496382	0.0970238	claudin 2	3.30418	Up_Reg	Up_Reg
773	TRO	ENSG00000067445	-7.35744	-0.877823	17.0585	0.000520257	0.0970238	trophinin	3.28378	Down_Reg	Down_Reg
4174	CD93	ENSG00000125810	-5.72935	-0.673839	14.6589	0.000528096	0.0970238	CD93 molecule	3.27729	Down_Reg	Down_Reg
12884	DBIL5P2	ENSG00000242412	-6.47278	-1.5809	16.9841	0.000531329	0.0970238	diazepam binding inhibitor-like 5 pseudogene 2	3.27464	Down_Reg	Down_Reg
2660	MLX	ENSG00000108788	0.511432	5.83721	14.6182	0.000536107	0.0970238	MLX, MAX dimerization protein	3.27075	Non_DEG	Non_DEG
4422	CHAC1	ENSG00000128965	7.77352	-0.512664	16.9267	0.000540053	0.0970238	ChaC glutathione specific gamma-glutamylcyclotransferase 1	3.26756	Up_Reg	Up_Reg
12404	DNM3OS	ENSG00000230630	6.29184	-1.71088	16.8622	0.000550046	0.0970238	DNM3 opposite strand/antisense RNA	3.2596	Up_Reg	Up_Reg
3620	PHF19	ENSG00000119403	1.34766	3.77979	14.5254	0.000554858	0.0970238	PHD finger protein 19	3.25582	Up_Reg	Up_Reg
3259	STAT1	ENSG00000115415	0.766762	7.60964	14.4908	0.000562028	0.0970238	signal transducer and activator of transcription 1	3.25024	Non_DEG	Non_DEG
5070	PHF21A	ENSG00000135365	0.861082	4.71702	14.4781	0.000564693	0.0970238	PHD finger protein 21A	3.24819	Non_DEG	Non_DEG
3198	ADAM23	ENSG00000114948	7.80097	-0.494774	16.7652	0.000565461	0.0970238	ADAM metallopeptidase domain 23	3.2476	Up_Reg	Up_Reg
9593	SAMD9L	ENSG00000177409	0.858898	6.43929	14.394	0.00058262	0.0988077	sterile alpha motif domain containing 9 like	3.23461	Non_DEG	Non_DEG
9236	RNF213	ENSG00000173821	0.438438	8.91035	14.3586	0.000590348	0.0988077	ring finger protein 213	3.22889	Non_DEG	Non_DEG
1465	PSME1	ENSG00000092010	0.360666	10.1193	14.3427	0.000593854	0.0988077	proteasome activator subunit 1	3.22632	Non_DEG	Non_DEG
12651	LINC00941	ENSG00000235884	4.89623	-1.90254	14.2864	0.000606447	0.099894	long intergenic non-protein coding RNA 941	3.21721	Up_Reg	Up_Reg
7727	IFI16	ENSG00000163565	0.621008	7.83433	14.2582	0.000612852	0.0999495	interferon gamma inducible protein 16	3.21264	Non_DEG	Non_DEG
12257	LINC00310	ENSG00000227456	-6.44646	-1.59978	16.3053	0.000645361	0.104219	long intergenic non-protein coding RNA 310	3.1902	Down_Reg	Down_Reg
3905	ARL4AP1	ENSG00000122872	-6.13882	-1.82791	16.0541	0.000694209	0.107528	ADP ribosylation factor like GTPase 4A pseudogene 1	3.15851	Down_Reg	Down_Reg
3498	HSD11B1	ENSG00000117594	6.89585	-1.25067	16.0482	0.000695399	0.107528	hydroxysteroid 11-beta dehydrogenase 1	3.15777	Up_Reg	Up_Reg
7032	EEF1A1	ENSG00000156508	-0.395979	13.1591	13.9093	0.000698488	0.107528	eukaryotic translation elongation factor 1 alpha 1	3.15584	Non_DEG	Non_DEG
7386	CHRNB2	ENSG00000160716	6.9088	-1.25124	15.9684	0.000711799	0.108562	cholinergic receptor nicotinic beta 2 subunit	3.14764	Up_Reg	Up_Reg
4011	ARFGEF2	ENSG00000124198	-0.932307	4.88198	13.8079	0.000725689	0.109666	ADP ribosylation factor guanine nucleotide exchange factor 2	3.13925	Non_DEG	Non_DEG
13387	MTCYBP28	ENSG00000260161	6.26468	-1.7191	15.599	0.00079347	0.114011	mitochondrially encoded cytochrome b pseudogene 28	3.10047	Up_Reg	Up_Reg
19	LAP3	ENSG00000002549	0.794775	6.56254	13.5612	0.000796744	0.114011	leucine aminopeptidase 3	3.09868	Non_DEG	Non_DEG
11678	IGKC	ENSG00000211592	6.11607	1.6453	13.5524	0.000799394	0.114011	immunoglobulin kappa constant	3.09724	Up_Reg	Up_Reg
7115	MX1	ENSG00000157601	1.41824	6.81182	13.5117	0.000811866	0.114011	MX dynamin like GTPase 1	3.09052	Up_Reg	Up_Reg
12820	C1QTNF9	ENSG00000240654	6.30091	-1.7083	15.5014	0.000816737	0.114011	C1q and TNF related 9	3.08792	Up_Reg	Up_Reg
641	EIF4B	ENSG00000063046	-0.432548	7.42884	13.4554	0.000829457	0.114814	eukaryotic translation initiation factor 4B	3.08121	Non_DEG	Non_DEG
8350	MYO5B	ENSG00000167306	5.24594	-1.21864	13.3264	0.000871275	0.117753	myosin VB	3.05984	Up_Reg	Up_Reg
6088	RPS27A	ENSG00000143947	-0.393348	10.7105	13.3243	0.000871978	0.117753	ribosomal protein S27a	3.05949	Non_DEG	Non_DEG
2104	PYCARD	ENSG00000103490	0.811381	6.05561	13.318	0.000874076	0.117753	PYD and CARD domain containing	3.05845	Non_DEG	Non_DEG
5510	PARP9	ENSG00000138496	1.13259	6.10469	13.3024	0.000879288	0.117753	poly(ADP-ribose) polymerase family member 9	3.05587	Up_Reg	Up_Reg
11270	MT-ND6	ENSG00000198695	-0.608461	8.99585	13.1192	0.000943223	0.125087	mitochondrially encoded NADH:ubiquinone oxidoreductase core subunit 6	3.02539	Non_DEG	Non_DEG
4100	MT1G	ENSG00000125144	5.00136	-1.30184	13.1026	0.000949243	0.125087	metallothionein 1G	3.02262	Up_Reg	Up_Reg
1900	TNNC2	ENSG00000101470	4.59678	-1.23061	13.0452	0.000970453	0.126868	troponin C2, fast skeletal type	3.01303	Up_Reg	Up_Reg
9134	MYD88	ENSG00000172936	0.587965	6.67946	12.9814	0.000994564	0.128996	myeloid differentiation primary response 88	3.00237	Non_DEG	Non_DEG
9957	TMIE	ENSG00000181585	-5.10507	-1.63134	12.914	0.00102075	0.130339	transmembrane inner ear	2.99108	Down_Reg	Non_DEG
4930	PRPF38B	ENSG00000134186	-0.332419	7.15713	12.8703	0.00103814	0.131541	pre-mRNA processing factor 38B	2.98374	Non_DEG	Non_DEG
3197	EEF1B2	ENSG00000114942	-0.394397	8.8384	12.8364	0.00105183	0.132258	eukaryotic translation elongation factor 1 beta 2	2.97805	Non_DEG	Non_DEG
3389	FBXO6	ENSG00000116663	0.764907	5.4739	12.7406	0.00109158	0.135328	F-box protein 6	2.96195	Non_DEG	Non_DEG
8137	IFI27	ENSG00000165949	4.5937	5.08915	12.738	0.00109268	0.135328	interferon alpha inducible protein 27	2.96151	Up_Reg	Non_DEG
6215	MarchF1	ENSG00000145416	-4.9218	-1.55825	12.7129	0.00110338	0.135634	membrane associated ring-CH-type finger 1	2.95727	Down_Reg	Non_DEG
12046	APOL6	ENSG00000221963	0.528544	6.73226	12.6403	0.00113494	0.13848	apolipoprotein L6	2.94503	Non_DEG	Non_DEG
1653	DMC1	ENSG00000100206	5.31847	-0.189377	12.479	0.00120853	0.145306	DNA meiotic recombinase 1	2.91774	Up_Reg	Non_DEG
3586	UCHL3	ENSG00000118939	0.593572	4.94787	12.3926	0.00125003	0.149207	ubiquitin C-terminal hydrolase L3	2.90308	Non_DEG	Non_DEG
8232	TMED3	ENSG00000166557	0.614078	5.53468	12.3583	0.00126696	0.15014	transmembrane p24 trafficking protein 3	2.89724	Non_DEG	Non_DEG
2758	LPXN	ENSG00000110031	0.667651	7.41605	12.3317	0.00128019	0.150624	leupaxin	2.89273	Non_DEG	Non_DEG
9851	FGD6	ENSG00000180263	-5.15849	-0.520446	12.1596	0.00136974	0.155557	FYVE, RhoGEF and PH domain containing 6	2.86336	Down_Reg	Non_DEG
11625	LINC00487	ENSG00000205837	5.17363	-1.2899	12.1464	0.00137686	0.155557	long intergenic non-protein coding RNA 487	2.86111	Up_Reg	Non_DEG
1505	CDC6	ENSG00000094804	5.3131	2.43027	12.1461	0.00137702	0.155557	cell division cycle 6	2.86106	Up_Reg	Non_DEG
7956	FABP5	ENSG00000164687	1.51123	5.213	12.1429	0.00137878	0.155557	fatty acid binding protein 5	2.86051	Up_Reg	Non_DEG
6604	IL18	ENSG00000150782	-5.09454	-1.28317	12.0975	0.00140367	0.156923	interleukin 18	2.85274	Down_Reg	Non_DEG
10768	JPT1	ENSG00000189159	0.879697	6.45785	12.0862	0.00140995	0.156923	Jupiter microtubule associated homolog 1	2.8508	Non_DEG	Non_DEG
12024	RPL21P16	ENSG00000220842	-0.419337	5.9589	11.9579	0.00148325	0.163974	ribosomal protein L21 pseudogene 16	2.82879	Non_DEG	Non_DEG
9656	ODF3B	ENSG00000177989	1.3485	2.99492	11.913	0.0015099	0.165807	outer dense fiber of sperm tails 3B	2.82105	Up_Reg	Non_DEG
11571	PSMB10	ENSG00000205220	0.563014	8.32095	11.8846	0.00152697	0.166571	proteasome subunit beta 10	2.81617	Non_DEG	Non_DEG
11095	TXNRD3	ENSG00000197763	5.05345	-1.0834	11.8586	0.00154278	0.167189	thioredoxin reductase 3	2.8117	Up_Reg	Non_DEG
7843	SHISA5	ENSG00000164054	0.423973	8.22485	11.7095	0.00163702	0.175098	shisa family member 5	2.78595	Non_DEG	Non_DEG
8759	TRAPPC1	ENSG00000170043	0.452239	6.95529	11.6554	0.0016727	0.17776	trafficking protein particle complex 1	2.77658	Non_DEG	Non_DEG
3506	STMN1	ENSG00000117632	1.41442	7.76801	11.6117	0.0017022	0.179735	stathmin 1	2.76899	Up_Reg	Non_DEG
12965	APOBEC3C	ENSG00000244509	0.545185	7.93821	11.5875	0.00171874	0.180326	apolipoprotein B mRNA editing enzyme catalytic subunit 3C	2.76479	Non_DEG	Non_DEG
10736	RPL14	ENSG00000188846	-0.322661	9.20789	11.5391	0.00175234	0.182687	ribosomal protein L14	2.75638	Non_DEG	Non_DEG
5083	TROAP	ENSG00000135451	5.19684	1.11961	11.4673	0.00180342	0.18683	trophinin associated protein	2.7439	Up_Reg	Non_DEG
4934	VAV3	ENSG00000134215	-0.76423	5.16115	11.4484	0.00181717	0.187078	vav guanine nucleotide exchange factor 3	2.7406	Non_DEG	Non_DEG
5177	SLC41A2	ENSG00000136052	-4.38321	-0.441304	11.3565	0.00188552	0.191718	solute carrier family 41 member 2	2.72457	Down_Reg	Non_DEG
290	ZRANB1	ENSG00000019995	-0.80109	4.89795	11.2999	0.00192899	0.194935	zinc finger RANBP2-type containing 1	2.71467	Non_DEG	Non_DEG
3473	CDC20	ENSG00000117399	5.20516	2.80693	11.2465	0.00197094	0.197328	cell division cycle 20	2.70533	Up_Reg	Non_DEG
4839	TPT1	ENSG00000133112	-0.324973	10.511	11.2394	0.00197664	0.197328	tumor protein, translationally-controlled 1	2.70407	Non_DEG	Non_DEG
9995	IDH2	ENSG00000182054	0.771526	7.49367	11.1901	0.00201642	0.200087	isocitrate dehydrogenase (NADP(+)) 2, mitochondrial	2.69542	Non_DEG	Non_DEG
1366	OAS1	ENSG00000089127	1.77645	5.37204	11.1697	0.00203307	0.200532	2'-5'-oligoadenylate synthetase 1	2.69185	Up_Reg	Non_DEG
729	DIP2B	ENSG00000066084	-0.895284	4.15332	11.1334	0.00206315	0.201231	disco interacting protein 2 homolog B	2.68547	Non_DEG	Non_DEG
11296	MT-ND5	ENSG00000198786	-0.484547	11.0572	11.1317	0.0020646	0.201231	mitochondrially encoded NADH:ubiquinone oxidoreductase core subunit 5	2.68516	Non_DEG	Non_DEG
4837	EPSTI1	ENSG00000133106	1.06413	5.66102	11.0999	0.0020913	0.202635	epithelial stromal interaction 1	2.67958	Up_Reg	Non_DEG
6598	CCT5	ENSG00000150753	0.743409	7.44317	11.0022	0.00217587	0.209563	chaperonin containing TCP1 subunit 5	2.66237	Non_DEG	Non_DEG
12798	PSMB9	ENSG00000240065	0.489119	9.03888	10.9883	0.00218825	0.209563	proteasome subunit beta 9	2.6599	Non_DEG	Non_DEG
1936	ALG13	ENSG00000101901	-0.646917	6.44578	10.971	0.0022037	0.209823	ALG13, UDP-N-acetylglucosaminyltransferase subunit	2.65685	Non_DEG	Non_DEG
3456	GBP1	ENSG00000117228	0.923191	5.97366	10.8919	0.00227579	0.215441	guanylate binding protein 1	2.64287	Non_DEG	Non_DEG
12750	ABCA17P	ENSG00000238098	-4.3059	-1.77083	10.8364	0.0023279	0.219115	ATP binding cassette subfamily A member 17, pseudogene	2.63304	Down_Reg	Non_DEG
413	FBXO42	ENSG00000037637	-0.76326	5.23461	10.7566	0.00240505	0.225091	F-box protein 42	2.61888	Non_DEG	Non_DEG
8379	RPL13	ENSG00000167526	-0.384644	11.1929	10.7347	0.00242666	0.225689	ribosomal protein L13	2.61499	Non_DEG	Non_DEG
11455	PSMB8	ENSG00000204264	0.410316	8.59985	10.7101	0.00245129	0.225689	proteasome subunit beta 8	2.6106	Non_DEG	Non_DEG
759	SP100	ENSG00000067066	0.416533	8.22041	10.7088	0.00245255	0.225689	SP100 nuclear antigen	2.61038	Non_DEG	Non_DEG
1683	MCM5	ENSG00000100297	1.43068	5.62462	10.6893	0.00247229	0.226115	minichromosome maintenance complex component 5	2.6069	Up_Reg	Non_DEG
6085	EML4	ENSG00000143924	-0.640007	8.45007	10.6552	0.00250707	0.226115	echinoderm microtubule associated protein like 4	2.60083	Non_DEG	Non_DEG
6396	RPL7	ENSG00000147604	-0.344578	10.7722	10.643	0.00251962	0.226115	ribosomal protein L7	2.59867	Non_DEG	Non_DEG
1471	RNF31	ENSG00000092098	0.739534	4.26779	10.6423	0.00252037	0.226115	ring finger protein 31	2.59854	Non_DEG	Non_DEG
11133	RPL12	ENSG00000197958	-0.261568	9.42398	10.637	0.00252581	0.226115	ribosomal protein L12	2.5976	Non_DEG	Non_DEG
10441	IFITM1	ENSG00000185885	0.55109	11.1411	10.621	0.00254253	0.226381	interferon induced transmembrane protein 1	2.59473	Non_DEG	Non_DEG
13185	CHMP4A	ENSG00000254505	0.401849	6.96474	10.4237	0.00275769	0.242913	charged multivesicular body protein 4A	2.55945	Non_DEG	Non_DEG
13212	CHMP1B	ENSG00000255112	-0.495072	8.13554	10.3716	0.00281771	0.246798	charged multivesicular body protein 1B	2.5501	Non_DEG	Non_DEG
6547	MPZL2	ENSG00000149573	-3.75473	-0.995936	10.3452	0.00284867	0.246798	myelin protein zero like 2	2.54536	Down_Reg	Non_DEG
3232	PPM1G	ENSG00000115241	0.549622	6.59983	10.3324	0.00286378	0.246798	protein phosphatase, Mg2+/Mn2+ dependent 1G	2.54306	Non_DEG	Non_DEG
5954	PSMA5	ENSG00000143106	0.727812	7.04365	10.3225	0.00287556	0.246798	proteasome subunit alpha 5	2.54128	Non_DEG	Non_DEG
261	MDH1	ENSG00000014641	0.510048	7.6015	10.3169	0.0028823	0.246798	malate dehydrogenase 1	2.54026	Non_DEG	Non_DEG
1831	MYBL2	ENSG00000101057	5.22271	3.08888	10.301	0.00290137	0.246798	MYB proto-oncogene like 2	2.5374	Up_Reg	Non_DEG
9037	ISG20	ENSG00000172183	0.546933	8.48363	10.2949	0.0029087	0.246798	interferon stimulated exonuclease gene 20	2.5363	Non_DEG	Non_DEG
11394	ECT2L	ENSG00000203734	-3.92305	-1.04518	10.2793	0.00292759	0.246798	epithelial cell transforming 2 like	2.53349	Down_Reg	Non_DEG
6277	PPP1R18	ENSG00000146112	0.566826	6.26751	10.2718	0.00293665	0.246798	protein phosphatase 1 regulatory subunit 18	2.53215	Non_DEG	Non_DEG
11292	MT-ND2	ENSG00000198763	-0.620438	11.329	10.2355	0.0029812	0.249271	mitochondrially encoded NADH:ubiquinone oxidoreductase core subunit 2	2.52561	Non_DEG	Non_DEG
1087	TP73	ENSG00000078900	4.75468	-1.06847	10.2115	0.00301112	0.249801	tumor protein p73	2.52127	Up_Reg	Non_DEG
5390	DDX60	ENSG00000137628	0.984273	5.62087	10.1907	0.00303723	0.249801	DExD/H-box helicase 60	2.51752	Non_DEG	Non_DEG
7404	FGFR4	ENSG00000160867	4.44639	-0.996421	10.1895	0.00303874	0.249801	fibroblast growth factor receptor 4	2.51731	Up_Reg	Non_DEG
5705	NCOA2	ENSG00000140396	-0.558764	5.6855	10.182	0.0030482	0.249801	nuclear receptor coactivator 2	2.51596	Non_DEG	Non_DEG
7028	RPL30	ENSG00000156482	-0.312708	9.89306	10.1061	0.00314613	0.255818	ribosomal protein L30	2.50222	Non_DEG	Non_DEG
4075	MEA1	ENSG00000124733	0.38072	6.4861	10.089	0.00316862	0.255818	male-enhanced antigen 1	2.49913	Non_DEG	Non_DEG
9328	RPL15	ENSG00000174748	-0.246451	11.1187	10.0793	0.00318143	0.255818	ribosomal protein L15	2.49738	Non_DEG	Non_DEG
5616	MTMR6	ENSG00000139505	-0.758572	5.24386	10.064	0.00320182	0.255818	myotubularin related protein 6	2.4946	Non_DEG	Non_DEG
11175	SVIP	ENSG00000198168	-0.43986	6.60015	10.0543	0.00321481	0.255818	small VCP interacting protein	2.49284	Non_DEG	Non_DEG
12235	ABHD17AP6	ENSG00000226981	4.33537	-1.80373	10.0341	0.00324203	0.256744	abhydrolase domain containing 17A pseudogene 6	2.48918	Up_Reg	Non_DEG
9858	HCLS1	ENSG00000180353	0.262374	8.77576	9.9312	0.00338471	0.263378	hematopoietic cell-specific Lyn substrate 1	2.47048	Non_DEG	Non_DEG
1850	SLCO4A1	ENSG00000101187	4.71509	-0.662098	9.92763	0.00338977	0.263378	solute carrier organic anion transporter family member 4A1	2.46983	Up_Reg	Non_DEG
1410	ICAM1	ENSG00000090339	-1.55691	4.62829	9.90112	0.00342765	0.265072	intercellular adhesion molecule 1	2.465	Down_Reg	Non_DEG
7833	H2AFZ	ENSG00000164032	0.658565	8.36933	9.83861	0.00351878	0.27066	H2A histone family member Z	2.45361	Non_DEG	Non_DEG
12937	WDR86-AS1	ENSG00000243836	-0.93405	4.172	9.82916	0.00353277	0.27066	WDR86 antisense RNA 1	2.45188	Non_DEG	Non_DEG
4298	BCL11B	ENSG00000127152	-0.537718	5.67352	9.80909	0.0035627	0.271689	B cell CLL/lymphoma 11B	2.44822	Non_DEG	Non_DEG
4917	CCNB1	ENSG00000134057	3.58459	2.93208	9.77689	0.0036113	0.274126	cyclin B1	2.44234	Up_Reg	Non_DEG
860	PABPC1	ENSG00000070756	-0.360642	9.23146	9.7178	0.00370233	0.279747	poly(A) binding protein cytoplasmic 1	2.43152	Non_DEG	Non_DEG
1691	RPL3	ENSG00000100316	-0.336306	11.5061	9.69312	0.00374107	0.281383	ribosomal protein L3	2.427	Non_DEG	Non_DEG
11300	ALPK2	ENSG00000198796	-4.56956	-0.893252	9.67363	0.00377197	0.282284	alpha kinase 2	2.42343	Down_Reg	Non_DEG
6772	MARVELD2	ENSG00000152939	4.79983	-0.653808	9.66401	0.00378733	0.282284	MARVEL domain containing 2	2.42167	Up_Reg	Non_DEG
410	RPL26L1	ENSG00000037241	0.691205	4.57939	9.64784	0.00381329	0.282939	ribosomal protein L26 like 1	2.4187	Non_DEG	Non_DEG
1918	ANKRD12	ENSG00000101745	-0.306364	8.29415	9.60249	0.00388712	0.287124	ankyrin repeat domain 12	2.41037	Non_DEG	Non_DEG
5770	RPS2	ENSG00000140988	-0.343784	11.428	9.56178	0.0039547	0.290812	ribosomal protein S2	2.40289	Non_DEG	Non_DEG
5191	PHF11	ENSG00000136147	0.486588	6.89712	9.54899	0.00397619	0.291092	PHD finger protein 11	2.40053	Non_DEG	Non_DEG
5162	GCC2	ENSG00000135968	-0.373808	7.79637	9.45137	0.0041444	0.302064	GRIP and coiled-coil domain containing 2	2.38254	Non_DEG	Non_DEG
10946	ADA	ENSG00000196839	0.540189	7.03568	9.43923	0.00416584	0.30229	adenosine deaminase	2.3803	Non_DEG	Non_DEG
12173	FGD5-AS1	ENSG00000225733	-0.766046	5.02059	9.35539	0.00431724	0.309076	FGD5 antisense RNA 1	2.36479	Non_DEG	Non_DEG
11279	MT-CYB	ENSG00000198727	-0.569717	12.2592	9.35418	0.00431948	0.309076	mitochondrially encoded cytochrome b	2.36457	Non_DEG	Non_DEG
6210	CCNA2	ENSG00000145386	3.08718	2.38003	9.33595	0.00435318	0.309076	cyclin A2	2.36119	Up_Reg	Non_DEG
10509	RPS23	ENSG00000186468	-0.325095	9.71698	9.30267	0.00441544	0.311307	ribosomal protein S23	2.35503	Non_DEG	Non_DEG
9946	DDN	ENSG00000181418	4.38685	-0.751896	9.29899	0.0044224	0.311307	dendrin	2.35434	Up_Reg	Non_DEG
5331	RPS6	ENSG00000137154	-0.332385	10.9608	9.27488	0.00446819	0.313192	ribosomal protein S6	2.34987	Non_DEG	Non_DEG
13512	NCOA4	ENSG00000266412	0.405552	6.84963	9.26375	0.00448949	0.313351	nuclear receptor coactivator 4	2.3478	Non_DEG	Non_DEG
1811	REC8	ENSG00000100918	0.918814	5.53962	9.21442	0.00458526	0.315339	REC8 meiotic recombination protein	2.33864	Non_DEG	Non_DEG
10074	NGRN	ENSG00000182768	-0.478324	6.39692	9.20625	0.00460133	0.315339	neugrin, neurite outgrowth associated	2.33712	Non_DEG	Non_DEG
6519	RPS3	ENSG00000149273	-0.308768	11.4441	9.20343	0.00460688	0.315339	ribosomal protein S3	2.33659	Non_DEG	Non_DEG
8923	PGAM1	ENSG00000171314	0.493885	7.98699	9.1947	0.00462415	0.315339	phosphoglycerate mutase 1	2.33497	Non_DEG	Non_DEG
11340	MT-ND4	ENSG00000198886	-0.53328	11.9666	9.18334	0.00464672	0.315339	mitochondrially encoded NADH:ubiquinone oxidoreductase core subunit 4	2.33285	Non_DEG	Non_DEG
7359	TOR2A	ENSG00000160404	0.827223	5.11098	9.1807	0.00465197	0.315339	torsin family 2 member A	2.33236	Non_DEG	Non_DEG
7755	RPL9	ENSG00000163682	-0.3864	9.71197	9.16052	0.0046924	0.316753	ribosomal protein L9	2.3286	Non_DEG	Non_DEG
5558	HADH	ENSG00000138796	1.37339	4.56482	9.13459	0.00474489	0.317715	hydroxyacyl-CoA dehydrogenase	2.32377	Up_Reg	Non_DEG
9911	MRPL14	ENSG00000180992	0.5159	6.18374	9.0536	0.00491297	0.32505	mitochondrial ribosomal protein L14	2.30866	Non_DEG	Non_DEG
10344	DDX51	ENSG00000185163	-1.00681	4.19115	9.04686	0.00492723	0.32505	DEAD-box helicase 51	2.3074	Down_Reg	Non_DEG
7556	TM2D1	ENSG00000162604	0.52104	5.08983	9.03269	0.00495738	0.32505	TM2 domain containing 1	2.30475	Non_DEG	Non_DEG
171	TRAF3IP3	ENSG00000009790	0.43497	8.43549	9.02238	0.00497946	0.32505	TRAF3 interacting protein 3	2.30282	Non_DEG	Non_DEG
297	SERPINB1	ENSG00000021355	0.454558	7.05355	9.01627	0.00499257	0.32505	serpin family B member 1	2.30168	Non_DEG	Non_DEG
2011	INTS6	ENSG00000102786	-0.611596	5.80165	8.93417	0.00517256	0.334127	integrator complex subunit 6	2.28629	Non_DEG	Non_DEG
8621	LGALS9	ENSG00000168961	1.42526	3.76024	8.85368	0.00535581	0.344114	galectin 9	2.27117	Up_Reg	Non_DEG
2064	COTL1	ENSG00000103187	1.07368	7.71621	8.77732	0.0055361	0.350239	coactosin like F-actin binding protein 1	2.2568	Up_Reg	Non_DEG
5917	RPL13A	ENSG00000142541	-0.3048	10.9681	8.7668	0.00556143	0.350239	ribosomal protein L13a	2.25481	Non_DEG	Non_DEG
11613	ITSN1	ENSG00000205726	-3.46083	0.929667	8.76663	0.00556186	0.350239	intersectin 1	2.25478	Down_Reg	Non_DEG
12873	MTFP1	ENSG00000242114	-0.488255	7.69289	8.76291	0.00557083	0.350239	mitochondrial fission process 1	2.25408	Non_DEG	Non_DEG
680	CHI3L2	ENSG00000064886	2.04129	5.17266	8.73775	0.00563206	0.352743	chitinase 3 like 2	2.24933	Up_Reg	Non_DEG
8484	TTC21A	ENSG00000168026	4.66577	-0.0835357	8.72895	0.00565365	0.352753	tetratricopeptide repeat domain 21A	2.24767	Up_Reg	Non_DEG
10391	IRF7	ENSG00000185507	1.06479	5.77949	8.71581	0.00568605	0.353437	interferon regulatory factor 7	2.24519	Up_Reg	Non_DEG
6910	EME1	ENSG00000154920	3.584	-0.652609	8.69608	0.00573507	0.355143	essential meiotic structure-specific endonuclease 1	2.24146	Up_Reg	Non_DEG
4957	RSAD2	ENSG00000134321	2.81272	3.49984	8.66985	0.00580095	0.357877	radical S-adenosyl methionine domain containing 2	2.2365	Up_Reg	Non_DEG
2875	RFC5	ENSG00000111445	1.09885	4.13789	8.65645	0.00583492	0.358209	replication factor C subunit 5	2.23397	Up_Reg	Non_DEG
1387	LAG3	ENSG00000089692	0.478413	6.87501	8.61507	0.00594118	0.362456	lymphocyte activating 3	2.22613	Non_DEG	Non_DEG
10075	RPS17	ENSG00000182774	-0.335841	8.55119	8.59605	0.00599071	0.363576	ribosomal protein S17	2.22252	Non_DEG	Non_DEG
8363	VKORC1	ENSG00000167397	0.588533	5.59025	8.59109	0.00600368	0.363576	vitamin K epoxide reductase complex subunit 1	2.22158	Non_DEG	Non_DEG
8542	TAP1	ENSG00000168394	0.555438	7.56707	8.54979	0.00611304	0.366106	transporter 1, ATP binding cassette subfamily B member	2.21374	Non_DEG	Non_DEG
8227	MCM7	ENSG00000166508	1.08003	6.51899	8.54247	0.00613263	0.366106	minichromosome maintenance complex component 7	2.21235	Up_Reg	Non_DEG
3499	IRF6	ENSG00000117595	-4.11242	-0.799838	8.54182	0.00613436	0.366106	interferon regulatory factor 6	2.21223	Down_Reg	Non_DEG
12925	DUBR	ENSG00000243701	3.89678	-1.55524	8.52758	0.00617271	0.367064	DPPA2 upstream binding RNA	2.20952	Up_Reg	Non_DEG
5153	EIF4E2	ENSG00000135930	0.379226	6.26167	8.49312	0.00626654	0.370044	eukaryotic translation initiation factor 4E family member 2	2.20297	Non_DEG	Non_DEG
4801	NASP	ENSG00000132780	0.586518	6.91406	8.49269	0.00626774	0.370044	nuclear autoantigenic sperm protein	2.20289	Non_DEG	Non_DEG
4909	MED6	ENSG00000133997	-0.417338	6.98013	8.47199	0.00632486	0.372082	mediator complex subunit 6	2.19895	Non_DEG	Non_DEG
2352	USF2	ENSG00000105698	-0.473927	5.19444	8.44414	0.00640258	0.37523	upstream transcription factor 2, c-fos interacting	2.19365	Non_DEG	Non_DEG
3972	NMI	ENSG00000123609	0.591744	6.10638	8.43656	0.00642392	0.37523	N-myc and STAT interactor	2.1922	Non_DEG	Non_DEG
7660	S100A11	ENSG00000163191	0.600503	7.58144	8.4193	0.00647277	0.375977	S100 calcium binding protein A11	2.18891	Non_DEG	Non_DEG
13192	EEF1G	ENSG00000254772	-0.416425	9.81515	8.41593	0.00648236	0.375977	eukaryotic translation elongation factor 1 gamma	2.18827	Non_DEG	Non_DEG
1292	FTL	ENSG00000087086	-0.223391	11.7779	8.37583	0.00659761	0.379986	ferritin light chain	2.18061	Non_DEG	Non_DEG
9138	MIR4435-2HG	ENSG00000172965	0.845289	5.1765	8.33516	0.00671675	0.385499	MIR4435-2 host gene	2.17284	Non_DEG	Non_DEG
7941	RPS14	ENSG00000164587	-0.342851	11.0973	8.28687	0.00686123	0.392424	ribosomal protein S14	2.1636	Non_DEG	Non_DEG
5007	TMEM165	ENSG00000134851	0.628428	4.56813	8.26584	0.00692522	0.393428	transmembrane protein 165	2.15957	Non_DEG	Non_DEG
6374	RPL10	ENSG00000147403	-0.34465	11.1216	8.26171	0.00693784	0.393428	ribosomal protein L10	2.15878	Non_DEG	Non_DEG
8126	E2F7	ENSG00000165891	4.66334	0.487527	8.2576	0.00695043	0.393428	E2F transcription factor 7	2.15799	Up_Reg	Non_DEG
2864	CDK2AP1	ENSG00000111328	0.763433	4.75608	8.21319	0.00708815	0.397898	cyclin dependent kinase 2 associated protein 1	2.14947	Non_DEG	Non_DEG
1703	TXN2	ENSG00000100348	0.433869	6.78072	8.19996	0.00712977	0.397898	thioredoxin 2	2.14692	Non_DEG	Non_DEG
7710	TGFBR2	ENSG00000163513	-0.613865	6.04321	8.1968	0.00713974	0.397898	transforming growth factor beta receptor 2	2.14632	Non_DEG	Non_DEG
2866	OAS2	ENSG00000111335	1.47607	5.39627	8.18331	0.00718248	0.397898	2'-5'-oligoadenylate synthetase 2	2.14373	Up_Reg	Non_DEG
10674	PLSCR1	ENSG00000188313	0.923952	5.89804	8.17726	0.00720175	0.397898	phospholipid scramblase 1	2.14256	Non_DEG	Non_DEG
9166	CKS1B	ENSG00000173207	0.947917	4.93777	8.17107	0.00722149	0.397898	CDC28 protein kinase regulatory subunit 1B	2.14137	Non_DEG	Non_DEG
6562	FERMT3	ENSG00000149781	0.542353	6.75929	8.17071	0.00722265	0.397898	fermitin family member 3	2.1413	Non_DEG	Non_DEG
5188	SUCLA2	ENSG00000136143	0.606631	5.00508	8.11466	0.00740432	0.406546	succinate-CoA ligase ADP-forming beta subunit	2.13051	Non_DEG	Non_DEG
2959	MCM3	ENSG00000112118	1.28149	5.36687	8.08751	0.00749405	0.410107	minichromosome maintenance complex component 3	2.12528	Up_Reg	Non_DEG
13035	TWF2	ENSG00000247596	0.635062	6.32263	8.07633	0.00753136	0.410784	twinfilin actin binding protein 2	2.12313	Non_DEG	Non_DEG
4630	GINS2	ENSG00000131153	4.06469	3.44745	8.06538	0.00756808	0.411424	GINS complex subunit 2	2.12101	Up_Reg	Non_DEG
10820	EEF1A1P5	ENSG00000196205	-0.356589	7.19704	8.01933	0.00772467	0.417005	eukaryotic translation elongation factor 1 alpha 1 pseudogene 5	2.11212	Non_DEG	Non_DEG
6216	RPS3A	ENSG00000145425	-0.417802	10.7585	8.01621	0.00773542	0.417005	ribosomal protein S3A	2.11152	Non_DEG	Non_DEG
10163	TANGO2	ENSG00000183597	0.626509	5.01942	8.01294	0.00774668	0.417005	transport and golgi organization 2 homolog	2.11088	Non_DEG	Non_DEG
3868	RPL5	ENSG00000122406	-0.317936	10.0865	7.98491	0.00784399	0.418623	ribosomal protein L5	2.10546	Non_DEG	Non_DEG
13842	TRG-AS1	ENSG00000281103	0.743554	6.01365	7.98026	0.00786026	0.418623	T cell receptor gamma locus antisense RNA 1	2.10456	Non_DEG	Non_DEG
1849	PSMA7	ENSG00000101182	0.29092	8.85234	7.97144	0.0078912	0.418623	proteasome subunit alpha 7	2.10286	Non_DEG	Non_DEG
6344	HDAC8	ENSG00000147099	0.634324	4.20457	7.96786	0.00790382	0.418623	histone deacetylase 8	2.10216	Non_DEG	Non_DEG
9110	FAM192A	ENSG00000172775	0.506981	6.05173	7.95237	0.00795858	0.420172	family with sequence similarity 192 member A	2.09916	Non_DEG	Non_DEG
4834	TMCC2	ENSG00000133069	-3.87158	-0.792722	7.91383	0.00809668	0.426098	transmembrane and coiled-coil domain family 2	2.09169	Down_Reg	Non_DEG
8533	MPLKIP	ENSG00000168303	0.644321	5.16903	7.90163	0.0081409	0.42706	M-phase specific PLK1 interacting protein	2.08933	Non_DEG	Non_DEG
13140	MALAT1	ENSG00000251562	-0.297562	14.5506	7.85043	0.00832948	0.434138	metastasis associated lung adenocarcinoma transcript 1 (non-protein coding)	2.07938	Non_DEG	Non_DEG
1280	ERO1B	ENSG00000086619	-0.735973	4.38568	7.84901	0.00833476	0.434138	endoplasmic reticulum oxidoreductase 1 beta	2.07911	Non_DEG	Non_DEG
8692	DTWD2	ENSG00000169570	3.24687	1.06172	7.8092	0.0084847	0.437774	DTW domain containing 2	2.07136	Up_Reg	Non_DEG
12807	RPS2P5	ENSG00000240342	-0.349109	8.30847	7.80765	0.00849062	0.437774	ribosomal protein S2 pseudogene 5	2.07106	Non_DEG	Non_DEG
11186	RPL23A	ENSG00000198242	-0.300169	11.2905	7.80398	0.0085046	0.437774	ribosomal protein L23a	2.07035	Non_DEG	Non_DEG
724	FOXJ2	ENSG00000065970	-0.949716	4.20976	7.7895	0.00855998	0.439252	forkhead box J2	2.06753	Non_DEG	Non_DEG
11144	NOL8	ENSG00000198000	-0.528923	6.0122	7.766	0.00865073	0.442531	nucleolar protein 8	2.06295	Non_DEG	Non_DEG
790	IFI35	ENSG00000068079	0.731502	5.97579	7.74987	0.00871361	0.444367	interferon induced protein 35	2.0598	Non_DEG	Non_DEG
10051	GLRX5	ENSG00000182512	0.363072	6.32754	7.73426	0.00877495	0.446114	glutaredoxin 5	2.05676	Non_DEG	Non_DEG
4512	BST2	ENSG00000130303	0.544537	7.25687	7.71808	0.00883897	0.447291	bone marrow stromal cell antigen 2	2.0536	Non_DEG	Non_DEG
1781	MTHFD1	ENSG00000100714	1.065	5.27192	7.71022	0.0088703	0.447291	methylenetetrahydrofolate dehydrogenase, cyclohydrolase and formyltetrahydrofolate synthetase 1	2.05206	Up_Reg	Non_DEG
10123	RUVBL2	ENSG00000183207	0.536696	5.8675	7.70789	0.00887957	0.447291	RuvB like AAA ATPase 2	2.05161	Non_DEG	Non_DEG
12049	UBA52	ENSG00000221983	-0.271815	9.03886	7.7009	0.00890757	0.447334	ubiquitin A-52 residue ribosomal protein fusion product 1	2.05024	Non_DEG	Non_DEG
5029	NAA35	ENSG00000135040	-0.862098	4.55957	7.67375	0.00901706	0.447945	N(alpha)-acetyltransferase 35, NatC auxiliary subunit	2.04493	Non_DEG	Non_DEG
3284	IL1RL1	ENSG00000115602	4.18723	-0.2278	7.66232	0.00906362	0.447945	interleukin 1 receptor like 1	2.0427	Up_Reg	Non_DEG
2716	RPL34	ENSG00000109475	-0.350405	9.95091	7.65773	0.00908237	0.447945	ribosomal protein L34	2.0418	Non_DEG	Non_DEG
4362	PAICS	ENSG00000128050	1.64761	4.2209	7.65737	0.00908387	0.447945	phosphoribosylaminoimidazole carboxylase and phosphoribosylaminoimidazolesuccinocarboxamide synthase	2.04173	Up_Reg	Non_DEG
8991	RRM2	ENSG00000171848	3.60352	5.35776	7.6464	0.00912888	0.447945	ribonucleotide reductase regulatory subunit M2	2.03958	Up_Reg	Non_DEG
4777	FLOT2	ENSG00000132589	0.490752	6.66057	7.63961	0.00915685	0.447945	flotillin 2	2.03825	Non_DEG	Non_DEG
6143	RAB5A	ENSG00000144566	-0.643635	5.61435	7.63443	0.00917826	0.447945	RAB5A, member RAS oncogene family	2.03724	Non_DEG	Non_DEG
2601	UBTF	ENSG00000108312	0.516278	5.02584	7.63247	0.00918638	0.447945	upstream binding transcription factor, RNA polymerase I	2.03686	Non_DEG	Non_DEG
7817	SLBP	ENSG00000163950	0.711116	6.45557	7.62549	0.00921534	0.447945	stem-loop binding protein	2.03549	Non_DEG	Non_DEG
4956	ROCK2	ENSG00000134318	0.78252	4.65862	7.62477	0.00921836	0.447945	Rho associated coiled-coil containing protein kinase 2	2.03535	Non_DEG	Non_DEG
4576	TMEM160	ENSG00000130748	0.319861	6.49663	7.62464	0.00921887	0.447945	transmembrane protein 160	2.03532	Non_DEG	Non_DEG
4760	ANKRD17	ENSG00000132466	0.644922	5.42874	7.59324	0.00935046	0.448003	ankyrin repeat domain 17	2.02917	Non_DEG	Non_DEG
9613	RPLP2	ENSG00000177600	-0.305	9.57711	7.5903	0.00936288	0.448003	ribosomal protein lateral stalk subunit P2	2.02859	Non_DEG	Non_DEG
8095	PRDX3	ENSG00000165672	0.81697	6.23872	7.58932	0.00936703	0.448003	peroxiredoxin 3	2.0284	Non_DEG	Non_DEG
500	RCN1	ENSG00000049449	0.844057	4.39511	7.58719	0.00937604	0.448003	reticulocalbin 1	2.02798	Non_DEG	Non_DEG
9573	TALDO1	ENSG00000177156	0.652821	6.84423	7.58411	0.00938911	0.448003	transaldolase 1	2.02738	Non_DEG	Non_DEG
1386	BIRC5	ENSG00000089685	4.02956	3.43912	7.58231	0.00939675	0.448003	baculoviral IAP repeat containing 5	2.02702	Up_Reg	Non_DEG
5436	RPL7P9	ENSG00000137970	-0.407602	5.14066	7.57583	0.00942428	0.448003	ribosomal protein L7 pseudogene 9	2.02575	Non_DEG	Non_DEG
12435	RPS18	ENSG00000231500	-0.295479	11.3951	7.55417	0.00951701	0.450472	ribosomal protein S18	2.0215	Non_DEG	Non_DEG
5	FGR	ENSG00000000938	0.609021	6.9102	7.54684	0.0095486	0.450672	FGR proto-oncogene, Src family tyrosine kinase	2.02006	Non_DEG	Non_DEG
260	CAPN1	ENSG00000014216	0.571857	5.73385	7.51557	0.00968471	0.454491	calpain 1	2.01391	Non_DEG	Non_DEG
4650	RBSN	ENSG00000131381	-0.901253	4.35006	7.50252	0.00974214	0.455888	rabenosyn, RAB effector	2.01135	Non_DEG	Non_DEG
1462	TMEM101	ENSG00000091947	1.22841	3.92288	7.49212	0.00978815	0.456743	transmembrane protein 101	2.0093	Up_Reg	Non_DEG
181	UQCRC1	ENSG00000010256	0.404289	7.21773	7.46892	0.00989164	0.460269	ubiquinol-cytochrome c reductase core protein 1	2.00473	Non_DEG	Non_DEG
8486	CTNNB1	ENSG00000168036	-0.557324	5.95093	7.45354	0.00996091	0.462186	catenin beta 1	2.0017	Non_DEG	Non_DEG
6620	CACNA1C	ENSG00000151067	3.43096	0.102744	7.44026	0.0100211	0.463391	calcium voltage-gated channel subunit alpha1 C	1.99908	Up_Reg	Non_DEG
6312	CDCA5	ENSG00000146670	4.05216	2.03053	7.42525	0.0100897	0.463391	cell division cycle associated 5	1.99612	Up_Reg	Non_DEG
7398	NBEAL2	ENSG00000160796	0.526393	6.05633	7.39219	0.0102424	0.463391	neurobeachin like 2	1.9896	Non_DEG	Non_DEG
5653	DIAPH3	ENSG00000139734	3.95407	-0.114755	7.39144	0.0102459	0.463391	diaphanous related formin 3	1.98945	Up_Reg	Non_DEG
2628	PFN1	ENSG00000108518	0.367023	11.8879	7.38905	0.0102571	0.463391	profilin 1	1.98898	Non_DEG	Non_DEG
11051	HNRNPAB	ENSG00000197451	0.821045	5.25256	7.38182	0.0102909	0.463391	heterogeneous nuclear ribonucleoprotein A/B	1.98755	Non_DEG	Non_DEG
6387	TACC1	ENSG00000147526	-0.423687	7.1385	7.38005	0.0102991	0.463391	transforming acidic coiled-coil containing protein 1	1.9872	Non_DEG	Non_DEG
1263	RAD54L	ENSG00000085999	4.34327	-0.301448	7.37189	0.0103375	0.463391	RAD54 like	1.98559	Up_Reg	Non_DEG
4785	PCNA	ENSG00000132646	1.06709	6.55824	7.36958	0.0103483	0.463391	proliferating cell nuclear antigen	1.98513	Up_Reg	Non_DEG
5538	KIAA1109	ENSG00000138688	-0.465053	6.50386	7.36899	0.0103511	0.463391	KIAA1109	1.98501	Non_DEG	Non_DEG
2826	SELPLG	ENSG00000110876	0.426893	8.67888	7.36896	0.0103512	0.463391	selectin P ligand	1.98501	Non_DEG	Non_DEG
5323	DCTN3	ENSG00000137100	0.327017	6.75384	7.35713	0.0104071	0.463391	dynactin subunit 3	1.98267	Non_DEG	Non_DEG
7805	RFC4	ENSG00000163918	0.707721	4.93212	7.35659	0.0104097	0.463391	replication factor C subunit 4	1.98256	Non_DEG	Non_DEG
3914	CIT	ENSG00000122966	4.05028	-0.262613	7.35483	0.010418	0.463391	citron rho-interacting serine/threonine kinase	1.98221	Up_Reg	Non_DEG
2184	EEF1D	ENSG00000104529	-0.298415	9.16058	7.3454	0.0104629	0.463391	eukaryotic translation elongation factor 1 delta	1.98035	Non_DEG	Non_DEG
11862	NAXD	ENSG00000213995	1.33499	4.26907	7.34065	0.0104856	0.463391	NAD(P)HX dehydratase	1.97941	Up_Reg	Non_DEG
2301	RPS19	ENSG00000105372	-0.311166	11.181	7.33981	0.0104896	0.463391	ribosomal protein S19	1.97924	Non_DEG	Non_DEG
13720	PPP4R3B	ENSG00000275052	-0.440859	6.54643	7.33904	0.0104933	0.463391	protein phosphatase 4 regulatory subunit 3B	1.97909	Non_DEG	Non_DEG
5470	CEP55	ENSG00000138180	4.35984	0.97343	7.28648	0.0107479	0.472104	centrosomal protein 55	1.96868	Up_Reg	Non_DEG
3117	TIMMDC1	ENSG00000113845	0.538826	6.08634	7.26863	0.0108358	0.474005	translocase of inner mitochondrial membrane domain containing 1	1.96514	Non_DEG	Non_DEG
3686	IFIT3	ENSG00000119917	2.13031	4.96764	7.26603	0.0108487	0.474005	interferon induced protein with tetratricopeptide repeats 3	1.96462	Up_Reg	Non_DEG
1527	SORBS1	ENSG00000095637	-3.81289	-0.803003	7.25861	0.0108855	0.474356	sorbin and SH3 domain containing 1	1.96315	Down_Reg	Non_DEG
7771	TOPBP1	ENSG00000163781	0.580613	5.23821	7.2489	0.010934	0.475209	DNA topoisomerase II binding protein 1	1.96122	Non_DEG	Non_DEG
8298	MAP1A	ENSG00000166963	3.5158	0.18211	7.22948	0.0110315	0.476932	microtubule associated protein 1A	1.95736	Up_Reg	Non_DEG
873	RPL31	ENSG00000071082	-0.295209	10.2663	7.22915	0.0110332	0.476932	ribosomal protein L31	1.9573	Non_DEG	Non_DEG
11871	UCA1	ENSG00000214049	-3.65022	-1.66114	7.22375	0.0110605	0.476932	urothelial cancer associated 1 (non-protein coding)	1.95623	Down_Reg	Non_DEG
4016	RAB22A	ENSG00000124209	-0.372671	6.65537	7.21022	0.0111291	0.477828	RAB22A, member RAS oncogene family	1.95354	Non_DEG	Non_DEG
623	BCAT1	ENSG00000060982	4.04494	0.465629	7.20824	0.0111393	0.477828	branched chain amino acid transaminase 1	1.95314	Up_Reg	Non_DEG
5412	KNL1	ENSG00000137812	3.48749	1.49894	7.18897	0.011238	0.48081	kinetochore scaffold 1	1.94931	Up_Reg	Non_DEG
1393	ANKRD24	ENSG00000089847	4.08545	0.454289	7.18184	0.0112748	0.481105	ankyrin repeat domain 24	1.94789	Up_Reg	Non_DEG
28	CFLAR	ENSG00000003402	0.325871	7.6773	7.1707	0.0113325	0.481105	CASP8 and FADD like apoptosis regulator	1.94567	Non_DEG	Non_DEG
520	RAD51	ENSG00000051180	3.88999	3.17671	7.15999	0.0113883	0.481451	RAD51 recombinase	1.94354	Up_Reg	Non_DEG
9079	FIBP	ENSG00000172500	0.406155	6.74009	7.15627	0.0114077	0.481451	FGF1 intracellular binding protein	1.9428	Non_DEG	Non_DEG
2339	JAK3	ENSG00000105639	0.545829	5.60128	7.1397	0.0114947	0.481451	Janus kinase 3	1.9395	Non_DEG	Non_DEG
9403	EIF3F	ENSG00000175390	-0.233247	8.25968	7.13954	0.0114956	0.481451	eukaryotic translation initiation factor 3 subunit F	1.93947	Non_DEG	Non_DEG
2251	ASF1B	ENSG00000105011	2.89904	3.5662	7.13411	0.0115243	0.481451	anti-silencing function 1B histone chaperone	1.93839	Up_Reg	Non_DEG
12104	SLC25A5-AS1	ENSG00000224281	-1.41628	1.71947	7.1309	0.0115413	0.481451	SLC25A5 antisense RNA 1	1.93775	Down_Reg	Non_DEG
5592	SCAF11	ENSG00000139218	-0.231508	7.811	7.13015	0.0115452	0.481451	SR-related CTD associated factor 11	1.9376	Non_DEG	Non_DEG
10369	ATP6V0A2	ENSG00000185344	0.607437	5.02785	7.12375	0.0115792	0.481649	ATPase H+ transporting V0 subunit a2	1.93632	Non_DEG	Non_DEG
6011	MINDY1	ENSG00000143409	-3.68874	-1.08243	7.10834	0.0116615	0.48308	MINDY lysine 48 deubiquitinase 1	1.93325	Down_Reg	Non_DEG
10217	ACTG1	ENSG00000184009	0.568033	10.2877	7.09973	0.0117077	0.48308	actin gamma 1	1.93153	Non_DEG	Non_DEG
9736	C17orf62	ENSG00000178927	0.470406	7.03631	7.09917	0.0117107	0.48308	chromosome 17 open reading frame 62	1.93142	Non_DEG	Non_DEG
645	RPL18	ENSG00000063177	-0.295496	9.53467	7.09542	0.0117309	0.48308	ribosomal protein L18	1.93067	Non_DEG	Non_DEG
2210	ECH1	ENSG00000104823	0.35456	7.72605	7.08497	0.0117874	0.483626	enoyl-CoA hydratase 1	1.92858	Non_DEG	Non_DEG
12136	PSME2P2	ENSG00000225131	0.666426	3.30653	7.08019	0.0118134	0.483626	proteasome activator subunit 2 pseudogene 2	1.92763	Non_DEG	Non_DEG
7750	PPM1K	ENSG00000163644	0.451716	6.05654	7.07671	0.0118323	0.483626	protein phosphatase, Mg2+/Mn2+ dependent 1K	1.92693	Non_DEG	Non_DEG
10419	IFIT1	ENSG00000185745	3.08173	3.32652	7.04995	0.0119789	0.487202	interferon induced protein with tetratricopeptide repeats 1	1.92158	Up_Reg	Non_DEG
2262	AURKC	ENSG00000105146	-3.53091	0.0036874	7.03969	0.0120357	0.487502	aurora kinase C	1.91953	Down_Reg	Non_DEG
13820	PRAL	ENSG00000279296	1.41476	2.40605	7.03792	0.0120455	0.487502	p53 regulation associated lncRNA	1.91918	Up_Reg	Non_DEG
2340	RPL18A	ENSG00000105640	-0.264214	10.7684	7.0299	0.0120901	0.488107	ribosomal protein L18a	1.91757	Non_DEG	Non_DEG
966	ENO1	ENSG00000074800	0.427673	9.50119	7.01262	0.0121868	0.489953	enolase 1	1.91411	Non_DEG	Non_DEG
6305	ARMT1	ENSG00000146476	1.14103	4.39282	7.01111	0.0121953	0.489953	acidic residue methyltransferase 1	1.91381	Up_Reg	Non_DEG
2653	LGALS3BP	ENSG00000108679	0.693724	5.36619	6.98332	0.0123526	0.494512	galectin 3 binding protein	1.90824	Non_DEG	Non_DEG
4728	TRIM22	ENSG00000132274	0.451898	8.41112	6.98048	0.0123688	0.494512	tripartite motif containing 22	1.90767	Non_DEG	Non_DEG
11251	TLK1	ENSG00000198586	-0.347296	5.4233	6.97239	0.0124151	0.495162	tousled like kinase 1	1.90605	Non_DEG	Non_DEG
6163	LRIG1	ENSG00000144749	-0.761164	5.12465	6.95413	0.0125203	0.49809	leucine rich repeats and immunoglobulin like domains 1	1.90239	Non_DEG	Non_DEG
6484	GSTO1	ENSG00000148834	0.512412	6.53703	6.94917	0.012549	0.49809	glutathione S-transferase omega 1	1.90139	Non_DEG	Non_DEG
586	PITHD1	ENSG00000057757	-0.366939	6.52383	6.93318	0.0126421	0.500579	PITH domain containing 1	1.89818	Non_DEG	Non_DEG
10013	MRPS16	ENSG00000182180	0.50531	5.33178	6.92578	0.0126854	0.50109	mitochondrial ribosomal protein S16	1.89669	Non_DEG	Non_DEG
492	COL9A2	ENSG00000049089	4.12949	-0.715781	6.91079	0.0127738	0.50217	collagen type IX alpha 2 chain	1.89368	Up_Reg	Non_DEG
8068	PCF11	ENSG00000165494	-0.600528	5.8953	6.9031	0.0128193	0.502759	PCF11 cleavage and polyadenylation factor subunit	1.89214	Non_DEG	Non_DEG
2943	SERINC1	ENSG00000111897	-0.338181	8.19785	6.88932	0.0129014	0.504778	serine incorporator 1	1.88936	Non_DEG	Non_DEG
9030	SLFN12	ENSG00000172123	1.35169	3.26878	6.8809	0.0129518	0.505142	schlafen family member 12	1.88767	Up_Reg	Non_DEG
2085	PIEZO1	ENSG00000103335	0.622647	5.10874	6.84006	0.0131994	0.509882	piezo type mechanosensitive ion channel component 1	1.87945	Non_DEG	Non_DEG
241	MAN2B2	ENSG00000013288	-0.77768	4.52491	6.83758	0.0132146	0.509882	mannosidase alpha class 2B member 2	1.87895	Non_DEG	Non_DEG
7304	ZBTB8A	ENSG00000160062	3.11989	-1.14715	6.82571	0.0132876	0.509882	zinc finger and BTB domain containing 8A	1.87655	Up_Reg	Non_DEG
2427	NUDT1	ENSG00000106268	0.580675	5.1705	6.82487	0.0132928	0.509882	nudix hydrolase 1	1.87638	Non_DEG	Non_DEG
7314	FAM86C2P	ENSG00000160172	3.8277	0.183618	6.81966	0.013325	0.509882	family with sequence similarity 86 member C2, pseudogene	1.87533	Up_Reg	Non_DEG
6893	ADAMTS1	ENSG00000154734	3.86752	1.28345	6.81834	0.0133332	0.509882	ADAM metallopeptidase with thrombospondin type 1 motif 1	1.87507	Up_Reg	Non_DEG
2518	BAG1	ENSG00000107262	0.357756	6.31897	6.81701	0.0133414	0.509882	BCL2 associated athanogene 1	1.8748	Non_DEG	Non_DEG
1806	PSMA6	ENSG00000100902	0.378475	7.9842	6.79822	0.0134584	0.513163	proteasome subunit alpha 6	1.87101	Non_DEG	Non_DEG
8435	OTUB1	ENSG00000167770	0.258856	7.83258	6.76576	0.0136631	0.518831	OTU deubiquitinase, ubiquitin aldehyde binding 1	1.86445	Non_DEG	Non_DEG
3230	SNX17	ENSG00000115234	0.317156	7.26007	6.76467	0.01367	0.518831	sorting nexin 17	1.86423	Non_DEG	Non_DEG
1571	PSMD8	ENSG00000099341	0.318909	7.50127	6.75587	0.0137262	0.519764	proteasome 26S subunit, non-ATPase 8	1.86245	Non_DEG	Non_DEG
435	INPP4A	ENSG00000040933	0.411143	6.32171	6.74905	0.0137698	0.520221	inositol polyphosphate-4-phosphatase type I A	1.86107	Non_DEG	Non_DEG
2176	SPAG1	ENSG00000104450	-1.30395	2.74873	6.73897	0.0138346	0.521472	sperm associated antigen 1	1.85903	Down_Reg	Non_DEG
8172	COPS2	ENSG00000166200	-0.405469	6.42866	6.72876	0.0139006	0.521897	COP9 signalosome subunit 2	1.85697	Non_DEG	Non_DEG
10193	ZNF703	ENSG00000183779	-3.06103	-1.08382	6.72284	0.013939	0.521897	zinc finger protein 703	1.85577	Down_Reg	Non_DEG
5930	RPL11	ENSG00000142676	-0.243983	8.93063	6.72254	0.0139409	0.521897	ribosomal protein L11	1.85571	Non_DEG	Non_DEG
2353	LSR	ENSG00000105699	-0.709698	4.86443	6.70909	0.0140286	0.522804	lipolysis stimulated lipoprotein receptor	1.85299	Non_DEG	Non_DEG
7298	CALM3	ENSG00000160014	0.421069	6.69264	6.70067	0.0140838	0.523446	calmodulin 3	1.85128	Non_DEG	Non_DEG
7424	RPL8	ENSG00000161016	-0.248923	10.4598	6.69678	0.0141094	0.523446	ribosomal protein L8	1.85049	Non_DEG	Non_DEG
4104	DOK4	ENSG00000125170	-3.87673	-0.877779	6.68535	0.0141849	0.525063	docking protein 4	1.84817	Down_Reg	Non_DEG
1458	ZFHX4	ENSG00000091656	-4.25629	-0.215983	6.66988	0.0142877	0.527204	zinc finger homeobox 4	1.84504	Down_Reg	Non_DEG
1350	DYNLL1	ENSG00000088986	0.687921	7.11423	6.66139	0.0143445	0.527204	dynein light chain LC8-type 1	1.84332	Non_DEG	Non_DEG
11952	HOMEZ	ENSG00000215271	-2.08756	0.707708	6.65587	0.0143815	0.527204	homeobox and leucine zipper encoding	1.8422	Down_Reg	Non_DEG
9419	DRAP1	ENSG00000175550	0.277686	7.44073	6.65373	0.0143959	0.527204	DR1 associated protein 1	1.84176	Non_DEG	Non_DEG
6025	INTS7	ENSG00000143493	0.975869	4.16887	6.65271	0.0144027	0.527204	integrator complex subunit 7	1.84156	Non_DEG	Non_DEG
874	WDR1	ENSG00000071127	0.397454	8.04543	6.64238	0.0144725	0.528341	WD repeat domain 1	1.83946	Non_DEG	Non_DEG
6342	SPIN2A	ENSG00000147059	-3.55844	-1.14528	6.63862	0.0144979	0.528341	spindlin family member 2A	1.83869	Down_Reg	Non_DEG
7978	CDK5	ENSG00000164885	0.688396	4.19035	6.62613	0.0145829	0.530263	cyclin dependent kinase 5	1.83616	Non_DEG	Non_DEG
6569	PPP4C	ENSG00000149923	0.401935	7.07488	6.61808	0.0146379	0.530709	protein phosphatase 4 catalytic subunit	1.83452	Non_DEG	Non_DEG
7859	HMGB2	ENSG00000164104	0.620821	8.85496	6.61492	0.0146596	0.530709	high mobility group box 2	1.83388	Non_DEG	Non_DEG
8071	DNAAF2	ENSG00000165506	-0.573482	5.56907	6.59832	0.014774	0.533677	dynein axonemal assembly factor 2	1.8305	Non_DEG	Non_DEG
2516	DDX58	ENSG00000107201	0.815497	5.30013	6.58472	0.0148684	0.535912	DExD/H-box helicase 58	1.82774	Non_DEG	Non_DEG
11990	ANKRD18EP	ENSG00000217165	-4.03461	-0.531616	6.54741	0.0151308	0.540434	ankyrin repeat domain 18E, pseudogene	1.82014	Down_Reg	Non_DEG
11178	TFDP1	ENSG00000198176	0.602298	5.56047	6.54487	0.0151488	0.540434	transcription factor Dp-1	1.81962	Non_DEG	Non_DEG
4313	PIN1	ENSG00000127445	0.2875	6.63703	6.5437	0.0151572	0.540434	peptidylprolyl cis/trans isomerase, NIMA-interacting 1	1.81938	Non_DEG	Non_DEG
92	ZNF263	ENSG00000006194	-0.6783	5.09256	6.53883	0.0151919	0.540434	zinc finger protein 263	1.81839	Non_DEG	Non_DEG
8296	EPB42	ENSG00000166947	3.35294	0.948646	6.53419	0.015225	0.540434	erythrocyte membrane protein band 4.2	1.81744	Up_Reg	Non_DEG
5453	SLC3A1	ENSG00000138079	-3.56143	-0.264074	6.52955	0.0152582	0.540434	solute carrier family 3 member 1	1.8165	Down_Reg	Non_DEG
8577	SLC16A4	ENSG00000168679	3.34187	-1.45376	6.52081	0.015321	0.540434	solute carrier family 16 member 4	1.81471	Up_Reg	Non_DEG
8656	TBC1D10B	ENSG00000169221	-0.670655	3.63671	6.51286	0.0153783	0.540434	TBC1 domain family member 10B	1.81309	Non_DEG	Non_DEG
11741	MT-ND4L	ENSG00000212907	-0.432887	8.68546	6.50167	0.0154593	0.540434	mitochondrially encoded NADH:ubiquinone oxidoreductase core subunit 4L	1.81081	Non_DEG	Non_DEG
529	RRP12	ENSG00000052749	1.36527	2.90825	6.49457	0.0155111	0.540434	ribosomal RNA processing 12 homolog	1.80936	Up_Reg	Non_DEG
995	WDR62	ENSG00000075702	3.66597	0.663043	6.49302	0.0155224	0.540434	WD repeat domain 62	1.80904	Up_Reg	Non_DEG
4268	KTN1	ENSG00000126777	-0.300714	6.85892	6.49084	0.0155383	0.540434	kinectin 1	1.8086	Non_DEG	Non_DEG
7708	CWC22	ENSG00000163510	-0.642666	5.66382	6.48971	0.0155466	0.540434	CWC22 spliceosome associated protein homolog	1.80837	Non_DEG	Non_DEG
10760	FAM111B	ENSG00000189057	3.71081	0.881762	6.48753	0.0155625	0.540434	family with sequence similarity 111 member B	1.80792	Up_Reg	Non_DEG
6808	NMRAL1	ENSG00000153406	0.409451	6.14309	6.4864	0.0155708	0.540434	NmrA like redox sensor 1	1.80769	Non_DEG	Non_DEG
1074	MLLT10	ENSG00000078403	-0.693192	4.78279	6.48454	0.0155844	0.540434	MLLT10, histone lysine methyltransferase DOT1L cofactor	1.80731	Non_DEG	Non_DEG
2189	MTMR9	ENSG00000104643	-0.555019	5.00165	6.45775	0.0157822	0.545011	myotubularin related protein 9	1.80183	Non_DEG	Non_DEG
11426	GIGYF2	ENSG00000204120	-0.586296	5.02928	6.45769	0.0157826	0.545011	GRB10 interacting GYF protein 2	1.80182	Non_DEG	Non_DEG
3955	TUBA1B	ENSG00000123416	0.686256	9.52136	6.42673	0.0160145	0.551545	tubulin alpha 1b	1.79549	Non_DEG	Non_DEG
11312	HMGN2	ENSG00000198830	0.5127	9.50065	6.41531	0.016101	0.551545	high mobility group nucleosomal binding domain 2	1.79315	Non_DEG	Non_DEG
2889	GAPDH	ENSG00000111640	0.380862	10.994	6.41172	0.0161283	0.551545	glyceraldehyde-3-phosphate dehydrogenase	1.79241	Non_DEG	Non_DEG
4478	CHRNA10	ENSG00000129749	-3.73459	-0.401605	6.40439	0.0161841	0.551545	cholinergic receptor nicotinic alpha 10 subunit	1.79091	Down_Reg	Non_DEG
7722	SUCLG1	ENSG00000163541	0.521506	6.06633	6.40217	0.0162011	0.551545	succinate-CoA ligase alpha subunit	1.79046	Non_DEG	Non_DEG
12593	RPL23AP42	ENSG00000234851	-0.325553	5.97238	6.39644	0.016245	0.551545	ribosomal protein L23a pseudogene 42	1.78928	Non_DEG	Non_DEG
10019	SHMT2	ENSG00000182199	0.789898	4.7217	6.3928	0.0162729	0.551545	serine hydroxymethyltransferase 2	1.78854	Non_DEG	Non_DEG
10400	PCGF3	ENSG00000185619	-0.544105	5.13638	6.38982	0.0162958	0.551545	polycomb group ring finger 3	1.78792	Non_DEG	Non_DEG
13230	SNHG1	ENSG00000255717	-0.462239	6.99908	6.38842	0.0163066	0.551545	small nucleolar RNA host gene 1	1.78764	Non_DEG	Non_DEG
993	ACTB	ENSG00000075624	0.449277	13.0863	6.37825	0.0163851	0.553064	actin beta	1.78555	Non_DEG	Non_DEG
8951	ZNF584	ENSG00000171574	-1.74523	2.27914	6.35305	0.0165814	0.557003	zinc finger protein 584	1.78038	Down_Reg	Non_DEG
4861	RARRES3	ENSG00000133321	0.386829	8.32378	6.35047	0.0166017	0.557003	retinoic acid receptor responder 3	1.77985	Non_DEG	Non_DEG
6157	RPL32	ENSG00000144713	-0.280181	9.943	6.35027	0.0166032	0.557003	ribosomal protein L32	1.77981	Non_DEG	Non_DEG
3361	PARK7	ENSG00000116288	0.394542	8.25938	6.33864	0.0166948	0.558938	Parkinsonism associated deglycase	1.77742	Non_DEG	Non_DEG
7300	CCDC28B	ENSG00000160050	1.16935	4.17029	6.31898	0.0168509	0.561689	coiled-coil domain containing 28B	1.77338	Up_Reg	Non_DEG
195	HFE	ENSG00000010704	3.39976	-0.632377	6.318	0.0168587	0.561689	hemochromatosis	1.77318	Up_Reg	Non_DEG
12586	GAS5	ENSG00000234741	-0.336367	7.53304	6.30944	0.0169271	0.561689	growth arrest specific 5 (non-protein coding)	1.77142	Non_DEG	Non_DEG
13490	MIR133A1HG	ENSG00000265142	-3.50927	-0.439778	6.30893	0.0169312	0.561689	MIR133A1 host gene	1.77131	Down_Reg	Non_DEG
2686	SLC9A3R1	ENSG00000109062	0.447161	8.00903	6.30665	0.0169495	0.561689	SLC9A3 regulator 1	1.77084	Non_DEG	Non_DEG
3409	SRSF11	ENSG00000116754	-0.261985	8.24787	6.30266	0.0169816	0.561689	serine and arginine rich splicing factor 11	1.77002	Non_DEG	Non_DEG
7877	MOCS2	ENSG00000164172	0.571594	4.92174	6.28924	0.01709	0.563025	molybdenum cofactor synthesis 2	1.76726	Non_DEG	Non_DEG
7788	ELP6	ENSG00000163832	0.548598	5.10718	6.28919	0.0170904	0.563025	elongator acetyltransferase complex subunit 6	1.76725	Non_DEG	Non_DEG
13850	CICP14	ENSG00000281490	3.12343	-0.341586	6.28112	0.0171559	0.563784	capicua transcriptional repressor pseudogene 14	1.76559	Up_Reg	Non_DEG
1789	RPS6KA5	ENSG00000100784	-0.649682	4.35068	6.27793	0.0171819	0.563784	ribosomal protein S6 kinase A5	1.76493	Non_DEG	Non_DEG
6816	CD8A	ENSG00000153563	1.29385	5.85813	6.25384	0.0173794	0.569131	CD8a molecule	1.75997	Up_Reg	Non_DEG
660	SPA17	ENSG00000064199	2.74968	-0.370028	6.24374	0.0174629	0.569491	sperm autoantigenic protein 17	1.75788	Up_Reg	Non_DEG
7620	TRIM17	ENSG00000162931	3.50426	-1.01897	6.23842	0.0175071	0.569491	tripartite motif containing 17	1.75678	Up_Reg	Non_DEG
3772	PTK2B	ENSG00000120899	0.471762	6.02385	6.22666	0.0176052	0.569491	protein tyrosine kinase 2 beta	1.75436	Non_DEG	Non_DEG
81	ITGAL	ENSG00000005844	0.383771	8.08489	6.22055	0.0176564	0.569491	integrin subunit alpha L	1.7531	Non_DEG	Non_DEG
1930	PGRMC1	ENSG00000101856	0.740551	4.33714	6.21649	0.0176905	0.569491	progesterone receptor membrane component 1	1.75226	Non_DEG	Non_DEG
11116	FAM49A	ENSG00000197872	0.799592	4.05264	6.21341	0.0177165	0.569491	family with sequence similarity 49 member A	1.75162	Non_DEG	Non_DEG
4385	LSM8	ENSG00000128534	-0.268809	6.54518	6.2121	0.0177275	0.569491	LSM8 homolog, U6 small nuclear RNA associated	1.75135	Non_DEG	Non_DEG
10001	NOP10	ENSG00000182117	0.425781	6.78307	6.21057	0.0177404	0.569491	NOP10 ribonucleoprotein	1.75104	Non_DEG	Non_DEG
11054	SPN	ENSG00000197471	0.477448	5.99304	6.20942	0.0177501	0.569491	sialophorin	1.7508	Non_DEG	Non_DEG
533	FOXN3	ENSG00000053254	-0.400525	6.45847	6.2012	0.0178196	0.569491	forkhead box N3	1.7491	Non_DEG	Non_DEG
6564	MRPL49	ENSG00000149792	-0.500117	5.6969	6.20042	0.0178262	0.569491	mitochondrial ribosomal protein L49	1.74894	Non_DEG	Non_DEG
5874	PFKL	ENSG00000141959	0.559237	5.64009	6.19868	0.017841	0.569491	phosphofructokinase, liver type	1.74858	Non_DEG	Non_DEG
3292	HDLBP	ENSG00000115677	0.533707	5.54519	6.19487	0.0178733	0.569491	high density lipoprotein binding protein	1.74779	Non_DEG	Non_DEG
8443	CDK2AP2	ENSG00000167797	0.539777	7.6635	6.19222	0.0178959	0.569491	cyclin dependent kinase 2 associated protein 2	1.74725	Non_DEG	Non_DEG
6757	RASGRP3	ENSG00000152689	2.11991	2.2948	6.18664	0.0179435	0.569491	RAS guanyl releasing protein 3	1.74609	Up_Reg	Non_DEG
6228	GZMA	ENSG00000145649	0.454499	10.0019	6.17713	0.0180249	0.570974	granzyme A	1.74413	Non_DEG	Non_DEG
3480	PRDX1	ENSG00000117450	0.421186	7.15665	6.17068	0.0180803	0.57163	peroxiredoxin 1	1.74279	Non_DEG	Non_DEG
1354	SIRPG	ENSG00000089012	0.729201	6.46663	6.15947	0.0181772	0.57359	signal regulatory protein gamma	1.74047	Non_DEG	Non_DEG
6359	IL2RG	ENSG00000147168	0.315453	10.2912	6.14778	0.0182788	0.575694	interleukin 2 receptor subunit gamma	1.73805	Non_DEG	Non_DEG
1329	TPX2	ENSG00000088325	3.31819	2.5389	6.13781	0.0183658	0.576568	TPX2, microtubule nucleation factor	1.73599	Up_Reg	Non_DEG
7797	ZC3H12A	ENSG00000163874	-0.82774	6.56381	6.13412	0.0183982	0.576568	zinc finger CCCH-type containing 12A	1.73522	Non_DEG	Non_DEG
9301	RPL4	ENSG00000174444	-0.273249	9.68925	6.12989	0.0184353	0.576568	ribosomal protein L4	1.73435	Non_DEG	Non_DEG
5192	COG3	ENSG00000136152	-0.390772	5.64706	6.12513	0.0184773	0.576568	component of oligomeric golgi complex 3	1.73336	Non_DEG	Non_DEG
8376	ANKRD11	ENSG00000167522	-0.31208	6.95761	6.11794	0.0185407	0.576568	ankyrin repeat domain 11	1.73187	Non_DEG	Non_DEG
7088	CLDN12	ENSG00000157224	-3.69029	0.511756	6.11771	0.0185429	0.576568	claudin 12	1.73182	Down_Reg	Non_DEG
7955	SYTL3	ENSG00000164674	-0.688103	6.20457	6.11649	0.0185536	0.576568	synaptotagmin like 3	1.73157	Non_DEG	Non_DEG
10489	TOR3A	ENSG00000186283	0.552725	5.45024	6.11278	0.0185865	0.576568	torsin family 3 member A	1.7308	Non_DEG	Non_DEG
1431	KIF4A	ENSG00000090889	3.92981	0.324733	6.10117	0.0186898	0.577708	kinesin family member 4A	1.7284	Up_Reg	Non_DEG
9878	HIST1H2AC	ENSG00000180573	0.811476	4.84817	6.10076	0.0186935	0.577708	histone cluster 1 H2A family member c	1.72831	Non_DEG	Non_DEG
3694	HELLS	ENSG00000119969	1.0633	4.25496	6.09454	0.0187491	0.578343	helicase, lymphoid specific	1.72702	Up_Reg	Non_DEG
2331	PPP2R1A	ENSG00000105568	0.391443	6.93655	6.08135	0.0188677	0.580912	protein phosphatase 2 scaffold subunit Aalpha	1.72428	Non_DEG	Non_DEG
12821	ISY1	ENSG00000240682	0.399863	6.11462	6.0465	0.0191848	0.589575	ISY1 splicing factor homolog	1.71704	Non_DEG	Non_DEG
3833	PIK3CA	ENSG00000121879	-0.614882	5.06001	6.03941	0.0192501	0.589672	phosphatidylinositol-4,5-bisphosphate 3-kinase catalytic subunit alpha	1.71557	Non_DEG	Non_DEG
3356	RPL22	ENSG00000116251	-0.305248	7.52084	6.02683	0.0193664	0.589672	ribosomal protein L22	1.71295	Non_DEG	Non_DEG
8522	COA6	ENSG00000168275	0.727727	4.68138	6.02588	0.0193752	0.589672	cytochrome c oxidase assembly factor 6	1.71275	Non_DEG	Non_DEG
5746	UQCRC2	ENSG00000140740	0.367336	7.22683	6.0256	0.0193778	0.589672	ubiquinol-cytochrome c reductase core protein 2	1.71269	Non_DEG	Non_DEG
2096	HMOX2	ENSG00000103415	0.41099	7.39598	6.02396	0.0193931	0.589672	heme oxygenase 2	1.71235	Non_DEG	Non_DEG
4946	SPIRE1	ENSG00000134278	-3.35461	1.14437	6.02292	0.0194027	0.589672	spire type actin nucleation factor 1	1.71214	Down_Reg	Non_DEG
4725	SLX1A	ENSG00000132207	0.476753	6.20639	6.01568	0.0194702	0.590631	SLX1 homolog A, structure-specific endonuclease subunit	1.71063	Non_DEG	Non_DEG
5228	SRSF1	ENSG00000136450	0.359564	5.67559	5.9962	0.0196529	0.59303	serine and arginine rich splicing factor 1	1.70657	Non_DEG	Non_DEG
9545	ANKLE2	ENSG00000176915	-0.423065	6.37224	5.99573	0.0196573	0.59303	ankyrin repeat and LEM domain containing 2	1.70648	Non_DEG	Non_DEG
11519	TRIM39	ENSG00000204599	-0.828919	4.52869	5.98595	0.0197498	0.594733	tripartite motif containing 39	1.70444	Non_DEG	Non_DEG
4369	SDF2L1	ENSG00000128228	0.329219	6.52087	5.97519	0.019852	0.595633	stromal cell derived factor 2 like 1	1.70219	Non_DEG	Non_DEG
3524	RCN2	ENSG00000117906	-0.338845	6.32375	5.96837	0.0199171	0.596194	reticulocalbin 2	1.70077	Non_DEG	Non_DEG
7239	CBR1	ENSG00000159228	0.733832	4.75431	5.96097	0.0199881	0.596194	carbonyl reductase 1	1.69923	Non_DEG	Non_DEG
5042	OASL	ENSG00000135114	0.840453	6.0071	5.95108	0.0200833	0.596194	2'-5'-oligoadenylate synthetase like	1.69717	Non_DEG	Non_DEG
2909	SUDS3	ENSG00000111707	-0.79768	4.04035	5.94565	0.0201358	0.596194	SDS3 homolog, SIN3A corepressor complex component	1.69603	Non_DEG	Non_DEG
6040	HAX1	ENSG00000143575	0.381493	6.62997	5.94563	0.020136	0.596194	HCLS1 associated protein X-1	1.69603	Non_DEG	Non_DEG
768	PKM	ENSG00000067225	0.353132	7.70648	5.94472	0.0201448	0.596194	pyruvate kinase M1/2	1.69584	Non_DEG	Non_DEG
2598	GIT1	ENSG00000108262	0.829364	4.5232	5.94115	0.0201793	0.596194	GIT ArfGAP 1	1.69509	Non_DEG	Non_DEG
13652	GTF2IP13	ENSG00000272556	1.67306	1.21573	5.94077	0.0201831	0.596194	general transcription factor IIi pseudogene 13	1.69501	Up_Reg	Non_DEG
12897	SOX2-OT	ENSG00000242808	-2.9641	-1.50411	5.93515	0.0202377	0.596194	SOX2 overlapping transcript	1.69384	Down_Reg	Non_DEG
8612	VAMP5	ENSG00000168899	0.307663	6.98806	5.9322	0.0202664	0.596194	vesicle associated membrane protein 5	1.69322	Non_DEG	Non_DEG
6202	SNCA	ENSG00000145335	4.24701	1.23835	5.93195	0.0202689	0.596194	synuclein alpha	1.69317	Up_Reg	Non_DEG
1412	LYZ	ENSG00000090382	-4.15926	1.79671	5.92422	0.0203444	0.596338	lysozyme	1.69156	Down_Reg	Non_DEG
10669	ZNF383	ENSG00000188283	-0.967337	4.44699	5.9238	0.0203485	0.596338	zinc finger protein 383	1.69147	Non_DEG	Non_DEG
10088	RPL35A	ENSG00000182899	-0.275625	9.16767	5.91933	0.0203922	0.596338	ribosomal protein L35a	1.69054	Non_DEG	Non_DEG
12446	PABPC1P1	ENSG00000231707	-2.51159	-0.598461	5.91132	0.0204711	0.596338	poly(A) binding protein cytoplasmic 1 pseudogene 1	1.68886	Down_Reg	Non_DEG
2599	RPL19	ENSG00000108298	-0.235446	10.4289	5.91055	0.0204786	0.596338	ribosomal protein L19	1.6887	Non_DEG	Non_DEG
8503	VASN	ENSG00000168140	2.09218	-0.287131	5.9093	0.020491	0.596338	vasorin	1.68844	Up_Reg	Non_DEG
6723	PDE3B	ENSG00000152270	-0.736616	6.43826	5.885	0.0207322	0.602031	phosphodiesterase 3B	1.68335	Non_DEG	Non_DEG
7671	HELQ	ENSG00000163312	-0.661284	4.88151	5.88168	0.0207654	0.602031	helicase, POLQ like	1.68266	Non_DEG	Non_DEG
13587	SNHG8	ENSG00000269893	-0.445085	6.7599	5.8786	0.0207962	0.602031	small nucleolar RNA host gene 8	1.68201	Non_DEG	Non_DEG
12846	ATP5MF	ENSG00000241468	0.389518	6.67506	5.8749	0.0208333	0.602047	ATP synthase membrane subunit f	1.68124	Non_DEG	Non_DEG
4269	DLGAP5	ENSG00000126787	4.07364	1.71588	5.86678	0.0209151	0.603351	DLG associated protein 5	1.67954	Up_Reg	Non_DEG
2527	ZFAND5	ENSG00000107372	-0.387441	7.34536	5.85963	0.0209873	0.603371	zinc finger AN1-type containing 5	1.67804	Non_DEG	Non_DEG
13550	LINC01801	ENSG00000267767	3.39689	0.697939	5.85895	0.0209942	0.603371	long intergenic non-protein coding RNA 1801	1.6779	Up_Reg	Non_DEG
2060	MPG	ENSG00000103152	0.46473	5.79091	5.84224	0.0211642	0.605318	N-methylpurine DNA glycosylase	1.6744	Non_DEG	Non_DEG
37	CD38	ENSG00000004468	2.08393	4.09618	5.84197	0.021167	0.605318	CD38 molecule	1.67434	Up_Reg	Non_DEG
12124	LINC01398	ENSG00000224863	-3.72062	-0.821511	5.78108	0.0217992	0.618125	long intergenic non-protein coding RNA 1398	1.66156	Down_Reg	Non_DEG
5736	SEC11A	ENSG00000140612	0.327868	7.02524	5.78089	0.0218013	0.618125	SEC11 homolog A, signal peptidase complex subunit	1.66152	Non_DEG	Non_DEG
567	EIF2AK2	ENSG00000055332	0.668071	6.30876	5.77538	0.0218595	0.618125	eukaryotic translation initiation factor 2 alpha kinase 2	1.66036	Non_DEG	Non_DEG
12471	MCTS1	ENSG00000232119	0.388206	5.66803	5.77519	0.0218615	0.618125	MCTS1, re-initiation and release factor	1.66032	Non_DEG	Non_DEG
913	HSD17B10	ENSG00000072506	0.411587	6.48701	5.77463	0.0218675	0.618125	hydroxysteroid 17-beta dehydrogenase 10	1.6602	Non_DEG	Non_DEG
5620	SUOX	ENSG00000139531	-3.57576	-0.138933	5.77062	0.0219099	0.618125	sulfite oxidase	1.65936	Down_Reg	Non_DEG
5724	POLG	ENSG00000140521	0.663332	5.01431	5.77014	0.0219151	0.618125	DNA polymerase gamma, catalytic subunit	1.65926	Non_DEG	Non_DEG
11728	IGHD	ENSG00000211898	3.80171	0.543708	5.76598	0.0219592	0.618311	immunoglobulin heavy constant delta	1.65838	Up_Reg	Non_DEG
3944	PFDN5	ENSG00000123349	-0.234644	9.09721	5.75657	0.0220595	0.619595	prefoldin subunit 5	1.6564	Non_DEG	Non_DEG
3804	A1BG	ENSG00000121410	-0.712552	3.8336	5.75465	0.02208	0.619595	alpha-1-B glycoprotein	1.656	Non_DEG	Non_DEG
10860	EVL	ENSG00000196405	0.313447	7.81135	5.74827	0.0221485	0.619811	Enah/Vasp-like	1.65466	Non_DEG	Non_DEG
8285	PATL1	ENSG00000166889	-0.997098	3.21151	5.74692	0.022163	0.619811	PAT1 homolog 1, processing body mRNA decay factor	1.65437	Non_DEG	Non_DEG
5247	SKIL	ENSG00000136603	-0.775799	5.15386	5.73809	0.022258	0.621414	SKI like proto-oncogene	1.65251	Non_DEG	Non_DEG
4988	YARS	ENSG00000134684	0.367307	6.9876	5.72854	0.0223614	0.622773	tyrosyl-tRNA synthetase	1.6505	Non_DEG	Non_DEG
13498	RPL17	ENSG00000265681	-0.245861	9.51268	5.72509	0.0223989	0.622773	ribosomal protein L17	1.64977	Non_DEG	Non_DEG
7637	SMC6	ENSG00000163029	0.705338	4.88247	5.72313	0.0224201	0.622773	structural maintenance of chromosomes 6	1.64936	Non_DEG	Non_DEG
569	KMT2C	ENSG00000055609	-0.39348	7.01535	5.68981	0.0227858	0.631866	lysine methyltransferase 2C	1.64233	Non_DEG	Non_DEG
5226	NMT1	ENSG00000136448	0.342945	6.18818	5.68266	0.0228651	0.632999	N-myristoyltransferase 1	1.64083	Non_DEG	Non_DEG
2582	GLRX3	ENSG00000108010	0.508207	5.99628	5.67473	0.0229535	0.634378	glutaredoxin 3	1.63915	Non_DEG	Non_DEG
11487	CARD16	ENSG00000204397	0.441571	7.01371	5.66573	0.0230541	0.635317	caspase recruitment domain family member 16	1.63725	Non_DEG	Non_DEG
8707	BUB1	ENSG00000169679	3.542	1.59893	5.65924	0.023127	0.635317	BUB1 mitotic checkpoint serine/threonine kinase	1.63588	Up_Reg	Non_DEG
8928	MRPL36	ENSG00000171421	0.44846	5.15	5.65427	0.023183	0.635317	mitochondrial ribosomal protein L36	1.63483	Non_DEG	Non_DEG
2019	CORO1A	ENSG00000102879	0.401609	9.46918	5.65419	0.023184	0.635317	coronin 1A	1.63481	Non_DEG	Non_DEG
13416	CCPG1	ENSG00000260916	-0.368268	5.86944	5.65151	0.0232142	0.635317	cell cycle progression 1	1.63425	Non_DEG	Non_DEG
6022	DTL	ENSG00000143476	3.70736	2.90567	5.6511	0.0232188	0.635317	denticleless E3 ubiquitin protein ligase homolog	1.63416	Up_Reg	Non_DEG
5550	CNOT6L	ENSG00000138767	-0.535284	7.18631	5.6396	0.0233491	0.635448	CCR4-NOT transcription complex subunit 6 like	1.63173	Non_DEG	Non_DEG
4379	RAC2	ENSG00000128340	0.380358	10.0017	5.63879	0.0233584	0.635448	Rac family small GTPase 2	1.63156	Non_DEG	Non_DEG
1497	CDC45	ENSG00000093009	3.63755	2.72766	5.63855	0.0233611	0.635448	cell division cycle 45	1.63151	Up_Reg	Non_DEG
8455	TK1	ENSG00000167900	3.11847	4.94246	5.63707	0.0233779	0.635448	thymidine kinase 1	1.63119	Up_Reg	Non_DEG
354	SNX1	ENSG00000028528	0.476933	5.58824	5.63262	0.0234286	0.635776	sorting nexin 1	1.63025	Non_DEG	Non_DEG
1236	FCN1	ENSG00000085265	-3.89891	0.247695	5.61845	0.023591	0.63716	ficolin 1	1.62725	Down_Reg	Non_DEG
3434	HPCAL4	ENSG00000116983	-3.55988	0.759196	5.61805	0.0235957	0.63716	hippocalcin like 4	1.62717	Down_Reg	Non_DEG
1208	YTHDC1	ENSG00000083896	-0.299502	6.82292	5.61127	0.0236738	0.637999	YTH domain containing 1	1.62573	Non_DEG	Non_DEG
11466	RNF5	ENSG00000204308	0.412421	5.64192	5.60013	0.0238027	0.637999	ring finger protein 5	1.62337	Non_DEG	Non_DEG
11493	CSNK2B	ENSG00000204435	0.244569	7.75762	5.59131	0.0239053	0.637999	casein kinase 2 beta	1.62151	Non_DEG	Non_DEG
3255	LANCL1	ENSG00000115365	0.480582	4.72537	5.58912	0.0239309	0.637999	LanC like 1	1.62104	Non_DEG	Non_DEG
11984	ATAD3C	ENSG00000215915	-3.24972	-0.180111	5.58559	0.0239721	0.637999	ATPase family, AAA domain containing 3C	1.62029	Down_Reg	Non_DEG
9909	TCEAL8	ENSG00000180964	0.590184	5.48998	5.58546	0.0239737	0.637999	transcription elongation factor A like 8	1.62027	Non_DEG	Non_DEG
4776	SDF2	ENSG00000132581	0.429009	5.74075	5.58311	0.0240011	0.637999	stromal cell derived factor 2	1.61977	Non_DEG	Non_DEG
7608	B3GALNT2	ENSG00000162885	2.52168	1.36258	5.58201	0.024014	0.637999	beta-1,3-N-acetylgalactosaminyltransferase 2	1.61953	Up_Reg	Non_DEG
1495	GPATCH2	ENSG00000092978	0.793267	4.23615	5.57374	0.0241112	0.63955	G-patch domain containing 2	1.61778	Non_DEG	Non_DEG
1609	SEC14L2	ENSG00000100003	-1.04471	3.75322	5.56528	0.024211	0.63992	SEC14 like lipid binding 2	1.61599	Down_Reg	Non_DEG
4487	ABHD17A	ENSG00000129968	0.274201	8.10266	5.56207	0.0242491	0.63992	abhydrolase domain containing 17A	1.6153	Non_DEG	Non_DEG
4658	TUBG1	ENSG00000131462	1.62162	3.9526	5.56061	0.0242664	0.63992	tubulin gamma 1	1.61499	Up_Reg	Non_DEG
8915	FAM98B	ENSG00000171262	-0.536513	5.50714	5.55614	0.0243194	0.63992	family with sequence similarity 98 member B	1.61405	Non_DEG	Non_DEG
9377	PARL	ENSG00000175193	-0.337559	5.95867	5.55614	0.0243194	0.63992	presenilin associated rhomboid like	1.61405	Non_DEG	Non_DEG
11363	TBKBP1	ENSG00000198933	1.14086	3.11253	5.54609	0.0244392	0.64155	TBK1 binding protein 1	1.61191	Up_Reg	Non_DEG
7124	BRAF	ENSG00000157764	-0.562186	5.02651	5.54081	0.0245024	0.64155	B-Raf proto-oncogene, serine/threonine kinase	1.61079	Non_DEG	Non_DEG
10670	HES4	ENSG00000188290	2.35839	1.77051	5.54064	0.0245044	0.64155	hes family bHLH transcription factor 4	1.61076	Up_Reg	Non_DEG
4212	ROMO1	ENSG00000125995	0.290517	6.98372	5.53345	0.0245908	0.641932	reactive oxygen species modulator 1	1.60923	Non_DEG	Non_DEG
3801	PYROXD1	ENSG00000121350	-0.438416	5.91699	5.52124	0.0247381	0.644757	pyridine nucleotide-disulphide oxidoreductase domain 1	1.60663	Non_DEG	Non_DEG
10754	ZNF567	ENSG00000189042	-0.567664	5.16964	5.50009	0.0249957	0.65044	zinc finger protein 567	1.60214	Non_DEG	Non_DEG
2347	COPE	ENSG00000105669	0.22002	8.33358	5.48903	0.0251315	0.652942	coatomer protein complex subunit epsilon	1.59978	Non_DEG	Non_DEG
3671	TMEM214	ENSG00000119777	0.881919	4.48068	5.47582	0.0252948	0.655435	transmembrane protein 214	1.59697	Non_DEG	Non_DEG
6327	MEPCE	ENSG00000146834	-0.616249	4.15392	5.47484	0.025307	0.655435	methylphosphate capping enzyme	1.59676	Non_DEG	Non_DEG
9672	FAR2P2	ENSG00000178162	3.78012	-0.355799	5.46226	0.0254636	0.657618	fatty acyl-CoA reductase 2 pseudogene 2	1.59408	Up_Reg	Non_DEG
10501	KRT10	ENSG00000186395	-0.255379	7.31642	5.46166	0.0254711	0.657618	keratin 10	1.59395	Non_DEG	Non_DEG
8387	TUBA1A	ENSG00000167552	-0.439696	8.92543	5.4541	0.0255658	0.65903	tubulin alpha 1a	1.59234	Non_DEG	Non_DEG
6544	CHEK1	ENSG00000149554	1.46773	3.15453	5.44393	0.0256938	0.661295	checkpoint kinase 1	1.59017	Up_Reg	Non_DEG
1659	RTCB	ENSG00000100220	0.310038	6.68514	5.43998	0.0257437	0.661544	RNA 2',3'-cyclic phosphate and 5'-OH ligase	1.58933	Non_DEG	Non_DEG
8268	PCLAF	ENSG00000166803	2.85672	3.86799	5.4368	0.025784	0.661548	PCNA clamp associated factor	1.58865	Up_Reg	Non_DEG
7545	TMCO4	ENSG00000162542	1.02589	3.67387	5.43031	0.0258663	0.662441	transmembrane and coiled-coil domains 4	1.58727	Up_Reg	Non_DEG
9559	DEAF1	ENSG00000177030	0.783085	4.41105	5.42772	0.0258992	0.662441	DEAF1, transcription factor	1.58671	Non_DEG	Non_DEG
4540	LSM4	ENSG00000130520	0.339085	7.11728	5.41851	0.0260167	0.664207	LSM4 homolog, U6 small nuclear RNA and mRNA degradation associated	1.58475	Non_DEG	Non_DEG
3419	TTF2	ENSG00000116830	0.540189	4.72414	5.416	0.0260489	0.664207	transcription termination factor 2	1.58421	Non_DEG	Non_DEG
9540	TYMS	ENSG00000176890	2.62898	4.43669	5.40656	0.0261701	0.665415	thymidylate synthetase	1.58219	Up_Reg	Non_DEG
7579	ARPC5	ENSG00000162704	0.392954	8.2397	5.40542	0.0261848	0.665415	actin related protein 2/3 complex subunit 5	1.58195	Non_DEG	Non_DEG
4685	RARA	ENSG00000131759	-0.852079	3.02893	5.40283	0.0262182	0.665415	retinoic acid receptor alpha	1.5814	Non_DEG	Non_DEG
5744	PARN	ENSG00000140694	0.458887	5.89724	5.39239	0.0263533	0.665415	poly(A)-specific ribonuclease	1.57917	Non_DEG	Non_DEG
11442	BMPR2	ENSG00000204217	-0.815862	3.93853	5.3827	0.0264793	0.665415	bone morphogenetic protein receptor type 2	1.57709	Non_DEG	Non_DEG
11145	IRAK4	ENSG00000198001	-0.317899	6.06474	5.38041	0.0265092	0.665415	interleukin 1 receptor associated kinase 4	1.5766	Non_DEG	Non_DEG
1750	CDKN3	ENSG00000100526	2.69214	2.61902	5.3795	0.026521	0.665415	cyclin dependent kinase inhibitor 3	1.57641	Up_Reg	Non_DEG
834	GNB5	ENSG00000069966	-0.481036	4.85796	5.3758	0.0265695	0.665415	G protein subunit beta 5	1.57562	Non_DEG	Non_DEG
3362	KIAA1324	ENSG00000116299	-1.95875	3.24987	5.37431	0.026589	0.665415	KIAA1324	1.5753	Down_Reg	Non_DEG
9775	PTPN11	ENSG00000179295	-0.356964	5.28568	5.37192	0.0266203	0.665415	protein tyrosine phosphatase, non-receptor type 11	1.57479	Non_DEG	Non_DEG
9107	CFL1	ENSG00000172757	0.260366	11.1989	5.36903	0.0266583	0.665415	cofilin 1	1.57417	Non_DEG	Non_DEG
5494	PPIG	ENSG00000138398	-0.295034	7.06848	5.36465	0.0267158	0.665415	peptidylprolyl isomerase G	1.57323	Non_DEG	Non_DEG
941	IGF2BP2	ENSG00000073792	-3.35148	-1.22222	5.36115	0.0267619	0.665415	insulin like growth factor 2 mRNA binding protein 2	1.57248	Down_Reg	Non_DEG
1145	PCNP	ENSG00000081154	-0.243695	7.52766	5.35991	0.0267782	0.665415	PEST proteolytic signal containing nuclear protein	1.57222	Non_DEG	Non_DEG
2200	MCM4	ENSG00000104738	2.23623	4.20789	5.35962	0.0267821	0.665415	minichromosome maintenance complex component 4	1.57216	Up_Reg	Non_DEG
3201	KANSL3	ENSG00000114982	-0.594752	5.52426	5.35875	0.0267936	0.665415	KAT8 regulatory NSL complex subunit 3	1.57197	Non_DEG	Non_DEG
7478	SCIMP	ENSG00000161929	2.95852	-0.450755	5.35649	0.0268234	0.665415	SLP adaptor and CSK interacting membrane protein	1.57149	Up_Reg	Non_DEG
24	M6PR	ENSG00000003056	0.370864	7.29448	5.35265	0.0268743	0.665675	mannose-6-phosphate receptor, cation dependent	1.57066	Non_DEG	Non_DEG
8082	NUDT5	ENSG00000165609	0.510066	5.94757	5.31718	0.027349	0.676271	nudix hydrolase 5	1.56306	Non_DEG	Non_DEG
799	GPKOW	ENSG00000068394	0.555697	5.01053	5.30842	0.0274675	0.676271	G-patch domain and KOW motifs	1.56118	Non_DEG	Non_DEG
13793	GGNBP2	ENSG00000278311	-0.243944	7.41686	5.30561	0.0275056	0.676271	gametogenetin binding protein 2	1.56058	Non_DEG	Non_DEG
3532	RPS25	ENSG00000118181	-0.259596	10.8581	5.30549	0.0275074	0.676271	ribosomal protein S25	1.56055	Non_DEG	Non_DEG
13851	SEPSECS-AS1	ENSG00000281501	1.1568	2.50968	5.29901	0.0275956	0.677099	SEPSECS antisense RNA 1 (head to head)	1.55916	Up_Reg	Non_DEG
5750	DHX38	ENSG00000140829	0.483346	5.37223	5.29698	0.0276233	0.677099	DEAH-box helicase 38	1.55873	Non_DEG	Non_DEG
11347	MT-ATP6	ENSG00000198899	-0.446917	11.2623	5.28516	0.0277852	0.679593	mitochondrially encoded ATP synthase membrane subunit 6	1.55619	Non_DEG	Non_DEG
437	PSMA4	ENSG00000041357	0.38953	7.62515	5.28218	0.0278262	0.679593	proteasome subunit alpha 4	1.55555	Non_DEG	Non_DEG
10072	ANXA2	ENSG00000182718	0.564054	8.1016	5.28054	0.0278488	0.679593	annexin A2	1.55519	Non_DEG	Non_DEG
6269	KLHL3	ENSG00000146021	-2.24315	2.33512	5.27418	0.0279365	0.680726	kelch like family member 3	1.55383	Down_Reg	Non_DEG
9062	CFAP53	ENSG00000172361	-2.85299	-1.56218	5.26319	0.0280889	0.683428	cilia and flagella associated protein 53	1.55147	Down_Reg	Non_DEG
3322	PLEK	ENSG00000115956	0.660014	7.66405	5.25512	0.0282014	0.685152	pleckstrin	1.54973	Non_DEG	Non_DEG
5931	ZNF593	ENSG00000142684	0.511977	4.69103	5.24912	0.0282854	0.685358	zinc finger protein 593	1.54844	Non_DEG	Non_DEG
8959	ENC1	ENSG00000171617	0.747223	5.61811	5.24857	0.0282931	0.685358	ectodermal-neural cortex 1	1.54832	Non_DEG	Non_DEG
98	KDM7A	ENSG00000006459	-0.423669	5.64219	5.23636	0.0284648	0.688506	lysine demethylase 7A	1.54569	Non_DEG	Non_DEG
13728	HIST1H3I	ENSG00000275379	2.86832	-0.824641	5.23099	0.0285408	0.688923	histone cluster 1 H3 family member i	1.54453	Up_Reg	Non_DEG
5125	PCNX2	ENSG00000135749	-0.578736	4.52159	5.22683	0.0285996	0.688923	pecanex homolog 2	1.54364	Non_DEG	Non_DEG
11473	DXO	ENSG00000204348	-0.577358	4.7424	5.22628	0.0286075	0.688923	decapping exoribonuclease	1.54352	Non_DEG	Non_DEG
6590	PDCD4	ENSG00000150593	-0.245424	8.84159	5.21538	0.0287625	0.690138	programmed cell death 4	1.54117	Non_DEG	Non_DEG
7485	POLR3K	ENSG00000161980	0.59028	4.90042	5.2136	0.028788	0.690138	RNA polymerase III subunit K	1.54079	Non_DEG	Non_DEG
221	PPP5C	ENSG00000011485	0.476493	5.73291	5.21198	0.0288111	0.690138	protein phosphatase 5 catalytic subunit	1.54044	Non_DEG	Non_DEG
2742	CTSC	ENSG00000109861	0.447963	7.87372	5.20961	0.028845	0.690138	cathepsin C	1.53993	Non_DEG	Non_DEG
7946	PTTG1	ENSG00000164611	0.853596	4.85406	5.20804	0.0288675	0.690138	pituitary tumor-transforming 1	1.53959	Non_DEG	Non_DEG
2114	C16orf62	ENSG00000103544	0.554377	5.02812	5.19996	0.0289836	0.690909	chromosome 16 open reading frame 62	1.53785	Non_DEG	Non_DEG
2986	RPS12	ENSG00000112306	-0.263513	9.68861	5.19177	0.0291017	0.692721	ribosomal protein S12	1.53608	Non_DEG	Non_DEG
8873	ZNF415	ENSG00000170954	3.4072	-0.0976292	5.18781	0.029159	0.693083	zinc finger protein 415	1.53523	Up_Reg	Non_DEG
11271	IPO9	ENSG00000198700	-0.511598	5.37668	5.18332	0.0292241	0.693631	importin 9	1.53426	Non_DEG	Non_DEG
911	RHOBTB1	ENSG00000072422	3.55625	-0.29462	5.17828	0.0292974	0.694369	Rho related BTB domain containing 1	1.53317	Up_Reg	Non_DEG
2949	FBXO5	ENSG00000112029	1.41792	3.79445	5.17086	0.0294057	0.695936	F-box protein 5	1.53157	Up_Reg	Non_DEG
6914	VOPP1	ENSG00000154978	0.420815	5.66759	5.16085	0.0295525	0.698405	VOPP1, WBP1/VOPP1 family member	1.52941	Non_DEG	Non_DEG
11787	PTPRCAP	ENSG00000213402	0.368676	9.89768	5.1575	0.0296017	0.698567	protein tyrosine phosphatase, receptor type C associated protein	1.52868	Non_DEG	Non_DEG
3595	SATB2	ENSG00000119042	-3.51329	-0.764221	5.15378	0.0296566	0.698842	SATB homeobox 2	1.52788	Down_Reg	Non_DEG
12056	CYTOR	ENSG00000222041	0.560335	5.63073	5.14888	0.0297291	0.698842	cytoskeleton regulator RNA	1.52682	Non_DEG	Non_DEG
6927	GTF3C6	ENSG00000155115	0.298065	6.61075	5.1421	0.0298296	0.698842	general transcription factor IIIC subunit 6	1.52535	Non_DEG	Non_DEG
7634	C2orf48	ENSG00000163009	3.2913	-0.469193	5.13697	0.0299059	0.698842	chromosome 2 open reading frame 48	1.52424	Up_Reg	Non_DEG
4660	RPL27	ENSG00000131469	-0.25706	9.37977	5.13651	0.0299127	0.698842	ribosomal protein L27	1.52414	Non_DEG	Non_DEG
11748	NUP62	ENSG00000213024	0.634241	4.96367	5.13578	0.0299236	0.698842	nucleoporin 62	1.52399	Non_DEG	Non_DEG
4959	CMPK2	ENSG00000134326	1.80531	3.68457	5.13382	0.0299528	0.698842	cytidine/uridine monophosphate kinase 2	1.52356	Up_Reg	Non_DEG
11380	RNU4-2	ENSG00000202538	-1.24984	1.23368	5.12467	0.0300897	0.699379	RNA, U4 small nuclear 2	1.52158	Down_Reg	Non_DEG
5072	CAPRIN1	ENSG00000135387	-0.575542	5.81448	5.12386	0.0301019	0.699379	cell cycle associated protein 1	1.52141	Non_DEG	Non_DEG
8686	PLEKHA2	ENSG00000169499	-0.566852	5.40493	5.12377	0.0301032	0.699379	pleckstrin homology domain containing A2	1.52139	Non_DEG	Non_DEG
1753	ATP6V1D	ENSG00000100554	0.551796	5.68059	5.11006	0.0303096	0.703182	ATPase H+ transporting V1 subunit D	1.51842	Non_DEG	Non_DEG
4365	ADM2	ENSG00000128165	-3.57963	-0.494951	5.1019	0.0304332	0.705057	adrenomedullin 2	1.51665	Down_Reg	Non_DEG
10616	C9orf153	ENSG00000187753	-3.57936	-0.723893	5.09524	0.0305345	0.706034	chromosome 9 open reading frame 153	1.51521	Down_Reg	Non_DEG
1423	PABPC4	ENSG00000090621	-0.518237	5.37028	5.09349	0.0305611	0.706034	poly(A) binding protein cytoplasmic 4	1.51483	Non_DEG	Non_DEG
5722	SCAMP2	ENSG00000140497	0.305941	6.74284	5.07819	0.0307954	0.708635	secretory carrier membrane protein 2	1.51151	Non_DEG	Non_DEG
6116	UBXN4	ENSG00000144224	-0.285112	7.54215	5.0744	0.0308539	0.708635	UBX domain protein 4	1.51069	Non_DEG	Non_DEG
4736	ILKAP	ENSG00000132323	-0.26865	5.91363	5.06986	0.0309238	0.708635	ILK associated serine/threonine phosphatase	1.50971	Non_DEG	Non_DEG
13464	IKBKE	ENSG00000263528	0.556557	5.66674	5.06467	0.0310042	0.708635	inhibitor of nuclear factor kappa B kinase subunit epsilon	1.50858	Non_DEG	Non_DEG
2606	RNF43	ENSG00000108375	-2.28673	0.956325	5.06442	0.031008	0.708635	ring finger protein 43	1.50853	Down_Reg	Non_DEG
5156	COX5B	ENSG00000135940	0.216078	8.13399	5.06379	0.0310178	0.708635	cytochrome c oxidase subunit 5B	1.50839	Non_DEG	Non_DEG
7195	DUSP23	ENSG00000158716	0.482323	5.82737	5.0583	0.0311031	0.708991	dual specificity phosphatase 23	1.5072	Non_DEG	Non_DEG
12378	TRBV5-4	ENSG00000230099	3.16955	-0.21501	5.05724	0.0311195	0.708991	T cell receptor beta variable 5-4	1.50697	Up_Reg	Non_DEG
334	SEC63	ENSG00000025796	-0.348283	5.65064	5.04066	0.0313785	0.711354	SEC63 homolog, protein translocation regulator	1.50337	Non_DEG	Non_DEG
6191	FIP1L1	ENSG00000145216	0.397567	5.84563	5.03969	0.0313938	0.711354	factor interacting with PAPOLA and CPSF1	1.50316	Non_DEG	Non_DEG
4445	LRRC6	ENSG00000129295	-3.27085	-0.61277	5.03956	0.031396	0.711354	leucine rich repeat containing 6	1.50313	Down_Reg	Non_DEG
10877	MYL6B	ENSG00000196465	1.77585	2.59416	5.03333	0.0314939	0.712404	myosin light chain 6B	1.50177	Up_Reg	Non_DEG
2379	PIK3CG	ENSG00000105851	-0.644227	4.87878	5.02033	0.0316996	0.715282	phosphatidylinositol-4,5-bisphosphate 3-kinase catalytic subunit gamma	1.49895	Non_DEG	Non_DEG
6503	SSRP1	ENSG00000149136	0.525409	5.08191	5.0126	0.0318224	0.716871	structure specific recognition protein 1	1.49727	Non_DEG	Non_DEG
10552	MAPT	ENSG00000186868	-3.32724	0.000135053	5.01043	0.0318571	0.716871	microtubule associated protein tau	1.49679	Down_Reg	Non_DEG
2809	RPS13	ENSG00000110700	-0.225866	9.52019	5.00718	0.031909	0.717059	ribosomal protein S13	1.49609	Non_DEG	Non_DEG
1916	SMAD7	ENSG00000101665	-0.785649	5.46598	5.00022	0.0320205	0.718585	SMAD family member 7	1.49457	Non_DEG	Non_DEG
11307	SFT2D1	ENSG00000198818	0.431142	5.7535	4.99457	0.0321113	0.719033	SFT2 domain containing 1	1.49334	Non_DEG	Non_DEG
342	SLAMF7	ENSG00000026751	0.404678	7.27388	4.99306	0.0321357	0.719033	SLAM family member 7	1.49301	Non_DEG	Non_DEG
5747	CDR2	ENSG00000140743	-0.614826	5.01476	4.98948	0.0321934	0.719033	cerebellar degeneration related protein 2	1.49223	Non_DEG	Non_DEG
217	ANLN	ENSG00000011426	3.12301	0.655768	4.98189	0.0323161	0.719033	anillin actin binding protein	1.49058	Up_Reg	Non_DEG
7269	ADGRG5	ENSG00000159618	0.712628	5.04794	4.98075	0.0323347	0.719033	adhesion G protein-coupled receptor G5	1.49033	Non_DEG	Non_DEG
3465	ID3	ENSG00000117318	-1.34841	3.64185	4.97672	0.0324001	0.719033	inhibitor of DNA binding 3, HLH protein	1.48945	Down_Reg	Non_DEG
10399	MRPL40	ENSG00000185608	0.430202	5.69275	4.97562	0.032418	0.719033	mitochondrial ribosomal protein L40	1.48921	Non_DEG	Non_DEG
12220	TRBV2	ENSG00000226660	3.39725	0.101169	4.97529	0.0324234	0.719033	T cell receptor beta variable 2	1.48914	Up_Reg	Non_DEG
1309	RTRAF	ENSG00000087302	0.288956	7.1221	4.97468	0.0324333	0.719033	RNA transcription, translation and transport factor	1.48901	Non_DEG	Non_DEG
75	KMT2E	ENSG00000005483	-0.340485	8.5911	4.96408	0.0326063	0.721134	lysine methyltransferase 2E	1.4867	Non_DEG	Non_DEG
7227	GART	ENSG00000159131	0.722456	5.22811	4.96245	0.0326331	0.721134	phosphoribosylglycinamide formyltransferase, phosphoribosylglycinamide synthetase, phosphoribosylaminoimidazole synthetase	1.48634	Non_DEG	Non_DEG
11356	RPL39	ENSG00000198918	-0.292256	9.3711	4.96084	0.0326594	0.721134	ribosomal protein L39	1.48599	Non_DEG	Non_DEG
9243	PHC3	ENSG00000173889	-0.32256	6.61315	4.95734	0.0327169	0.721436	polyhomeotic homolog 3	1.48523	Non_DEG	Non_DEG
8913	SHCBP1	ENSG00000171241	3.18451	2.37602	4.94504	0.0329196	0.724179	SHC binding and spindle associated 1	1.48254	Up_Reg	Non_DEG
5851	ELAC1	ENSG00000141642	0.795495	3.75297	4.93897	0.0330203	0.724179	elaC ribonuclease Z 1	1.48122	Non_DEG	Non_DEG
1951	RENBP	ENSG00000102032	-2.6274	-0.453834	4.93766	0.033042	0.724179	renin binding protein	1.48093	Down_Reg	Non_DEG
1648	CENPM	ENSG00000100162	1.16692	3.79085	4.93463	0.0330924	0.724179	centromere protein M	1.48027	Up_Reg	Non_DEG
4101	MT2A	ENSG00000125148	0.686108	7.82923	4.93044	0.0331622	0.724179	metallothionein 2A	1.47936	Non_DEG	Non_DEG
4569	CHMP2A	ENSG00000130724	0.367944	7.16447	4.92803	0.0332024	0.724179	charged multivesicular body protein 2A	1.47883	Non_DEG	Non_DEG
11591	NAP1L4	ENSG00000205531	0.320358	6.84008	4.92714	0.0332172	0.724179	nucleosome assembly protein 1 like 4	1.47864	Non_DEG	Non_DEG
36	AK2	ENSG00000004455	0.396695	5.61555	4.92596	0.033237	0.724179	adenylate kinase 2	1.47838	Non_DEG	Non_DEG
1159	HSPB11	ENSG00000081870	0.378052	6.04363	4.91091	0.0334897	0.72818	heat shock protein family B (small) member 11	1.47509	Non_DEG	Non_DEG
12316	DHFR	ENSG00000228716	1.83865	2.95574	4.90306	0.0336223	0.72818	dihydrofolate reductase	1.47337	Up_Reg	Non_DEG
12433	HLA-DPA1	ENSG00000231389	0.336201	8.3028	4.90135	0.0336512	0.72818	major histocompatibility complex, class II, DP alpha 1	1.473	Non_DEG	Non_DEG
7491	TEDC2	ENSG00000162062	3.61404	-0.164744	4.90115	0.0336547	0.72818	tubulin epsilon and delta complex 2	1.47295	Up_Reg	Non_DEG
1762	AHSA1	ENSG00000100591	0.496162	6.32764	4.891	0.0338271	0.72818	activator of HSP90 ATPase activity 1	1.47074	Non_DEG	Non_DEG
2048	COG4	ENSG00000103051	0.752297	5.24172	4.89043	0.0338368	0.72818	component of oligomeric golgi complex 4	1.47061	Non_DEG	Non_DEG
6198	PLAC8	ENSG00000145287	0.463459	8.10624	4.89036	0.0338381	0.72818	placenta specific 8	1.47059	Non_DEG	Non_DEG
607	CDK17	ENSG00000059758	-0.419446	6.53973	4.88983	0.0338471	0.72818	cyclin dependent kinase 17	1.47048	Non_DEG	Non_DEG
6239	BDP1	ENSG00000145734	-0.325793	6.59517	4.88633	0.0339069	0.72818	B double prime 1, subunit of RNA polymerase III transcription initiation factor IIIB	1.46971	Non_DEG	Non_DEG
7215	CDC42SE2	ENSG00000158985	-0.246614	8.64073	4.88014	0.0340128	0.729504	CDC42 small effector 2	1.46836	Non_DEG	Non_DEG
9771	MAGED1	ENSG00000179222	-0.585169	5.65854	4.877	0.0340667	0.729587	MAGE family member D1	1.46767	Non_DEG	Non_DEG
13691	LINC01138	ENSG00000274020	0.802525	3.24452	4.87357	0.0341256	0.729587	long intergenic non-protein coding RNA 1138	1.46692	Non_DEG	Non_DEG
8465	ECI1	ENSG00000167969	0.57392	5.01185	4.87218	0.0341496	0.729587	enoyl-CoA delta isomerase 1	1.46661	Non_DEG	Non_DEG
6970	RNF20	ENSG00000155827	0.712647	4.82343	4.86671	0.0342439	0.730262	ring finger protein 20	1.46542	Non_DEG	Non_DEG
1958	SLC25A14	ENSG00000102078	0.555799	4.61504	4.86521	0.0342698	0.730262	solute carrier family 25 member 14	1.46509	Non_DEG	Non_DEG
10472	POLR3C	ENSG00000186141	0.36938	5.47214	4.85484	0.0344497	0.7322	RNA polymerase III subunit C	1.46281	Non_DEG	Non_DEG
5381	CREBZF	ENSG00000137504	0.390219	6.16328	4.84841	0.0345616	0.733633	CREB/ATF bZIP transcription factor	1.46141	Non_DEG	Non_DEG
6981	TMBIM4	ENSG00000155957	0.366469	7.29223	4.83899	0.0347264	0.735265	transmembrane BAX inhibitor motif containing 4	1.45934	Non_DEG	Non_DEG
10577	MT1X	ENSG00000187193	0.48876	4.77905	4.83853	0.0347345	0.735265	metallothionein 1X	1.45924	Non_DEG	Non_DEG
2630	SLC25A11	ENSG00000108528	0.416999	5.96318	4.83637	0.0347724	0.735265	solute carrier family 25 member 11	1.45876	Non_DEG	Non_DEG
11611	ETFRF1	ENSG00000205707	-0.41894	4.7139	4.82911	0.0349003	0.737023	electron transfer flavoprotein regulatory factor 1	1.45717	Non_DEG	Non_DEG
4032	STAMBP	ENSG00000124356	0.483737	5.22357	4.82569	0.0349606	0.73735	STAM binding protein	1.45642	Non_DEG	Non_DEG
3946	ORMDL2	ENSG00000123353	0.436807	5.41527	4.8227	0.0350136	0.737523	ORMDL sphingolipid biosynthesis regulator 2	1.45576	Non_DEG	Non_DEG
9652	RPS27	ENSG00000177954	-0.312378	11.6441	4.81493	0.0351513	0.73826	ribosomal protein S27	1.45406	Non_DEG	Non_DEG
4898	SARAF	ENSG00000133872	-0.291843	10.2099	4.81469	0.0351556	0.73826	store-operated calcium entry associated regulatory factor	1.45401	Non_DEG	Non_DEG
3067	MSH3	ENSG00000113318	0.524361	4.63608	4.81315	0.035183	0.73826	mutS homolog 3	1.45367	Non_DEG	Non_DEG
12285	MT-ATP8	ENSG00000228253	-0.478061	6.61701	4.80433	0.0353403	0.739676	mitochondrially encoded ATP synthase membrane subunit 8	1.45173	Non_DEG	Non_DEG
10821	ZNF766	ENSG00000196214	-0.386546	5.92769	4.80089	0.0354018	0.740023	zinc finger protein 766	1.45097	Non_DEG	Non_DEG
13156	TUG1	ENSG00000253352	-0.374106	6.02883	4.79637	0.0354831	0.740356	taurine up-regulated 1 (non-protein coding)	1.44998	Non_DEG	Non_DEG
3155	IFT57	ENSG00000114446	-0.426847	5.36825	4.79398	0.0355259	0.740356	intraflagellar transport 57	1.44945	Non_DEG	Non_DEG
10825	TUBB	ENSG00000196230	0.733581	7.03005	4.79247	0.035553	0.740356	tubulin beta class I	1.44912	Non_DEG	Non_DEG
5264	YME1L1	ENSG00000136758	-0.279313	7.28736	4.79	0.0355975	0.740356	YME1 like 1 ATPase	1.44858	Non_DEG	Non_DEG
1807	NFKBIA	ENSG00000100906	-0.674554	11.0235	4.77441	0.0358799	0.743172	NFKB inhibitor alpha	1.44515	Non_DEG	Non_DEG
4480	SGO1	ENSG00000129810	2.80678	1.23027	4.77134	0.0359356	0.743172	shugoshin 1	1.44447	Up_Reg	Non_DEG
3985	GPR83	ENSG00000123901	3.03337	-0.538185	4.76551	0.0360419	0.743172	G protein-coupled receptor 83	1.44319	Up_Reg	Non_DEG
2419	NPTX2	ENSG00000106236	3.43425	-0.0705364	4.76513	0.036049	0.743172	neuronal pentraxin 2	1.44311	Up_Reg	Non_DEG
8767	GPR25	ENSG00000170128	3.38796	-0.0768063	4.76359	0.0360772	0.743172	G protein-coupled receptor 25	1.44277	Up_Reg	Non_DEG
11112	ZNF44	ENSG00000197857	-0.474854	5.98572	4.7616	0.0361136	0.743172	zinc finger protein 44	1.44233	Non_DEG	Non_DEG
5776	GALNS	ENSG00000141012	0.648111	4.66527	4.75876	0.0361655	0.743172	galactosamine (N-acetyl)-6-sulfatase	1.44171	Non_DEG	Non_DEG
7247	PTMS	ENSG00000159335	0.540544	4.06205	4.75822	0.0361754	0.743172	parathymosin	1.44159	Non_DEG	Non_DEG
3700	KCNIP2	ENSG00000120049	-3.37314	-0.625016	4.75775	0.0361841	0.743172	potassium voltage-gated channel interacting protein 2	1.44148	Down_Reg	Non_DEG
9434	RMI2	ENSG00000175643	2.82945	1.98312	4.74924	0.0363407	0.744146	RecQ mediated genome instability 2	1.43961	Up_Reg	Non_DEG
1218	GSTP1	ENSG00000084207	0.269443	8.39362	4.74636	0.0363938	0.744146	glutathione S-transferase pi 1	1.43897	Non_DEG	Non_DEG
11313	SELENOM	ENSG00000198832	-0.435582	5.47353	4.74574	0.0364052	0.744146	selenoprotein M	1.43884	Non_DEG	Non_DEG
105	TBXA2R	ENSG00000006638	2.52134	-0.0926294	4.73797	0.0365492	0.744146	thromboxane A2 receptor	1.43712	Up_Reg	Non_DEG
10286	HIST2H2BE	ENSG00000184678	-0.838061	4.53971	4.73571	0.036591	0.744146	histone cluster 2 H2B family member e	1.43663	Non_DEG	Non_DEG
5382	PRCP	ENSG00000137509	0.489901	5.06945	4.73523	0.0366	0.744146	prolylcarboxypeptidase	1.43652	Non_DEG	Non_DEG
8278	PLK1	ENSG00000166851	3.11771	1.98718	4.73495	0.0366052	0.744146	polo like kinase 1	1.43646	Up_Reg	Non_DEG
6166	NFKBIZ	ENSG00000144802	-0.689098	6.95605	4.73421	0.0366189	0.744146	NFKB inhibitor zeta	1.43629	Non_DEG	Non_DEG
9474	SSNA1	ENSG00000176101	0.298603	6.86583	4.73242	0.0366522	0.744146	SS nuclear autoantigen 1	1.4359	Non_DEG	Non_DEG
11936	PHB2	ENSG00000215021	0.432796	6.65332	4.73016	0.0366943	0.744146	prohibitin 2	1.4354	Non_DEG	Non_DEG
2704	CHIC2	ENSG00000109220	-0.309726	5.62972	4.72586	0.0367745	0.744146	cysteine rich hydrophobic domain 2	1.43445	Non_DEG	Non_DEG
3185	KLHL24	ENSG00000114796	-0.332224	6.95815	4.72411	0.0368073	0.744146	kelch like family member 24	1.43407	Non_DEG	Non_DEG
5409	NUSAP1	ENSG00000137804	2.18088	4.05681	4.72349	0.0368188	0.744146	nucleolar and spindle associated protein 1	1.43393	Up_Reg	Non_DEG
8730	P2RY1	ENSG00000169860	3.42837	-0.775624	4.71408	0.0369953	0.746375	purinergic receptor P2Y1	1.43185	Up_Reg	Non_DEG
1756	VTI1B	ENSG00000100568	0.394803	6.07801	4.71278	0.0370197	0.746375	vesicle transport through interaction with t-SNAREs 1B	1.43157	Non_DEG	Non_DEG
5703	TSPAN3	ENSG00000140391	-0.412631	5.68345	4.70526	0.0371615	0.748319	tetraspanin 3	1.42991	Non_DEG	Non_DEG
12445	NANOGP5	ENSG00000231697	-2.94793	-0.357411	4.69359	0.0373829	0.751547	Nanog homeobox pseudogene 5	1.42733	Down_Reg	Non_DEG
2741	HTATIP2	ENSG00000109854	0.378188	5.90842	4.69062	0.0374393	0.751547	HIV-1 Tat interactive protein 2	1.42667	Non_DEG	Non_DEG
8506	HOOK3	ENSG00000168172	-0.417949	5.41632	4.68954	0.0374598	0.751547	hook microtubule tethering protein 3	1.42643	Non_DEG	Non_DEG
9016	ANKRD20A4	ENSG00000172014	-3.00081	-0.96073	4.68675	0.0375132	0.751547	ankyrin repeat domain 20 family member A4	1.42582	Down_Reg	Non_DEG
9719	COX5A	ENSG00000178741	0.319189	7.50764	4.67679	0.0377039	0.751906	cytochrome c oxidase subunit 5A	1.42361	Non_DEG	Non_DEG
2900	TPI1	ENSG00000111669	0.293309	9.02985	4.67249	0.0377864	0.751906	triosephosphate isomerase 1	1.42266	Non_DEG	Non_DEG
2762	UNC93B1	ENSG00000110057	1.10989	3.5179	4.67148	0.037806	0.751906	unc-93 homolog B1, TLR signaling regulator	1.42244	Up_Reg	Non_DEG
5198	LCP1	ENSG00000136167	0.300718	10.2303	4.66917	0.0378503	0.751906	lymphocyte cytosolic protein 1	1.42193	Non_DEG	Non_DEG
8212	RPL27A	ENSG00000166441	-0.243804	10.4556	4.66556	0.0379201	0.751906	ribosomal protein L27a	1.42113	Non_DEG	Non_DEG
8475	FTH1	ENSG00000167996	-0.449817	12.4839	4.66198	0.0379893	0.751906	ferritin heavy chain 1	1.42034	Non_DEG	Non_DEG
9393	CCNE2	ENSG00000175305	2.74031	1.96711	4.66155	0.0379976	0.751906	cyclin E2	1.42024	Up_Reg	Non_DEG
10932	S100A2	ENSG00000196754	2.89472	-0.305507	4.65932	0.0380408	0.751906	S100 calcium binding protein A2	1.41975	Up_Reg	Non_DEG
7539	DHRS3	ENSG00000162496	-0.850244	4.72727	4.65721	0.0380818	0.751906	dehydrogenase/reductase 3	1.41928	Non_DEG	Non_DEG
9173	GOLGB1	ENSG00000173230	-0.285817	7.0045	4.6558	0.0381091	0.751906	golgin B1	1.41897	Non_DEG	Non_DEG
7074	SEC13	ENSG00000157020	0.326856	6.8608	4.65509	0.038123	0.751906	SEC13 homolog, nuclear pore and COPII coat complex component	1.41881	Non_DEG	Non_DEG
2936	CEP85L	ENSG00000111860	-0.376346	5.78519	4.65244	0.0381744	0.751906	centrosomal protein 85 like	1.41823	Non_DEG	Non_DEG
400	STAP1	ENSG00000035720	2.93846	0.89998	4.65052	0.0382119	0.751906	signal transducing adaptor family member 1	1.4178	Up_Reg	Non_DEG
6887	C21orf91	ENSG00000154642	-0.395648	5.83147	4.64983	0.0382252	0.751906	chromosome 21 open reading frame 91	1.41765	Non_DEG	Non_DEG
6435	SURF4	ENSG00000148248	-0.362132	7.41823	4.64759	0.038269	0.751906	surfeit 4	1.41715	Non_DEG	Non_DEG
6330	ZC3HAV1L	ENSG00000146858	2.94559	-1.1853	4.64609	0.0382983	0.751906	zinc finger CCCH-type containing, antiviral 1 like	1.41682	Up_Reg	Non_DEG
3084	ST8SIA4	ENSG00000113532	0.393387	5.41603	4.64167	0.0383847	0.752561	ST8 alpha-N-acetyl-neuraminide alpha-2,8-sialyltransferase 4	1.41584	Non_DEG	Non_DEG
272	RGPD5	ENSG00000015568	-0.700197	5.74923	4.63972	0.038423	0.752561	RANBP2-like and GRIP domain containing 5	1.41541	Non_DEG	Non_DEG
12389	PA2G4P4	ENSG00000230457	-1.5331	-0.781857	4.63252	0.0385643	0.754431	proliferation-associated 2G4 pseudogene 4	1.41381	Down_Reg	Non_DEG
340	CD44	ENSG00000026508	-0.298989	9.20446	4.62661	0.0386808	0.755785	CD44 molecule (Indian blood group)	1.4125	Non_DEG	Non_DEG
10248	ZDHHC23	ENSG00000184307	3.16407	-0.605172	4.62423	0.0387278	0.755785	zinc finger DHHC-type containing 23	1.41198	Up_Reg	Non_DEG
7861	MAD2L1	ENSG00000164109	0.964688	4.82626	4.62048	0.0388021	0.755785	mitotic arrest deficient 2 like 1	1.41114	Non_DEG	Non_DEG
4320	SLC35E1	ENSG00000127526	-0.504867	4.45551	4.61809	0.0388495	0.755785	solute carrier family 35 member E1	1.41061	Non_DEG	Non_DEG
3718	CYSTM1	ENSG00000120306	-0.650021	3.83207	4.61741	0.0388629	0.755785	cysteine rich transmembrane module containing 1	1.41046	Non_DEG	Non_DEG
1038	DNAJC10	ENSG00000077232	0.358726	6.01306	4.61344	0.0389419	0.756281	DnaJ heat shock protein family (Hsp40) member C10	1.40958	Non_DEG	Non_DEG
158	IL32	ENSG00000008517	0.248254	11.1573	4.60777	0.0390549	0.756281	interleukin 32	1.40832	Non_DEG	Non_DEG
10153	PI4KAP2	ENSG00000183506	-0.58895	4.36425	4.59878	0.0392348	0.756281	phosphatidylinositol 4-kinase alpha pseudogene 2	1.40633	Non_DEG	Non_DEG
4112	C17orf53	ENSG00000125319	-3.46073	0.651605	4.59866	0.0392371	0.756281	chromosome 17 open reading frame 53	1.4063	Down_Reg	Non_DEG
2263	POP4	ENSG00000105171	0.331377	6.11179	4.59852	0.03924	0.756281	POP4 homolog, ribonuclease P/MRP subunit	1.40627	Non_DEG	Non_DEG
163	SEC62	ENSG00000008952	-0.278552	7.24132	4.5965	0.0392804	0.756281	SEC62 homolog, preprotein translocation factor	1.40582	Non_DEG	Non_DEG
2288	CACTIN	ENSG00000105298	-1.10056	3.66879	4.58965	0.0394182	0.756281	cactin, spliceosome C complex subunit	1.4043	Down_Reg	Non_DEG
3151	C3orf14	ENSG00000114405	2.94633	1.37758	4.58573	0.0394974	0.756281	chromosome 3 open reading frame 14	1.40343	Up_Reg	Non_DEG
42	RECQL	ENSG00000004700	0.53001	6.66849	4.58476	0.0395169	0.756281	RecQ like helicase	1.40322	Non_DEG	Non_DEG
5956	CD53	ENSG00000143119	0.302773	9.8555	4.58445	0.0395232	0.756281	CD53 molecule	1.40315	Non_DEG	Non_DEG
1490	CLSPN	ENSG00000092853	1.89032	2.92058	4.58413	0.0395298	0.756281	claspin	1.40308	Up_Reg	Non_DEG
3226	EIF2B4	ENSG00000115211	0.417348	5.59414	4.57721	0.0396699	0.756281	eukaryotic translation initiation factor 2B subunit delta	1.40154	Non_DEG	Non_DEG
2467	TMEM248	ENSG00000106609	-0.242605	6.92774	4.57702	0.0396738	0.756281	transmembrane protein 248	1.4015	Non_DEG	Non_DEG
671	SUGP2	ENSG00000064607	0.394186	5.5188	4.57637	0.039687	0.756281	SURP and G-patch domain containing 2	1.40135	Non_DEG	Non_DEG
9786	KLHL28	ENSG00000179454	-0.309726	6.67992	4.57583	0.039698	0.756281	kelch like family member 28	1.40123	Non_DEG	Non_DEG
2852	ARPC3	ENSG00000111229	0.256553	9.33919	4.57237	0.0397683	0.756281	actin related protein 2/3 complex subunit 3	1.40046	Non_DEG	Non_DEG
35	PLXND1	ENSG00000004399	-0.872653	3.33503	4.57075	0.0398014	0.756281	plexin D1	1.4001	Non_DEG	Non_DEG
11168	SOWAHC	ENSG00000198142	3.30433	-0.674816	4.56728	0.0398721	0.756281	sosondowah ankyrin repeat domain family member C	1.39933	Up_Reg	Non_DEG
4950	TMEM106C	ENSG00000134291	0.419212	6.01374	4.56218	0.0399765	0.756281	transmembrane protein 106C	1.3982	Non_DEG	Non_DEG
7616	REL	ENSG00000162924	-0.628601	6.45066	4.55961	0.0400291	0.756281	REL proto-oncogene, NF-kB subunit	1.39762	Non_DEG	Non_DEG
13531	CHMP1B-AS1	ENSG00000267165	-0.644212	3.91224	4.55946	0.0400322	0.756281	CHMP1B antisense RNA 1	1.39759	Non_DEG	Non_DEG
8925	ESCO2	ENSG00000171320	3.01433	0.934959	4.55751	0.0400721	0.756281	establishment of sister chromatid cohesion N-acetyltransferase 2	1.39716	Up_Reg	Non_DEG
10603	ZKSCAN4	ENSG00000187626	2.12412	2.34433	4.55702	0.0400822	0.756281	zinc finger with KRAB and SCAN domains 4	1.39705	Up_Reg	Non_DEG
11485	LSM2	ENSG00000204392	0.47081	5.40143	4.55134	0.0401991	0.756728	LSM2 homolog, U6 small nuclear RNA and mRNA degradation associated	1.39578	Non_DEG	Non_DEG
190	IDS	ENSG00000010404	-0.3442	7.86732	4.54822	0.0402633	0.756728	iduronate 2-sulfatase	1.39509	Non_DEG	Non_DEG
1388	MLF2	ENSG00000089693	0.214125	7.27923	4.54212	0.0403893	0.756728	myeloid leukemia factor 2	1.39373	Non_DEG	Non_DEG
11758	TCTEX1D2	ENSG00000213123	0.629646	3.86271	4.54173	0.0403976	0.756728	Tctex1 domain containing 2	1.39364	Non_DEG	Non_DEG
13533	LINC02001	ENSG00000267321	-0.432179	4.58428	4.54109	0.0404108	0.756728	long intergenic non-protein coding RNA 2001	1.3935	Non_DEG	Non_DEG
2881	RAB5B	ENSG00000111540	0.665493	4.51024	4.53158	0.0406083	0.758247	RAB5B, member RAS oncogene family	1.39139	Non_DEG	Non_DEG
13780	PSMB3	ENSG00000277791	0.302025	8.20743	4.53006	0.0406399	0.758247	proteasome subunit beta 3	1.39105	Non_DEG	Non_DEG
10927	ZNF418	ENSG00000196724	3.11766	-0.503696	4.52974	0.0406467	0.758247	zinc finger protein 418	1.39098	Up_Reg	Non_DEG
9553	FAM89B	ENSG00000176973	0.269058	6.71432	4.51988	0.0408528	0.759344	family with sequence similarity 89 member B	1.38878	Non_DEG	Non_DEG
1473	G2E3	ENSG00000092140	-0.592994	5.05526	4.51925	0.0408661	0.759344	G2/M-phase specific E3 ubiquitin protein ligase	1.38864	Non_DEG	Non_DEG
11153	ZNF667	ENSG00000198046	-2.94663	0.0741128	4.51881	0.0408754	0.759344	zinc finger protein 667	1.38854	Down_Reg	Non_DEG
3096	TXNDC15	ENSG00000113621	0.780051	3.79572	4.51375	0.0409817	0.760192	thioredoxin domain containing 15	1.38741	Non_DEG	Non_DEG
246	RWDD2A	ENSG00000013392	-1.33394	3.07547	4.50272	0.0412145	0.763201	RWD domain containing 2A	1.38495	Down_Reg	Non_DEG
164	RPS20	ENSG00000008988	-0.25898	9.47356	4.50034	0.041265	0.763201	ribosomal protein S20	1.38442	Non_DEG	Non_DEG
5947	RPS8	ENSG00000142937	-0.222027	9.40724	4.49792	0.0413163	0.763201	ribosomal protein S8	1.38388	Non_DEG	Non_DEG
8654	CD2BP2	ENSG00000169217	0.344307	5.48931	4.49731	0.0413292	0.763201	CD2 cytoplasmic tail binding protein 2	1.38374	Non_DEG	Non_DEG
5107	CCT7	ENSG00000135624	0.285829	7.66683	4.49068	0.0414702	0.764946	chaperonin containing TCP1 subunit 7	1.38226	Non_DEG	Non_DEG
5868	BRD4	ENSG00000141867	-0.289336	5.8394	4.486	0.0415702	0.765115	bromodomain containing 4	1.38122	Non_DEG	Non_DEG
2303	NKG7	ENSG00000105374	0.372171	11.2767	4.48507	0.04159	0.765115	natural killer cell granule protein 7	1.38101	Non_DEG	Non_DEG
837	UFD1	ENSG00000070010	0.260841	6.77789	4.48373	0.0416187	0.765115	ubiquitin recognition factor in ER associated degradation 1	1.38071	Non_DEG	Non_DEG
10765	BLOC1S3	ENSG00000189114	-0.948474	2.6004	4.47062	0.0419003	0.767338	biogenesis of lysosomal organelles complex 1 subunit 3	1.37778	Non_DEG	Non_DEG
317	SNAPC1	ENSG00000023608	-0.830434	3.34526	4.46872	0.0419413	0.767338	small nuclear RNA activating complex polypeptide 1	1.37736	Non_DEG	Non_DEG
6315	MDH2	ENSG00000146701	0.323402	7.70539	4.46774	0.0419625	0.767338	malate dehydrogenase 2	1.37714	Non_DEG	Non_DEG
6860	ABCA6	ENSG00000154262	2.77641	-1.9303	4.46727	0.0419726	0.767338	ATP binding cassette subfamily A member 6	1.37703	Up_Reg	Non_DEG
6479	MKI67	ENSG00000148773	2.73156	4.12521	4.45876	0.0421569	0.768991	marker of proliferation Ki-67	1.37513	Up_Reg	Non_DEG
3950	LRP1	ENSG00000123384	3.03954	-0.578972	4.45833	0.0421663	0.768991	LDL receptor related protein 1	1.37503	Up_Reg	Non_DEG
11043	ADARB1	ENSG00000197381	-0.59742	4.38636	4.45577	0.0422219	0.768991	adenosine deaminase, RNA specific B1	1.37446	Non_DEG	Non_DEG
2678	YWHAE	ENSG00000108953	0.417411	6.03639	4.45449	0.0422497	0.768991	tyrosine 3-monooxygenase/tryptophan 5-monooxygenase activation protein epsilon	1.37418	Non_DEG	Non_DEG
12823	RDH14	ENSG00000240857	0.365963	5.00597	4.44553	0.0424452	0.771007	retinol dehydrogenase 14	1.37217	Non_DEG	Non_DEG
13041	TMEM161B-AS1	ENSG00000247828	0.763186	3.37036	4.44336	0.0424925	0.771007	TMEM161B antisense RNA 1	1.37169	Non_DEG	Non_DEG
930	MCM2	ENSG00000073111	1.84018	4.32715	4.4401	0.0425642	0.771007	minichromosome maintenance complex component 2	1.37096	Up_Reg	Non_DEG
5194	ITM2B	ENSG00000136156	-0.163139	9.85462	4.43959	0.0425754	0.771007	integral membrane protein 2B	1.37084	Non_DEG	Non_DEG
215	PIK3C2A	ENSG00000011405	-0.545447	4.84231	4.438	0.0426101	0.771007	phosphatidylinositol-4-phosphate 3-kinase catalytic subunit type 2 alpha	1.37049	Non_DEG	Non_DEG
3563	ARG1	ENSG00000118520	-2.52197	-1.53118	4.43469	0.0426829	0.771007	arginase 1	1.36975	Down_Reg	Non_DEG
10393	BRCC3	ENSG00000185515	0.725039	4.50142	4.43422	0.0426933	0.771007	BRCA1/BRCA2-containing complex subunit 3	1.36964	Non_DEG	Non_DEG
11710	TRAV12-1	ENSG00000211785	3.3961	-0.385548	4.43167	0.0427496	0.771007	T cell receptor alpha variable 12-1	1.36907	Up_Reg	Non_DEG
11568	ZBTB10	ENSG00000205189	-0.723879	4.72336	4.43021	0.0427817	0.771007	zinc finger and BTB domain containing 10	1.36874	Non_DEG	Non_DEG
1244	OVGP1	ENSG00000085465	2.5602	0.711873	4.42657	0.042862	0.77161	oviductal glycoprotein 1	1.36793	Up_Reg	Non_DEG
9705	EPM2AIP1	ENSG00000178567	-0.474051	5.67661	4.42232	0.0429562	0.7723	EPM2A interacting protein 1	1.36697	Non_DEG	Non_DEG
1449	MAP3K20	ENSG00000091436	2.02215	1.93349	4.41744	0.0430643	0.7723	mitogen-activated protein kinase kinase kinase 20	1.36588	Up_Reg	Non_DEG
7698	ARPC2	ENSG00000163466	0.234558	10.0821	4.41568	0.0431035	0.7723	actin related protein 2/3 complex subunit 2	1.36549	Non_DEG	Non_DEG
4664	NDUFA2	ENSG00000131495	0.306994	6.95806	4.4116	0.0431943	0.7723	NADH:ubiquinone oxidoreductase subunit A2	1.36457	Non_DEG	Non_DEG
10473	WWOX	ENSG00000186153	-0.494832	4.33096	4.41056	0.0432176	0.7723	WW domain containing oxidoreductase	1.36434	Non_DEG	Non_DEG
59	LIG3	ENSG00000005156	-0.792931	3.91162	4.40624	0.043314	0.7723	DNA ligase 3	1.36337	Non_DEG	Non_DEG
229	CD22	ENSG00000012124	3.34655	-0.0910256	4.40569	0.0433263	0.7723	CD22 molecule	1.36325	Up_Reg	Non_DEG
2720	FRG1	ENSG00000109536	0.366479	6.005	4.40498	0.0433422	0.7723	FSHD region gene 1	1.36309	Non_DEG	Non_DEG
1912	MYL12A	ENSG00000101608	0.294722	10.871	4.40445	0.0433542	0.7723	myosin light chain 12A	1.36297	Non_DEG	Non_DEG
60	RPAP3	ENSG00000005175	0.48924	5.35523	4.40155	0.0434192	0.7723	RNA polymerase II associated protein 3	1.36232	Non_DEG	Non_DEG
4265	TIMM17B	ENSG00000126768	0.332949	6.16459	4.40066	0.0434391	0.7723	translocase of inner mitochondrial membrane 17B	1.36212	Non_DEG	Non_DEG
7383	ADAR	ENSG00000160710	0.319152	7.95725	4.3996	0.043463	0.7723	adenosine deaminase, RNA specific	1.36188	Non_DEG	Non_DEG
10065	SKA2	ENSG00000182628	0.7214	4.57599	4.38712	0.0437439	0.776087	spindle and kinetochore associated complex subunit 2	1.35908	Non_DEG	Non_DEG
1894	PPP1R16B	ENSG00000101445	-0.551217	5.94532	4.38596	0.0437703	0.776087	protein phosphatase 1 regulatory subunit 16B	1.35882	Non_DEG	Non_DEG
3261	PAPOLG	ENSG00000115421	-0.543711	5.52525	4.38206	0.0438587	0.776817	poly(A) polymerase gamma	1.35794	Non_DEG	Non_DEG
2903	ENO2	ENSG00000111674	-0.590278	5.03078	4.37832	0.0439435	0.777484	enolase 2	1.35711	Non_DEG	Non_DEG
2884	CNOT2	ENSG00000111596	-0.259413	7.55709	4.37573	0.0440025	0.777692	CCR4-NOT transcription complex subunit 2	1.35652	Non_DEG	Non_DEG
8135	MOAP1	ENSG00000165943	-0.349755	7.45822	4.37037	0.0441246	0.779014	modulator of apoptosis 1	1.35532	Non_DEG	Non_DEG
1926	ATG4A	ENSG00000101844	0.802394	4.73351	4.36727	0.0441955	0.77943	autophagy related 4A cysteine peptidase	1.35462	Non_DEG	Non_DEG
6940	ZCCHC10	ENSG00000155329	-0.371472	5.53445	4.36051	0.0443502	0.781323	zinc finger CCHC-type containing 10	1.3531	Non_DEG	Non_DEG
9594	ZFAS1	ENSG00000177410	-0.230253	6.8818	4.35331	0.0445159	0.783405	ZNFX1 antisense RNA 1	1.35148	Non_DEG	Non_DEG
11149	RPS4X	ENSG00000198034	-0.242986	9.75559	4.34803	0.0446379	0.784673	ribosomal protein S4, X-linked	1.3503	Non_DEG	Non_DEG
10117	GPR19	ENSG00000183150	2.65494	0.82477	4.34606	0.0446833	0.784673	G protein-coupled receptor 19	1.34985	Up_Reg	Non_DEG
11769	ARHGEF35	ENSG00000213214	2.69891	-0.367759	4.34373	0.0447372	0.784783	Rho guanine nucleotide exchange factor 35	1.34933	Up_Reg	Non_DEG
8715	MT1E	ENSG00000169715	1.23935	4.20679	4.34005	0.0448226	0.785445	metallothionein 1E	1.3485	Up_Reg	Non_DEG
6739	DCLRE1C	ENSG00000152457	0.581089	5.14626	4.33013	0.0450537	0.788655	DNA cross-link repair 1C	1.34627	Non_DEG	Non_DEG
1000	SART3	ENSG00000075856	-0.398752	5.60315	4.32211	0.0452414	0.790342	squamous cell carcinoma antigen recognized by T cells 3	1.34446	Non_DEG	Non_DEG
5568	B4GALNT3	ENSG00000139044	2.97165	-0.835087	4.32101	0.0452672	0.790342	beta-1,4-N-acetyl-galactosaminyltransferase 3	1.34422	Up_Reg	Non_DEG
10349	IFITM2	ENSG00000185201	0.385662	10.5845	4.31987	0.045294	0.790342	interferon induced transmembrane protein 2	1.34396	Non_DEG	Non_DEG
10891	MYO18A	ENSG00000196535	0.67987	4.4921	4.31219	0.045475	0.79266	myosin XVIIIA	1.34223	Non_DEG	Non_DEG
10667	C15orf62	ENSG00000188277	-3.06111	-0.752118	4.31011	0.045524	0.792677	chromosome 15 open reading frame 62	1.34176	Down_Reg	Non_DEG
448	AP2S1	ENSG00000042753	0.370366	5.33555	4.29838	0.045802	0.796674	adaptor related protein complex 2 sigma 1 subunit	1.33912	Non_DEG	Non_DEG
10830	PPIA	ENSG00000196262	0.244635	10.8813	4.29394	0.0459079	0.797673	peptidylprolyl isomerase A	1.33811	Non_DEG	Non_DEG
13784	RDM1	ENSG00000278023	2.87772	0.880765	4.29172	0.0459607	0.79775	RAD52 motif containing 1	1.33761	Up_Reg	Non_DEG
9732	TAF7	ENSG00000178913	-0.243779	8.06558	4.28579	0.0461027	0.799372	TATA-box binding protein associated factor 7	1.33627	Non_DEG	Non_DEG
6781	CENPH	ENSG00000153044	1.30557	3.3092	4.28213	0.0461903	0.800049	centromere protein H	1.33545	Up_Reg	Non_DEG
4733	IMMT	ENSG00000132305	0.433018	5.94876	4.27417	0.0463818	0.800069	inner membrane mitochondrial protein	1.33365	Non_DEG	Non_DEG
10150	MX2	ENSG00000183486	0.550368	5.89737	4.27411	0.0463834	0.800069	MX dynamin like GTPase 2	1.33364	Non_DEG	Non_DEG
8374	CDT1	ENSG00000167513	2.42441	2.05072	4.27256	0.0464208	0.800069	chromatin licensing and DNA replication factor 1	1.33329	Up_Reg	Non_DEG
4067	RPS10	ENSG00000124614	-0.25441	9.2697	4.27019	0.0464781	0.800069	ribosomal protein S10	1.33275	Non_DEG	Non_DEG
8413	EEF2	ENSG00000167658	-0.339862	6.52273	4.2691	0.0465044	0.800069	eukaryotic translation elongation factor 2	1.33251	Non_DEG	Non_DEG
9380	DCTN2	ENSG00000175203	0.433887	6.18414	4.26798	0.0465315	0.800069	dynactin subunit 2	1.33225	Non_DEG	Non_DEG
2158	DECR1	ENSG00000104325	0.335676	6.92228	4.26284	0.0466561	0.800632	2,4-dienoyl-CoA reductase 1	1.33109	Non_DEG	Non_DEG
3192	FOXP1	ENSG00000114861	-0.258141	7.44186	4.25927	0.0467428	0.800632	forkhead box P1	1.33028	Non_DEG	Non_DEG
8088	COMTD1	ENSG00000165644	0.628695	3.92957	4.2579	0.0467763	0.800632	catechol-O-methyltransferase domain containing 1	1.32997	Non_DEG	Non_DEG
1837	STK4	ENSG00000101109	-0.233306	7.56195	4.25784	0.0467777	0.800632	serine/threonine kinase 4	1.32996	Non_DEG	Non_DEG
2865	OAS3	ENSG00000111331	1.17875	3.8398	4.25336	0.0468867	0.80103	2'-5'-oligoadenylate synthetase 3	1.32895	Up_Reg	Non_DEG
3127	PCCB	ENSG00000114054	0.530045	4.9407	4.25072	0.0469512	0.80103	propionyl-CoA carboxylase beta subunit	1.32835	Non_DEG	Non_DEG
6124	CDCA7	ENSG00000144354	1.89947	4.538	4.24934	0.0469851	0.80103	cell division cycle associated 7	1.32804	Up_Reg	Non_DEG
4605	HABP4	ENSG00000130956	-0.776002	4.5629	4.24771	0.047025	0.80103	hyaluronan binding protein 4	1.32767	Non_DEG	Non_DEG
2691	IFT20	ENSG00000109083	0.348081	5.55856	4.24285	0.0471442	0.801705	intraflagellar transport 20	1.32657	Non_DEG	Non_DEG
8895	TADA3	ENSG00000171148	0.560567	5.57101	4.24212	0.047162	0.801705	transcriptional adaptor 3	1.32641	Non_DEG	Non_DEG
12429	SKP1P1	ENSG00000231234	-1.45072	-0.933841	4.2343	0.0473547	0.803868	S-phase kinase associated protein 1 pseudogene 1	1.32464	Down_Reg	Non_DEG
13374	HSP90B2P	ENSG00000259706	-1.89554	0.448803	4.23113	0.0474328	0.803868	heat shock protein 90 beta family member 2, pseudogene	1.32392	Down_Reg	Non_DEG
3612	WDR34	ENSG00000119333	2.07108	3.41415	4.23045	0.0474497	0.803868	WD repeat domain 34	1.32377	Up_Reg	Non_DEG
3220	CENPA	ENSG00000115163	3.16413	0.641058	4.2278	0.0475153	0.803868	centromere protein A	1.32317	Up_Reg	Non_DEG
10041	TRAPPC6B	ENSG00000182400	0.750584	4.36501	4.22687	0.0475384	0.803868	trafficking protein particle complex 6B	1.32296	Non_DEG	Non_DEG
6584	EEF1AKMT1	ENSG00000150456	0.847794	2.88864	4.22325	0.0476281	0.803868	EEF1A lysine methyltransferase 1	1.32214	Non_DEG	Non_DEG
3196	INO80D	ENSG00000114933	-0.398823	5.68685	4.22314	0.0476308	0.803868	INO80 complex subunit D	1.32211	Non_DEG	Non_DEG
6441	RPL7A	ENSG00000148303	-0.205995	9.1811	4.219	0.0477338	0.804407	ribosomal protein L7a	1.32117	Non_DEG	Non_DEG
3505	RCOR3	ENSG00000117625	-0.329112	5.35051	4.21534	0.047825	0.804407	REST corepressor 3	1.32034	Non_DEG	Non_DEG
10549	HEXIM1	ENSG00000186834	-0.507633	5.00835	4.21299	0.0478836	0.804407	hexamethylene bisacetamide inducible 1	1.31981	Non_DEG	Non_DEG
2982	CRYBG1	ENSG00000112297	-0.431588	6.68406	4.21151	0.0479207	0.804407	crystallin beta-gamma domain containing 1	1.31948	Non_DEG	Non_DEG
12335	RPL41	ENSG00000229117	-0.220336	10.7914	4.20941	0.0479731	0.804407	ribosomal protein L41	1.319	Non_DEG	Non_DEG
7486	SNRNP25	ENSG00000161981	0.508845	4.78413	4.20689	0.0480365	0.804407	small nuclear ribonucleoprotein U11/U12 subunit 25	1.31843	Non_DEG	Non_DEG
8238	RRAD	ENSG00000166592	3.01663	-1.26277	4.20621	0.0480535	0.804407	RRAD, Ras related glycolysis inhibitor and calcium channel regulator	1.31828	Up_Reg	Non_DEG
2906	PTPN6	ENSG00000111679	0.695063	7.55823	4.20358	0.0481194	0.804694	protein tyrosine phosphatase, non-receptor type 6	1.31768	Non_DEG	Non_DEG
10103	NAA38	ENSG00000183011	0.345612	6.25601	4.19904	0.0482336	0.805155	N(alpha)-acetyltransferase 38, NatC auxiliary subunit	1.31665	Non_DEG	Non_DEG
1169	C5orf22	ENSG00000082213	-0.932358	3.69065	4.19322	0.0483804	0.805155	chromosome 5 open reading frame 22	1.31533	Non_DEG	Non_DEG
5990	HDGF	ENSG00000143321	0.431223	4.99367	4.19182	0.0484159	0.805155	heparin binding growth factor	1.31501	Non_DEG	Non_DEG
11628	ZNF316	ENSG00000205903	-1.26863	2.05884	4.18797	0.0485134	0.805155	zinc finger protein 316	1.31414	Down_Reg	Non_DEG
3467	CD46	ENSG00000117335	-0.225189	7.63373	4.18488	0.0485916	0.805155	CD46 molecule	1.31344	Non_DEG	Non_DEG
13704	RCC1L	ENSG00000274523	0.60412	4.12966	4.18088	0.0486933	0.805155	RCC1 like	1.31253	Non_DEG	Non_DEG
1498	COMT	ENSG00000093010	0.287892	6.21188	4.17847	0.0487548	0.805155	catechol-O-methyltransferase	1.31198	Non_DEG	Non_DEG
1090	THOC1	ENSG00000079134	-0.355282	5.75414	4.17676	0.0487982	0.805155	THO complex 1	1.3116	Non_DEG	Non_DEG
3773	PPP3CC	ENSG00000120910	0.390509	7.05095	4.17413	0.0488654	0.805155	protein phosphatase 3 catalytic subunit gamma	1.311	Non_DEG	Non_DEG
1633	PIK3IP1	ENSG00000100100	-0.35929	7.87746	4.17205	0.0489187	0.805155	phosphoinositide-3-kinase interacting protein 1	1.31053	Non_DEG	Non_DEG
13285	LINC01619	ENSG00000257242	-0.714615	3.37304	4.17185	0.0489237	0.805155	long intergenic non-protein coding RNA 1619	1.31048	Non_DEG	Non_DEG
4303	RAP1B	ENSG00000127314	0.216969	9.73683	4.1706	0.0489558	0.805155	RAP1B, member of RAS oncogene family	1.3102	Non_DEG	Non_DEG
4202	MAX	ENSG00000125952	-0.3116	5.5278	4.16914	0.0489933	0.805155	MYC associated factor X	1.30986	Non_DEG	Non_DEG
11953	DDX3X	ENSG00000215301	-0.341048	9.5859	4.16881	0.0490017	0.805155	DEAD-box helicase 3, X-linked	1.30979	Non_DEG	Non_DEG
901	PTPN18	ENSG00000072135	0.433144	5.92483	4.16786	0.049026	0.805155	protein tyrosine phosphatase, non-receptor type 18	1.30957	Non_DEG	Non_DEG
869	ATP2B1	ENSG00000070961	-0.347528	7.00836	4.16506	0.0490979	0.805155	ATPase plasma membrane Ca2+ transporting 1	1.30894	Non_DEG	Non_DEG
3106	ATP6V0E1	ENSG00000113732	0.274015	8.36861	4.16309	0.0491485	0.805155	ATPase H+ transporting V0 subunit e1	1.30849	Non_DEG	Non_DEG
9207	SNX33	ENSG00000173548	2.73471	0.324765	4.16211	0.0491735	0.805155	sorting nexin 33	1.30827	Up_Reg	Non_DEG
3418	CD2	ENSG00000116824	0.399158	8.12007	4.15708	0.0493031	0.806476	CD2 molecule	1.30713	Non_DEG	Non_DEG
7349	ZNF208	ENSG00000160321	3.06417	-0.309552	4.15497	0.0493577	0.806568	zinc finger protein 208	1.30664	Up_Reg	Non_DEG
10186	ASCL2	ENSG00000183734	0.788402	3.54095	4.14575	0.0495965	0.808014	achaete-scute family bHLH transcription factor 2	1.30455	Non_DEG	Non_DEG
7536	SLC25A34	ENSG00000162461	-2.79044	-0.599227	4.14392	0.049644	0.808014	solute carrier family 25 member 34	1.30413	Down_Reg	Non_DEG
11050	GSTK1	ENSG00000197448	0.170857	8.76887	4.14285	0.0496719	0.808014	glutathione S-transferase kappa 1	1.30389	Non_DEG	Non_DEG
361	HMGB3	ENSG00000029993	1.67147	2.54888	4.14189	0.0496968	0.808014	high mobility group box 3	1.30367	Up_Reg	Non_DEG
3681	CRIPT	ENSG00000119878	0.572609	4.11293	4.14125	0.0497136	0.808014	CXXC repeat containing interactor of PDZ3 domain	1.30352	Non_DEG	Non_DEG
5961	TIPRL	ENSG00000143155	0.337423	5.7411	4.13904	0.0497711	0.808014	TOR signaling pathway regulator	1.30302	Non_DEG	Non_DEG
7458	ALDH16A1	ENSG00000161618	0.797076	3.65103	4.13833	0.0497896	0.808014	aldehyde dehydrogenase 16 family member A1	1.30286	Non_DEG	Non_DEG
13263	CCDC150P1	ENSG00000256304	-2.96883	-1.04205	4.13319	0.0499238	0.809395	coiled-coil domain containing 150 pseudogene 1	1.30169	Down_Reg	Non_DEG
8204	KIAA0355	ENSG00000166398	-0.666075	3.9563	4.12563	0.0501223	0.81022	KIAA0355	1.29997	Non_DEG	Non_DEG
2030	N4BP1	ENSG00000102921	0.374145	5.75028	4.11135	0.0504991	0.81067	NEDD4 binding protein 1	1.29672	Non_DEG	Non_DEG
2482	FSD1L	ENSG00000106701	2.75391	0.76875	4.11067	0.0505171	0.81067	fibronectin type III and SPRY domain containing 1 like	1.29656	Non_DEG	Non_DEG
1186	ZCCHC6	ENSG00000083223	0.26553	6.25469	4.11046	0.0505224	0.81067	zinc finger CCHC-type containing 6	1.29652	Non_DEG	Non_DEG
6247	ATG12	ENSG00000145782	-0.312801	6.68082	4.1102	0.0505295	0.81067	autophagy related 12	1.29646	Non_DEG	Non_DEG
10991	ZSCAN26	ENSG00000197062	-0.520795	5.1272	4.11014	0.0505311	0.81067	zinc finger and SCAN domain containing 26	1.29644	Non_DEG	Non_DEG
420	MAT2B	ENSG00000038274	0.263837	7.98281	4.10989	0.0505376	0.81067	methionine adenosyltransferase 2B	1.29639	Non_DEG	Non_DEG
5847	WDR45B	ENSG00000141580	-0.44415	5.75158	4.10985	0.0505387	0.81067	WD repeat domain 45B	1.29638	Non_DEG	Non_DEG
9936	DLSTP1	ENSG00000181227	-2.86971	-1.11871	4.10966	0.0505439	0.81067	dihydrolipoamide S-succinyltransferase pseudogene 1	1.29633	Non_DEG	Non_DEG
12590	RPS3AP6	ENSG00000234797	-0.458714	3.72501	4.10629	0.0506333	0.811315	ribosomal protein S3A pseudogene 6	1.29556	Non_DEG	Non_DEG
12638	H3F3AP4	ENSG00000235655	0.204405	5.82907	4.1024	0.0507367	0.811373	H3 histone, family 3A, pseudogene 4	1.29468	Non_DEG	Non_DEG
8147	LIPC	ENSG00000166035	2.69563	0.016587	4.10127	0.0507669	0.811373	lipase C, hepatic type	1.29442	Non_DEG	Non_DEG
3855	MRPS2	ENSG00000122140	0.380649	5.34628	4.1006	0.0507847	0.811373	mitochondrial ribosomal protein S2	1.29427	Non_DEG	Non_DEG
5967	GPA33	ENSG00000143167	2.59592	1.66897	4.08917	0.0510905	0.814678	glycoprotein A33	1.29166	Non_DEG	Non_DEG
13802	C11orf98	ENSG00000278615	0.289083	6.13459	4.08252	0.0512692	0.815139	chromosome 11 open reading frame 98	1.29014	Non_DEG	Non_DEG
2952	FANCE	ENSG00000112039	2.60971	1.45506	4.07913	0.0513607	0.815139	Fanconi anemia complementation group E	1.28937	Non_DEG	Non_DEG
13710	HIST1H3E	ENSG00000274750	3.12252	-0.155594	4.07852	0.051377	0.815139	histone cluster 1 H3 family member e	1.28923	Non_DEG	Non_DEG
3724	ACAT2	ENSG00000120437	0.628192	5.19063	4.07832	0.0513824	0.815139	acetyl-CoA acetyltransferase 2	1.28919	Non_DEG	Non_DEG
6472	GLUD1	ENSG00000148672	0.324844	6.15217	4.0769	0.051421	0.815139	glutamate dehydrogenase 1	1.28886	Non_DEG	Non_DEG
2922	SRSF9	ENSG00000111786	0.200038	8.04196	4.07279	0.0515323	0.815139	serine and arginine rich splicing factor 9	1.28792	Non_DEG	Non_DEG
7472	SPC24	ENSG00000161888	3.14699	0.515358	4.06995	0.0516093	0.815139	SPC24, NDC80 kinetochore complex component	1.28727	Non_DEG	Non_DEG
9413	POLD4	ENSG00000175482	0.357895	6.38749	4.06736	0.0516795	0.815139	DNA polymerase delta 4, accessory subunit	1.28668	Non_DEG	Non_DEG
4440	TXNDC17	ENSG00000129235	0.419599	5.63702	4.06724	0.0516828	0.815139	thioredoxin domain containing 17	1.28665	Non_DEG	Non_DEG
9274	ZDHHC24	ENSG00000174165	0.495739	4.9079	4.06698	0.0516898	0.815139	zinc finger DHHC-type containing 24	1.28659	Non_DEG	Non_DEG
9295	RALGAPA1	ENSG00000174373	-0.398873	6.1276	4.06695	0.0516907	0.815139	Ral GTPase activating protein catalytic alpha subunit 1	1.28659	Non_DEG	Non_DEG
7862	ANXA5	ENSG00000164111	0.375527	7.84033	4.06443	0.0517593	0.815139	annexin A5	1.28601	Non_DEG	Non_DEG
2058	NPRL3	ENSG00000103148	0.567724	4.04433	4.06274	0.0518052	0.815139	NPR3 like, GATOR1 complex subunit	1.28563	Non_DEG	Non_DEG
3371	HDAC1	ENSG00000116478	0.365681	6.35773	4.06125	0.051846	0.815139	histone deacetylase 1	1.28528	Non_DEG	Non_DEG
6938	USP25	ENSG00000155313	-0.301553	5.85651	4.05922	0.0519015	0.815139	ubiquitin specific peptidase 25	1.28482	Non_DEG	Non_DEG
143	NADK	ENSG00000008130	0.584885	4.67191	4.05886	0.0519112	0.815139	NAD kinase	1.28474	Non_DEG	Non_DEG
4208	RALY	ENSG00000125970	0.217948	7.72324	4.057	0.051962	0.815161	RALY heterogeneous nuclear ribonucleoprotein	1.28431	Non_DEG	Non_DEG
348	SH2D2A	ENSG00000027869	-0.464524	6.63625	4.05131	0.0521177	0.816303	SH2 domain containing 2A	1.28301	Non_DEG	Non_DEG
12096	SNHG14	ENSG00000224078	-0.385988	5.56272	4.05072	0.052134	0.816303	small nucleolar RNA host gene 14	1.28288	Non_DEG	Non_DEG
781	IDH3G	ENSG00000067829	0.296607	6.86007	4.0472	0.0522306	0.81704	isocitrate dehydrogenase 3 (NAD(+)) gamma	1.28207	Non_DEG	Non_DEG
9446	RUVBL1	ENSG00000175792	0.575119	5.85993	4.03975	0.052436	0.819474	RuvB like AAA ATPase 1	1.28037	Non_DEG	Non_DEG
2197	ERICH1	ENSG00000104714	0.271887	5.87404	4.03541	0.0525562	0.820574	glutamate rich 1	1.27938	Non_DEG	Non_DEG
1558	ERMP1	ENSG00000099219	1.10195	3.6095	4.02946	0.0527213	0.821668	endoplasmic reticulum metallopeptidase 1	1.27801	Non_DEG	Non_DEG
2622	GALK1	ENSG00000108479	1.1094	3.72007	4.02435	0.0528633	0.821668	galactokinase 1	1.27685	Non_DEG	Non_DEG
1615	PES1	ENSG00000100029	0.746025	4.315	4.02375	0.05288	0.821668	pescadillo ribosomal biogenesis factor 1	1.27671	Non_DEG	Non_DEG
11031	SVIL	ENSG00000197321	-0.647037	3.51693	4.02332	0.052892	0.821668	supervillin	1.27661	Non_DEG	Non_DEG
9992	MRPS11	ENSG00000181991	0.330988	5.96636	4.02212	0.0529256	0.821668	mitochondrial ribosomal protein S11	1.27633	Non_DEG	Non_DEG
7829	ZNF691	ENSG00000164011	1.68213	2.94779	4.01826	0.0530335	0.82215	zinc finger protein 691	1.27545	Non_DEG	Non_DEG
7790	DTX3L	ENSG00000163840	0.72434	4.46996	4.01744	0.0530564	0.82215	deltex E3 ubiquitin ligase 3L	1.27526	Non_DEG	Non_DEG
6492	BTBD10	ENSG00000148925	-0.591384	4.71182	4.01411	0.0531498	0.822823	BTB domain containing 10	1.2745	Non_DEG	Non_DEG
6155	GOLGA4	ENSG00000144674	-0.313468	7.12982	4.00922	0.0532871	0.82332	golgin A4	1.27338	Non_DEG	Non_DEG
9726	TMEM139	ENSG00000178826	3.11621	-0.828019	4.00766	0.053331	0.82332	transmembrane protein 139	1.27302	Non_DEG	Non_DEG
8065	SKA3	ENSG00000165480	3.16312	1.4627	4.00763	0.0533319	0.82332	spindle and kinetochore associated complex subunit 3	1.27301	Non_DEG	Non_DEG
9216	PC	ENSG00000173599	2.63669	-0.562218	4.00149	0.0535048	0.824212	pyruvate carboxylase	1.27161	Non_DEG	Non_DEG
3653	TTLL5	ENSG00000119685	0.744858	3.7632	3.99846	0.0535904	0.824212	tubulin tyrosine ligase like 5	1.27091	Non_DEG	Non_DEG
9210	CHD2	ENSG00000173575	-0.220104	7.8138	3.99804	0.0536025	0.824212	chromodomain helicase DNA binding protein 2	1.27081	Non_DEG	Non_DEG
3413	CRYZ	ENSG00000116791	0.641686	5.21781	3.99567	0.0536695	0.824212	crystallin zeta	1.27027	Non_DEG	Non_DEG
7968	SPIDR	ENSG00000164808	0.589163	5.19051	3.99526	0.0536813	0.824212	scaffolding protein involved in DNA repair	1.27018	Non_DEG	Non_DEG
8090	PDZD8	ENSG00000165650	-0.555952	4.99652	3.99424	0.0537101	0.824212	PDZ domain containing 8	1.26994	Non_DEG	Non_DEG
6823	CMIP	ENSG00000153815	-0.641686	3.14988	3.99319	0.0537399	0.824212	c-Maf inducing protein	1.2697	Non_DEG	Non_DEG
3266	USP34	ENSG00000115464	-0.309315	7.22993	3.99039	0.0538196	0.824666	ubiquitin specific peptidase 34	1.26906	Non_DEG	Non_DEG
3785	TRIM25	ENSG00000121060	0.949227	3.67619	3.98859	0.0538706	0.824681	tripartite motif containing 25	1.26865	Non_DEG	Non_DEG
11725	TRAV38-2DV8	ENSG00000211817	2.76715	0.819843	3.98473	0.0539807	0.825179	T cell receptor alpha variable 38-2/delta variable 8	1.26776	Non_DEG	Non_DEG
3928	DDX39A	ENSG00000123136	0.332459	7.46936	3.98068	0.0540964	0.825179	DExD-box helicase 39A	1.26683	Non_DEG	Non_DEG
6099	TPRKB	ENSG00000144034	-0.350187	5.52602	3.97945	0.0541316	0.825179	TP53RK binding protein	1.26655	Non_DEG	Non_DEG
2295	DMAC2	ENSG00000105341	0.416617	5.72344	3.97663	0.0542123	0.825179	distal membrane arm assembly complex 2	1.2659	Non_DEG	Non_DEG
3206	PIKFYVE	ENSG00000115020	-0.501242	5.10246	3.97643	0.0542181	0.825179	phosphoinositide kinase, FYVE-type zinc finger containing	1.26586	Non_DEG	Non_DEG
3636	C19orf25	ENSG00000119559	0.420253	4.73802	3.97518	0.0542538	0.825179	chromosome 19 open reading frame 25	1.26557	Non_DEG	Non_DEG
5092	OS9	ENSG00000135506	0.3053	5.98075	3.96903	0.0544306	0.826237	OS9, endoplasmic reticulum lectin	1.26416	Non_DEG	Non_DEG
2027	CENPT	ENSG00000102901	-0.413444	6.21522	3.96753	0.0544739	0.826237	centromere protein T	1.26381	Non_DEG	Non_DEG
628	SFSWAP	ENSG00000061936	-0.392116	5.37649	3.96548	0.0545329	0.826372	splicing factor SWAP	1.26334	Non_DEG	Non_DEG
3663	EIF2B2	ENSG00000119718	0.59909	5.05235	3.96196	0.0546346	0.826454	eukaryotic translation initiation factor 2B subunit beta	1.26253	Non_DEG	Non_DEG
675	ABCA7	ENSG00000064687	0.453276	4.7083	3.96046	0.054678	0.826454	ATP binding cassette subfamily A member 7	1.26219	Non_DEG	Non_DEG
7881	NIPBL	ENSG00000164190	-0.301584	6.74323	3.9582	0.0547434	0.826454	NIPBL, cohesin loading factor	1.26167	Non_DEG	Non_DEG
9234	EIF1	ENSG00000173812	-0.269314	11.5544	3.95773	0.054757	0.826454	eukaryotic translation initiation factor 1	1.26156	Non_DEG	Non_DEG
1253	WNT11	ENSG00000085741	-3.13591	-0.714328	3.95662	0.0547892	0.826454	Wnt family member 11	1.26131	Non_DEG	Non_DEG
11027	FITM2	ENSG00000197296	1.96825	1.36505	3.94955	0.0549946	0.828465	fat storage inducing transmembrane protein 2	1.25968	Non_DEG	Non_DEG
12377	TMEM254-AS1	ENSG00000230091	-2.77322	0.0425369	3.94222	0.0552084	0.830496	TMEM254 antisense RNA 1	1.25799	Non_DEG	Non_DEG
9984	CLDN7	ENSG00000181885	2.76417	0.124157	3.93517	0.0554153	0.832847	claudin 7	1.25637	Non_DEG	Non_DEG
3977	BATF3	ENSG00000123685	2.99397	0.310769	3.92588	0.0556887	0.836194	basic leucine zipper ATF-like transcription factor 3	1.25423	Non_DEG	Non_DEG
2206	NUCB1	ENSG00000104805	0.311212	5.85584	3.921	0.055833	0.837345	nucleobindin 1	1.25311	Non_DEG	Non_DEG
11366	MT-CO3	ENSG00000198938	-0.3704	12.4726	3.91926	0.0558848	0.837345	mitochondrially encoded cytochrome c oxidase III	1.25271	Non_DEG	Non_DEG
1679	BIK	ENSG00000100290	-1.5229	2.99058	3.91814	0.0559179	0.837345	BCL2 interacting killer	1.25245	Non_DEG	Non_DEG
12004	CEBPZOS	ENSG00000218739	0.349536	4.99184	3.91385	0.0560453	0.838408	CEBPZ opposite strand	1.25146	Non_DEG	Non_DEG
7105	CCNB2	ENSG00000157456	3.10578	3.06037	3.91143	0.0561173	0.838408	cyclin B2	1.2509	Non_DEG	Non_DEG
12481	MHENCR	ENSG00000232442	-0.476796	4.96543	3.91024	0.0561527	0.838408	melanoma highly expressed competing endogenous lncRNA for miR-425 and miR-489	1.25063	Non_DEG	Non_DEG
2855	RAD51AP1	ENSG00000111247	3.04872	1.88313	3.90891	0.0561925	0.838408	RAD51 associated protein 1	1.25032	Non_DEG	Non_DEG
5711	IGF1R	ENSG00000140443	-1.01057	2.70995	3.90252	0.0563833	0.839609	insulin like growth factor 1 receptor	1.24885	Non_DEG	Non_DEG
2173	IL7	ENSG00000104432	-2.80314	0.283576	3.90231	0.0563898	0.839609	interleukin 7	1.2488	Non_DEG	Non_DEG
69	CREBBP	ENSG00000005339	-0.293794	6.02282	3.9011	0.0564259	0.839609	CREB binding protein	1.24852	Non_DEG	Non_DEG
4282	NUP214	ENSG00000126883	-0.379556	5.32781	3.89444	0.0566258	0.839719	nucleoporin 214	1.24699	Non_DEG	Non_DEG
11905	RCN1P2	ENSG00000214455	1.86608	-0.791621	3.89279	0.0566756	0.839719	reticulocalbin 1 pseudogene 2	1.2466	Non_DEG	Non_DEG
1550	ACOT7	ENSG00000097021	1.1062	4.8774	3.89057	0.0567426	0.839719	acyl-CoA thioesterase 7	1.24609	Non_DEG	Non_DEG
4748	RPA1	ENSG00000132383	0.413505	6.73057	3.88867	0.0567999	0.839719	replication protein A1	1.24565	Non_DEG	Non_DEG
4221	UROD	ENSG00000126088	0.378212	5.99746	3.88747	0.0568361	0.839719	uroporphyrinogen decarboxylase	1.24538	Non_DEG	Non_DEG
2165	IKBKB	ENSG00000104365	0.377818	5.54989	3.88707	0.0568481	0.839719	inhibitor of nuclear factor kappa B kinase subunit beta	1.24528	Non_DEG	Non_DEG
1233	BCORL1	ENSG00000085185	1.71873	1.17906	3.88588	0.056884	0.839719	BCL6 corepressor like 1	1.24501	Non_DEG	Non_DEG
3024	SENP6	ENSG00000112701	-0.299922	5.97183	3.88022	0.0570553	0.840671	SUMO1/sentrin specific peptidase 6	1.2437	Non_DEG	Non_DEG
4165	FOSB	ENSG00000125740	-0.601246	7.98577	3.87885	0.057097	0.840671	FosB proto-oncogene, AP-1 transcription factor subunit	1.24339	Non_DEG	Non_DEG
13638	GTF2H5	ENSG00000272047	0.503944	4.68528	3.87843	0.0571097	0.840671	general transcription factor IIH subunit 5	1.24329	Non_DEG	Non_DEG
11094	RPL37A	ENSG00000197756	-0.277527	9.31624	3.8707	0.0573451	0.843232	ribosomal protein L37a	1.2415	Non_DEG	Non_DEG
5474	PLCE1	ENSG00000138193	-2.22853	-1.19905	3.86936	0.057386	0.843232	phospholipase C epsilon 1	1.24119	Non_DEG	Non_DEG
321	DEF6	ENSG00000023892	0.326507	6.60214	3.86649	0.0574737	0.843767	DEF6, guanine nucleotide exchange factor	1.24053	Non_DEG	Non_DEG
9833	ZADH2	ENSG00000180011	0.554734	4.60513	3.86365	0.0575605	0.844289	zinc binding alcohol dehydrogenase domain containing 2	1.23988	Non_DEG	Non_DEG
3115	ACTR8	ENSG00000113812	0.608328	4.64954	3.85933	0.0576932	0.845046	ARP8 actin related protein 8 homolog	1.23888	Non_DEG	Non_DEG
11311	ARHGAP11A	ENSG00000198826	1.94202	1.89352	3.85845	0.0577201	0.845046	Rho GTPase activating protein 11A	1.23867	Non_DEG	Non_DEG
7221	C21orf59	ENSG00000159079	0.450479	6.05956	3.85509	0.0578235	0.845046	chromosome 21 open reading frame 59	1.2379	Non_DEG	Non_DEG
8012	METTL2B	ENSG00000165055	1.01378	3.36206	3.85217	0.0579134	0.845046	methyltransferase like 2B	1.23722	Non_DEG	Non_DEG
2124	RAB11A	ENSG00000103769	0.281684	6.9397	3.85196	0.0579199	0.845046	RAB11A, member RAS oncogene family	1.23717	Non_DEG	Non_DEG
10872	ZNF777	ENSG00000196453	0.897211	4.00315	3.84823	0.0580351	0.845977	zinc finger protein 777	1.23631	Non_DEG	Non_DEG
3735	IQSEC3	ENSG00000120645	2.87734	-0.166708	3.84015	0.0582857	0.847455	IQ motif and Sec7 domain 3	1.23444	Non_DEG	Non_DEG
11827	CLIC1	ENSG00000213719	0.365417	8.96655	3.83844	0.0583387	0.847455	chloride intracellular channel 1	1.23404	Non_DEG	Non_DEG
13239	FUNDC2P1	ENSG00000255883	-1.61628	-1.39362	3.83687	0.0583876	0.847455	FUN14 domain containing 2 pseudogene 1	1.23368	Non_DEG	Non_DEG
5081	BLOC1S1	ENSG00000135441	0.30619	6.78615	3.83667	0.0583937	0.847455	biogenesis of lysosomal organelles complex 1 subunit 1	1.23363	Non_DEG	Non_DEG
5096	CD164	ENSG00000135535	0.20664	8.23099	3.83221	0.0585328	0.848138	CD164 molecule	1.2326	Non_DEG	Non_DEG
10383	FAM174B	ENSG00000185442	-2.09901	-0.373633	3.83033	0.0585916	0.848138	family with sequence similarity 174 member B	1.23216	Non_DEG	Non_DEG
312	ERP44	ENSG00000023318	0.248477	7.32629	3.82797	0.0586653	0.848138	endoplasmic reticulum protein 44	1.23162	Non_DEG	Non_DEG
9882	PRF1	ENSG00000180644	0.374519	8.71382	3.82473	0.0587667	0.848138	perforin 1	1.23087	Non_DEG	Non_DEG
11852	MDP1	ENSG00000213920	0.526337	4.19505	3.8237	0.058799	0.848138	magnesium dependent phosphatase 1	1.23063	Non_DEG	Non_DEG
1072	GNB1	ENSG00000078369	0.309776	6.00534	3.82269	0.0588309	0.848138	G protein subunit beta 1	1.23039	Non_DEG	Non_DEG
3998	TTPAL	ENSG00000124120	-0.792815	3.79426	3.82199	0.0588527	0.848138	alpha tocopherol transfer protein like	1.23023	Non_DEG	Non_DEG
1752	CGRRF1	ENSG00000100532	-0.347215	6.39808	3.81371	0.0591134	0.850524	cell growth regulator with ring finger domain 1	1.22831	Non_DEG	Non_DEG
5292	ATP6V1G1	ENSG00000136888	-0.215263	8.71871	3.81195	0.0591691	0.850524	ATPase H+ transporting V1 subunit G1	1.22791	Non_DEG	Non_DEG
6128	CCDC150	ENSG00000144395	2.77597	0.172521	3.81069	0.0592089	0.850524	coiled-coil domain containing 150	1.22761	Non_DEG	Non_DEG
8567	DYNLRB2	ENSG00000168589	2.67571	-1.17266	3.80902	0.0592617	0.850524	dynein light chain roadblock-type 2	1.22723	Non_DEG	Non_DEG
12838	RPL36A	ENSG00000241343	-0.263827	8.75124	3.80849	0.0592783	0.850524	ribosomal protein L36a	1.2271	Non_DEG	Non_DEG
3381	GON4L	ENSG00000116580	-0.30327	6.87639	3.80692	0.0593281	0.850524	gon-4 like	1.22674	Non_DEG	Non_DEG
7550	FAAP20	ENSG00000162585	0.285372	6.12584	3.80181	0.0594904	0.851002	Fanconi anemia core complex associated protein 20	1.22555	Non_DEG	Non_DEG
4517	MRPL34	ENSG00000130312	0.331176	6.18008	3.79882	0.0595854	0.851002	mitochondrial ribosomal protein L34	1.22486	Non_DEG	Non_DEG
3218	STAM2	ENSG00000115145	0.915392	3.25963	3.79701	0.059643	0.851002	signal transducing adaptor molecule 2	1.22444	Non_DEG	Non_DEG
9171	GLRX	ENSG00000173221	0.392495	7.39571	3.7968	0.0596495	0.851002	glutaredoxin	1.22439	Non_DEG	Non_DEG
10500	ZNF75D	ENSG00000186376	-1.1655	3.51602	3.79384	0.0597442	0.851002	zinc finger protein 75D	1.2237	Non_DEG	Non_DEG
11262	C6orf89	ENSG00000198663	-0.405385	5.69034	3.79315	0.0597663	0.851002	chromosome 6 open reading frame 89	1.22354	Non_DEG	Non_DEG
3483	SLC19A2	ENSG00000117479	-1.67855	1.78126	3.79159	0.059816	0.851002	solute carrier family 19 member 2	1.22318	Non_DEG	Non_DEG
5410	NDUFAF1	ENSG00000137806	0.661671	3.96092	3.78835	0.0599196	0.851002	NADH:ubiquinone oxidoreductase complex assembly factor 1	1.22243	Non_DEG	Non_DEG
8536	CX3CR1	ENSG00000168329	0.864676	6.77453	3.78818	0.059925	0.851002	C-X3-C motif chemokine receptor 1	1.22239	Non_DEG	Non_DEG
4465	NEDD8	ENSG00000129559	0.206476	7.92361	3.78592	0.0599977	0.851002	neural precursor cell expressed, developmentally down-regulated 8	1.22187	Non_DEG	Non_DEG
11342	MT-ND1	ENSG00000198888	-0.443631	10.4169	3.78339	0.0600787	0.851002	mitochondrially encoded NADH:ubiquinone oxidoreductase core subunit 1	1.22128	Non_DEG	Non_DEG
8380	ZNF641	ENSG00000167528	-1.16519	3.34901	3.78329	0.0600821	0.851002	zinc finger protein 641	1.22126	Non_DEG	Non_DEG
349	VRK2	ENSG00000028116	0.630078	4.84763	3.78161	0.0601359	0.851002	vaccinia related kinase 2	1.22087	Non_DEG	Non_DEG
11575	PDE7A	ENSG00000205268	-0.289843	6.63157	3.77999	0.0601881	0.851002	phosphodiesterase 7A	1.22049	Non_DEG	Non_DEG
949	MRPS34	ENSG00000074071	0.332722	6.17192	3.77402	0.0603806	0.852262	mitochondrial ribosomal protein S34	1.2191	Non_DEG	Non_DEG
1640	EIF3L	ENSG00000100129	-0.250708	7.90059	3.77236	0.0604345	0.852292	eukaryotic translation initiation factor 3 subunit L	1.21872	Non_DEG	Non_DEG
6874	GBP5	ENSG00000154451	0.328095	8.37935	3.76984	0.0605161	0.852713	guanylate binding protein 5	1.21813	Non_DEG	Non_DEG
6307	C7orf50	ENSG00000146540	-0.422067	6.33962	3.76504	0.0606715	0.853791	chromosome 7 open reading frame 50	1.21702	Non_DEG	Non_DEG
265	CCDC88C	ENSG00000015133	0.35222	6.32043	3.7596	0.0608488	0.853791	coiled-coil domain containing 88C	1.21575	Non_DEG	Non_DEG
4099	BBS2	ENSG00000125124	-0.430664	5.7651	3.75904	0.0608669	0.853791	Bardet-Biedl syndrome 2	1.21562	Non_DEG	Non_DEG
6570	ALDOA	ENSG00000149925	0.190574	9.90668	3.75852	0.0608837	0.853791	aldolase, fructose-bisphosphate A	1.2155	Non_DEG	Non_DEG
5562	SLC39A8	ENSG00000138821	-0.491942	4.71051	3.75209	0.0610939	0.853791	solute carrier family 39 member 8	1.214	Non_DEG	Non_DEG
2233	OAZ1	ENSG00000104904	0.175316	9.87935	3.74945	0.0611805	0.853791	ornithine decarboxylase antizyme 1	1.21339	Non_DEG	Non_DEG
11672	SELENOH	ENSG00000211450	0.316573	6.97342	3.74872	0.0612043	0.853791	selenoprotein H	1.21322	Non_DEG	Non_DEG
10317	BRI3BP	ENSG00000184992	0.986366	3.63257	3.74816	0.0612228	0.853791	BRI3 binding protein	1.21309	Non_DEG	Non_DEG
320	ABCC2	ENSG00000023839	-2.99598	-0.0711613	3.74804	0.0612267	0.853791	ATP binding cassette subfamily C member 2	1.21306	Non_DEG	Non_DEG
6218	CYP4V2	ENSG00000145476	0.464438	4.54982	3.74796	0.0612294	0.853791	cytochrome P450 family 4 subfamily V member 2	1.21304	Non_DEG	Non_DEG
3212	ACTR3	ENSG00000115091	0.391723	8.0385	3.7464	0.0612806	0.853791	ARP3 actin related protein 3 homolog	1.21268	Non_DEG	Non_DEG
3211	ZAP70	ENSG00000115085	0.281187	7.21563	3.74575	0.0613018	0.853791	zeta chain of T cell receptor associated protein kinase 70	1.21253	Non_DEG	Non_DEG
6042	EFNA3	ENSG00000143590	-2.74637	-1.57416	3.74517	0.0613209	0.853791	ephrin A3	1.21239	Non_DEG	Non_DEG
10689	CERKL	ENSG00000188452	-0.276469	6.24231	3.74367	0.0613701	0.853791	ceramide kinase like	1.21204	Non_DEG	Non_DEG
2834	CAMKK2	ENSG00000110931	0.854111	3.2862	3.74084	0.0614636	0.853838	calcium/calmodulin dependent protein kinase kinase 2	1.21138	Non_DEG	Non_DEG
522	PIK3CB	ENSG00000051382	-0.873166	3.47485	3.73981	0.0614974	0.853838	phosphatidylinositol-4,5-bisphosphate 3-kinase catalytic subunit beta	1.21114	Non_DEG	Non_DEG
477	MAP4	ENSG00000047849	0.391798	5.35608	3.73885	0.061529	0.853838	microtubule associated protein 4	1.21092	Non_DEG	Non_DEG
12973	UBE2V1	ENSG00000244687	0.202288	7.80399	3.73552	0.0616391	0.854001	ubiquitin conjugating enzyme E2 V1	1.21014	Non_DEG	Non_DEG
3369	ATP5PB	ENSG00000116459	0.272701	7.93275	3.73306	0.0617205	0.854001	ATP synthase peripheral stalk-membrane subunit b	1.20957	Non_DEG	Non_DEG
6161	ARL6IP5	ENSG00000144746	0.23928	8.71997	3.72729	0.0619117	0.854001	ADP ribosylation factor like GTPase 6 interacting protein 5	1.20823	Non_DEG	Non_DEG
4629	GSE1	ENSG00000131149	-0.448552	5.47446	3.72578	0.061962	0.854001	Gse1 coiled-coil protein	1.20787	Non_DEG	Non_DEG
5601	TMTC3	ENSG00000139324	1.07788	2.42423	3.72484	0.0619931	0.854001	transmembrane and tetratricopeptide repeat containing 3	1.20766	Non_DEG	Non_DEG
4952	PLEKHA8P1	ENSG00000134297	1.8242	1.37034	3.72182	0.0620938	0.854001	pleckstrin homology domain containing A8 pseudogene 1	1.20695	Non_DEG	Non_DEG
8408	PPP1R14A	ENSG00000167641	-3.02595	-1.13962	3.72142	0.0621072	0.854001	protein phosphatase 1 regulatory inhibitor subunit 14A	1.20686	Non_DEG	Non_DEG
12616	TSPY26P	ENSG00000235217	-2.91769	-0.767346	3.72019	0.0621483	0.854001	testis specific protein, Y-linked 26, pseudogene	1.20657	Non_DEG	Non_DEG
4454	NGDN	ENSG00000129460	-0.312203	7.48488	3.71796	0.0622228	0.854001	neuroguidin	1.20605	Non_DEG	Non_DEG
11654	THUMPD3-AS1	ENSG00000206573	-0.393121	5.82888	3.7171	0.0622512	0.854001	THUMPD3 antisense RNA 1	1.20585	Non_DEG	Non_DEG
13555	CARD8-AS1	ENSG00000268001	0.686063	3.42121	3.71459	0.0623354	0.854001	CARD8 antisense RNA 1	1.20527	Non_DEG	Non_DEG
6944	DBI	ENSG00000155368	0.257962	7.94448	3.71389	0.0623588	0.854001	diazepam binding inhibitor, acyl-CoA binding protein	1.2051	Non_DEG	Non_DEG
13063	MTATP6P1	ENSG00000248527	-0.475172	9.02156	3.71214	0.0624176	0.854001	mitochondrially encoded ATP synthase 6 pseudogene 1	1.20469	Non_DEG	Non_DEG
13119	NTAN1P2	ENSG00000250569	-2.43257	-1.20013	3.70996	0.0624905	0.854227	N-terminal asparagine amidase pseudogene 2	1.20419	Non_DEG	Non_DEG
6495	PGAP2	ENSG00000148985	1.01646	3.56784	3.70757	0.0625707	0.854387	post-GPI attachment to proteins 2	1.20363	Non_DEG	Non_DEG
5699	ETFA	ENSG00000140374	0.345278	6.67123	3.70653	0.062606	0.854387	electron transfer flavoprotein alpha subunit	1.20338	Non_DEG	Non_DEG
7276	ATP6V0D1	ENSG00000159720	0.314258	6.8892	3.70399	0.0626913	0.854843	ATPase H+ transporting V0 subunit d1	1.20279	Non_DEG	Non_DEG
4732	PTCD3	ENSG00000132300	-0.246947	6.73265	3.70204	0.0627569	0.854896	pentatricopeptide repeat domain 3	1.20234	Non_DEG	Non_DEG
10260	COPB2	ENSG00000184432	0.451493	6.08988	3.7008	0.0627989	0.854896	coatomer protein complex subunit beta 2	1.20205	Non_DEG	Non_DEG
4366	DGCR6L	ENSG00000128185	0.239953	7.08282	3.69756	0.0629084	0.855484	DiGeorge syndrome critical region gene 6 like	1.20129	Non_DEG	Non_DEG
4374	APOL3	ENSG00000128284	-0.488635	6.08268	3.69513	0.0629906	0.855484	apolipoprotein L3	1.20072	Non_DEG	Non_DEG
4008	PLCG1	ENSG00000124181	0.832337	3.72261	3.69347	0.0630468	0.855484	phospholipase C gamma 1	1.20034	Non_DEG	Non_DEG
12484	ST3GAL5-AS1	ENSG00000232504	-2.42336	-0.988558	3.69109	0.0631277	0.855484	ST3GAL5 antisense RNA 1 (head to head)	1.19978	Non_DEG	Non_DEG
9628	FAM20C	ENSG00000177706	2.96884	-0.820407	3.69091	0.0631337	0.855484	FAM20C, golgi associated secretory pathway kinase	1.19974	Non_DEG	Non_DEG
8796	FOS	ENSG00000170345	-0.475582	12.2437	3.68976	0.0631727	0.855484	Fos proto-oncogene, AP-1 transcription factor subunit	1.19947	Non_DEG	Non_DEG
7596	DENND2D	ENSG00000162777	0.494375	7.07468	3.68612	0.0632965	0.85601	DENN domain containing 2D	1.19862	Non_DEG	Non_DEG
7112	TSPAN18	ENSG00000157570	-1.81776	0.311011	3.67992	0.0635081	0.858167	tetraspanin 18	1.19717	Non_DEG	Non_DEG
8827	STAT2	ENSG00000170581	0.607046	4.81927	3.67816	0.0635683	0.858276	signal transducer and activator of transcription 2	1.19676	Non_DEG	Non_DEG
9029	CD8B	ENSG00000172116	1.20759	5.92932	3.67631	0.0636315	0.858427	CD8b molecule	1.19633	Non_DEG	Non_DEG
11650	LNP1	ENSG00000206535	-2.57196	-0.370479	3.67143	0.0637989	0.858818	leukemia NUP98 fusion partner 1	1.19519	Non_DEG	Non_DEG
1825	GINS1	ENSG00000101003	2.91875	-0.842791	3.67039	0.0638346	0.858818	GINS complex subunit 1	1.19494	Non_DEG	Non_DEG
3042	HMGCS1	ENSG00000112972	-0.656964	3.78872	3.6686	0.0638963	0.858818	3-hydroxy-3-methylglutaryl-CoA synthase 1	1.19452	Non_DEG	Non_DEG
5641	WDFY2	ENSG00000139668	-0.638317	4.56084	3.66804	0.0639154	0.858818	WD repeat and FYVE domain containing 2	1.19439	Non_DEG	Non_DEG
8695	DFFB	ENSG00000169598	1.24995	2.5062	3.66788	0.0639213	0.858818	DNA fragmentation factor subunit beta	1.19435	Non_DEG	Non_DEG
12356	SOS1-IT1	ENSG00000229692	-2.59631	-1.36637	3.66518	0.0640142	0.859041	SOS1 intronic transcript 1	1.19372	Non_DEG	Non_DEG
6796	RANBP2	ENSG00000153201	-0.409872	6.86421	3.66094	0.0641604	0.859295	RAN binding protein 2	1.19273	Non_DEG	Non_DEG
7982	FMC1	ENSG00000164898	0.485036	4.53753	3.65734	0.064285	0.860197	formation of mitochondrial complex V assembly factor 1 homolog	1.19189	Non_DEG	Non_DEG
8149	TCP11L2	ENSG00000166046	-0.656807	5.37906	3.65353	0.0644173	0.860338	t-complex 11 like 2	1.191	Non_DEG	Non_DEG
835	RAB27A	ENSG00000069974	0.3662	6.62058	3.65248	0.0644537	0.860338	RAB27A, member RAS oncogene family	1.19075	Non_DEG	Non_DEG
8331	CRK	ENSG00000167193	-0.668741	4.38109	3.64901	0.0645745	0.860338	CRK proto-oncogene, adaptor protein	1.18994	Non_DEG	Non_DEG
3627	HSDL2	ENSG00000119471	1.25606	4.13162	3.64808	0.0646068	0.860338	hydroxysteroid dehydrogenase like 2	1.18972	Non_DEG	Non_DEG
2869	ARHGDIB	ENSG00000111348	0.179634	11.5469	3.64457	0.0647291	0.860338	Rho GDP dissociation inhibitor beta	1.1889	Non_DEG	Non_DEG
8474	BEST1	ENSG00000167995	-0.45395	5.37648	3.64363	0.0647622	0.860338	bestrophin 1	1.18868	Non_DEG	Non_DEG
9451	SWI5	ENSG00000175854	0.529276	4.20623	3.64339	0.0647705	0.860338	SWI5 homologous recombination repair protein	1.18862	Non_DEG	Non_DEG
13291	LINC02298	ENSG00000257556	-2.49079	-1.11373	3.64204	0.0648178	0.860338	long intergenic non-protein coding RNA 2298	1.18831	Non_DEG	Non_DEG
10952	CBWD3	ENSG00000196873	-0.341833	5.26734	3.63717	0.0649882	0.861098	COBW domain containing 3	1.18717	Non_DEG	Non_DEG
8079	TTC8	ENSG00000165533	-2.84003	-0.488785	3.63713	0.0649896	0.861098	tetratricopeptide repeat domain 8	1.18716	Non_DEG	Non_DEG
2036	POLR2C	ENSG00000102978	0.373875	5.4764	3.63592	0.0650319	0.861098	RNA polymerase II subunit C	1.18687	Non_DEG	Non_DEG
11714	TRAV13-2	ENSG00000211791	3.14736	0.460867	3.62644	0.0653657	0.863177	T cell receptor alpha variable 13-2	1.18465	Non_DEG	Non_DEG
2502	CDC37L1	ENSG00000106993	-0.482227	4.82766	3.62584	0.0653869	0.863177	cell division cycle 37 like 1	1.18451	Non_DEG	Non_DEG
7251	PSMD4	ENSG00000159352	0.262408	7.64316	3.62475	0.0654255	0.863177	proteasome 26S subunit, non-ATPase 4	1.18425	Non_DEG	Non_DEG
13046	UBA6-AS1	ENSG00000248049	1.16968	3.9121	3.62459	0.0654311	0.863177	UBA6 antisense RNA 1 (head to head)	1.18422	Non_DEG	Non_DEG
10685	SELL	ENSG00000188404	0.433784	9.48155	3.62367	0.0654636	0.863177	selectin L	1.184	Non_DEG	Non_DEG
11304	GK	ENSG00000198814	1.96414	1.84205	3.62254	0.0655034	0.863177	glycerol kinase	1.18374	Non_DEG	Non_DEG
1457	ORC6	ENSG00000091651	1.8658	2.56818	3.6141	0.0658028	0.86643	origin recognition complex subunit 6	1.18176	Non_DEG	Non_DEG
6381	DOK2	ENSG00000147443	0.290401	7.45983	3.60951	0.0659663	0.867196	docking protein 2	1.18068	Non_DEG	Non_DEG
2473	GCK	ENSG00000106633	3.07884	-0.0733774	3.6078	0.0660275	0.867308	glucokinase	1.18028	Non_DEG	Non_DEG
1207	RPS5	ENSG00000083845	-0.224516	9.22631	3.60444	0.0661475	0.868192	ribosomal protein S5	1.17949	Non_DEG	Non_DEG
6643	MBIP	ENSG00000151332	-0.44162	5.32273	3.60132	0.066259	0.868963	MAP3K12 binding inhibitory protein 1	1.17876	Non_DEG	Non_DEG
11334	TYW1	ENSG00000198874	-0.491049	5.32994	3.59854	0.0663589	0.869258	tRNA-yW synthesizing protein 1 homolog	1.1781	Non_DEG	Non_DEG
8791	CDK1	ENSG00000170312	2.80173	2.61989	3.59776	0.066387	0.869258	cyclin dependent kinase 1	1.17792	Non_DEG	Non_DEG
2302	NOP53	ENSG00000105373	-0.28912	7.87803	3.58448	0.0668658	0.872595	NOP53 ribosome biogenesis factor	1.1748	Non_DEG	Non_DEG
5401	CASP1	ENSG00000137752	0.377478	7.84261	3.58162	0.0669694	0.872595	caspase 1	1.17412	Non_DEG	Non_DEG
5416	RPLP1	ENSG00000137818	-0.215018	10.8147	3.58129	0.0669813	0.872595	ribosomal protein lateral stalk subunit P1	1.17405	Non_DEG	Non_DEG
4578	GMFG	ENSG00000130755	0.25491	8.90158	3.58079	0.0669995	0.872595	glia maturation factor gamma	1.17393	Non_DEG	Non_DEG
7769	GYG1	ENSG00000163754	0.479869	6.36763	3.58042	0.0670127	0.872595	glycogenin 1	1.17384	Non_DEG	Non_DEG
7446	PLXDC1	ENSG00000161381	-0.761118	5.29986	3.57753	0.0671177	0.87264	plexin domain containing 1	1.17316	Non_DEG	Non_DEG
4103	GOT2	ENSG00000125166	0.495525	5.75042	3.57741	0.0671221	0.87264	glutamic-oxaloacetic transaminase 2	1.17313	Non_DEG	Non_DEG
11256	PPIAP22	ENSG00000198618	0.287142	5.89905	3.57412	0.0672419	0.87292	peptidylprolyl isomerase A pseudogene 22	1.17236	Non_DEG	Non_DEG
12781	NME1	ENSG00000239672	0.475752	5.64577	3.57241	0.0673044	0.87292	NME/NM23 nucleoside diphosphate kinase 1	1.17196	Non_DEG	Non_DEG
5900	SAE1	ENSG00000142230	0.425724	6.34194	3.57208	0.0673163	0.87292	SUMO1 activating enzyme subunit 1	1.17188	Non_DEG	Non_DEG
4692	PDHA1	ENSG00000131828	0.384021	5.91847	3.571	0.0673556	0.87292	pyruvate dehydrogenase E1 alpha 1 subunit	1.17163	Non_DEG	Non_DEG
12582	HMGN2P5	ENSG00000234664	0.550656	3.18236	3.56586	0.0675435	0.874667	high mobility group nucleosomal binding domain 2 pseudogene 5	1.17042	Non_DEG	Non_DEG
12720	RGL2	ENSG00000237441	-0.617791	4.87099	3.56381	0.0676186	0.874951	ral guanine nucleotide dissociation stimulator like 2	1.16993	Non_DEG	Non_DEG
2920	COX6A1	ENSG00000111775	0.226187	8.65044	3.55667	0.0678809	0.875436	cytochrome c oxidase subunit 6A1	1.16825	Non_DEG	Non_DEG
4879	C12orf29	ENSG00000133641	-0.422651	4.8845	3.5544	0.0679646	0.875436	chromosome 12 open reading frame 29	1.16772	Non_DEG	Non_DEG
6289	PNRC1	ENSG00000146278	-0.213371	8.72327	3.55306	0.0680142	0.875436	proline rich nuclear receptor coactivator 1	1.1674	Non_DEG	Non_DEG
3553	PHF3	ENSG00000118482	-0.402372	6.99752	3.55169	0.0680648	0.875436	PHD finger protein 3	1.16708	Non_DEG	Non_DEG
289	CD74	ENSG00000019582	0.332822	10.6869	3.55134	0.0680777	0.875436	CD74 molecule	1.167	Non_DEG	Non_DEG
4025	DDX27	ENSG00000124228	-0.352043	6.11779	3.55107	0.0680877	0.875436	DEAD-box helicase 27	1.16693	Non_DEG	Non_DEG
6706	FAM168B	ENSG00000152102	-0.49973	5.089	3.54938	0.0681498	0.875436	family with sequence similarity 168 member B	1.16654	Non_DEG	Non_DEG
13567	MAN1B1-AS1	ENSG00000268996	-1.05822	2.81808	3.54873	0.0681741	0.875436	MAN1B1 antisense RNA 1 (head to head)	1.16638	Non_DEG	Non_DEG
8819	PA2G4	ENSG00000170515	0.294031	7.07691	3.54611	0.0682711	0.875507	proliferation-associated 2G4	1.16576	Non_DEG	Non_DEG
6270	TRIM7	ENSG00000146054	-2.16844	-0.356017	3.54318	0.0683799	0.875507	tripartite motif containing 7	1.16507	Non_DEG	Non_DEG
589	ATP11B	ENSG00000058063	-0.313123	6.27137	3.54273	0.0683966	0.875507	ATPase phospholipid transporting 11B (putative)	1.16497	Non_DEG	Non_DEG
1818	PCIF1	ENSG00000100982	-0.284388	6.80802	3.54105	0.0684588	0.875507	PDX1 C-terminal inhibiting factor 1	1.16457	Non_DEG	Non_DEG
1373	PEBP1	ENSG00000089220	-0.195191	7.72764	3.53634	0.0686343	0.875902	phosphatidylethanolamine binding protein 1	1.16346	Non_DEG	Non_DEG
1321	METTL2A	ENSG00000087995	1.20664	3.51784	3.53512	0.0686797	0.875902	methyltransferase like 2A	1.16317	Non_DEG	Non_DEG
4349	STYXL1	ENSG00000127952	0.954796	4.45506	3.53343	0.0687429	0.875902	serine/threonine/tyrosine interacting like 1	1.16277	Non_DEG	Non_DEG
11114	SGTB	ENSG00000197860	-0.558959	4.30332	3.53302	0.0687579	0.875902	small glutamine rich tetratricopeptide repeat containing beta	1.16268	Non_DEG	Non_DEG
7374	SAFB	ENSG00000160633	0.374105	5.85163	3.53109	0.0688303	0.875902	scaffold attachment factor B	1.16222	Non_DEG	Non_DEG
10933	SNHG17	ENSG00000196756	-0.348945	6.02157	3.53024	0.0688619	0.875902	small nucleolar RNA host gene 17	1.16202	Non_DEG	Non_DEG
7932	STXBP5	ENSG00000164506	-0.617183	4.59378	3.52744	0.0689669	0.876561	syntaxin binding protein 5	1.16136	Non_DEG	Non_DEG
10887	ANAPC7	ENSG00000196510	0.46947	5.07837	3.5238	0.0691036	0.877281	anaphase promoting complex subunit 7	1.1605	Non_DEG	Non_DEG
8445	PRDX2	ENSG00000167815	0.21913	7.79711	3.52021	0.0692384	0.877281	peroxiredoxin 2	1.15965	Non_DEG	Non_DEG
11909	ZNF705E	ENSG00000214534	2.62833	0.157217	3.51917	0.0692775	0.877281	zinc finger protein 705E	1.15941	Non_DEG	Non_DEG
3516	RPA2	ENSG00000117748	0.374851	7.37467	3.51884	0.0692898	0.877281	replication protein A2	1.15933	Non_DEG	Non_DEG
1735	FKBP3	ENSG00000100442	0.384063	6.31982	3.51321	0.0695026	0.878084	FK506 binding protein 3	1.158	Non_DEG	Non_DEG
8750	TIGD4	ENSG00000169989	-2.79043	-0.908051	3.51179	0.0695561	0.878084	tigger transposable element derived 4	1.15766	Non_DEG	Non_DEG
12700	ZEB1-AS1	ENSG00000237036	1.96775	0.539958	3.5109	0.0695898	0.878084	ZEB1 antisense RNA 1	1.15745	Non_DEG	Non_DEG
6477	EIF4EBP2	ENSG00000148730	0.446161	5.96355	3.50863	0.0696758	0.878084	eukaryotic translation initiation factor 4E binding protein 2	1.15692	Non_DEG	Non_DEG
12999	SNHG6	ENSG00000245910	-0.232562	6.90918	3.50849	0.069681	0.878084	small nucleolar RNA host gene 6	1.15689	Non_DEG	Non_DEG
8526	THAP11	ENSG00000168286	-0.342121	6.53575	3.50677	0.0697464	0.878084	THAP domain containing 11	1.15648	Non_DEG	Non_DEG
9974	LINC00471	ENSG00000181798	2.36243	-1.3631	3.50494	0.0698158	0.878084	long intergenic non-protein coding RNA 471	1.15605	Non_DEG	Non_DEG
10220	VPS33B	ENSG00000184056	-1.00844	3.13555	3.50424	0.0698423	0.878084	VPS33B, late endosome and lysosome associated	1.15588	Non_DEG	Non_DEG
7543	RBBP4	ENSG00000162521	0.328592	7.61951	3.50166	0.0699405	0.878084	RB binding protein 4, chromatin remodeling factor	1.15527	Non_DEG	Non_DEG
4243	BCL2L12	ENSG00000126453	0.835835	3.43376	3.50028	0.069993	0.878084	BCL2 like 12	1.15495	Non_DEG	Non_DEG
10092	SRPRA	ENSG00000182934	-0.323548	6.75271	3.49283	0.0702776	0.880984	SRP receptor alpha subunit	1.15318	Non_DEG	Non_DEG
3190	NKTR	ENSG00000114857	-0.266051	8.19517	3.49141	0.0703322	0.880998	natural killer cell triggering receptor	1.15285	Non_DEG	Non_DEG
4593	DNMT1	ENSG00000130816	0.316704	6.43513	3.48711	0.0704971	0.882393	DNA methyltransferase 1	1.15183	Non_DEG	Non_DEG
8569	STAT3	ENSG00000168610	-0.276574	6.81296	3.48105	0.0707302	0.882887	signal transducer and activator of transcription 3	1.1504	Non_DEG	Non_DEG
10385	TMEM179B	ENSG00000185475	0.267265	6.59935	3.4795	0.07079	0.882887	transmembrane protein 179B	1.15003	Non_DEG	Non_DEG
1699	APOL1	ENSG00000100342	0.95161	3.98611	3.47925	0.0707998	0.882887	apolipoprotein L1	1.14997	Non_DEG	Non_DEG
8337	HDHD2	ENSG00000167220	0.504053	4.95076	3.47787	0.0708527	0.882887	haloacid dehalogenase like hydrolase domain containing 2	1.14964	Non_DEG	Non_DEG
4966	RPS15A	ENSG00000134419	-0.218118	9.7907	3.47688	0.070891	0.882887	ribosomal protein S15a	1.14941	Non_DEG	Non_DEG
13129	ZNF674	ENSG00000251192	2.14217	0.125455	3.47438	0.0709879	0.882887	zinc finger protein 674	1.14882	Non_DEG	Non_DEG
2907	LPCAT3	ENSG00000111684	0.737364	4.36251	3.47312	0.0710367	0.882887	lysophosphatidylcholine acyltransferase 3	1.14852	Non_DEG	Non_DEG
8392	SERTAD3	ENSG00000167565	0.479196	6.18618	3.47306	0.0710389	0.882887	SERTA domain containing 3	1.1485	Non_DEG	Non_DEG
6150	DYNC1LI1	ENSG00000144635	0.410615	5.19919	3.47209	0.0710764	0.882887	dynein cytoplasmic 1 light intermediate chain 1	1.14827	Non_DEG	Non_DEG
7403	FCRL3	ENSG00000160856	0.789641	6.10934	3.46695	0.0712762	0.882887	Fc receptor like 3	1.14706	Non_DEG	Non_DEG
6170	RABL3	ENSG00000144840	0.65546	4.02451	3.46553	0.0713315	0.882887	RAB, member of RAS oncogene family like 3	1.14672	Non_DEG	Non_DEG
3986	AGO2	ENSG00000123908	-0.480244	5.04111	3.46521	0.0713437	0.882887	argonaute 2, RISC catalytic component	1.14664	Non_DEG	Non_DEG
11007	ACSL5	ENSG00000197142	0.404951	6.1157	3.462	0.0714691	0.882887	acyl-CoA synthetase long chain family member 5	1.14588	Non_DEG	Non_DEG
3205	CCL20	ENSG00000115009	-2.90019	2.57972	3.46127	0.0714973	0.882887	C-C motif chemokine ligand 20	1.14571	Non_DEG	Non_DEG
10744	HACD4	ENSG00000188921	0.416017	5.3573	3.45892	0.0715892	0.882887	3-hydroxyacyl-CoA dehydratase 4	1.14515	Non_DEG	Non_DEG
2305	BABAM1	ENSG00000105393	0.291475	6.3056	3.45562	0.0717184	0.882887	BRISC and BRCA1 A complex member 1	1.14437	Non_DEG	Non_DEG
10580	FNBP1	ENSG00000187239	-0.209052	8.00498	3.45522	0.0717338	0.882887	formin binding protein 1	1.14428	Non_DEG	Non_DEG
3199	DGUOK	ENSG00000114956	0.260769	7.09273	3.45504	0.0717408	0.882887	deoxyguanosine kinase	1.14423	Non_DEG	Non_DEG
2388	ZC3HAV1	ENSG00000105939	-0.263026	7.37342	3.45254	0.0718388	0.882887	zinc finger CCCH-type containing, antiviral 1	1.14364	Non_DEG	Non_DEG
3677	YIPF4	ENSG00000119820	0.28778	5.70768	3.44871	0.0719895	0.882887	Yip1 domain family member 4	1.14273	Non_DEG	Non_DEG
10786	RPS2P46	ENSG00000189343	-0.419446	3.74113	3.44656	0.0720738	0.882887	ribosomal protein S2 pseudogene 46	1.14222	Non_DEG	Non_DEG
2895	ING4	ENSG00000111653	-0.307744	5.94318	3.44603	0.0720947	0.882887	inhibitor of growth family member 4	1.1421	Non_DEG	Non_DEG
11807	ZBTB9	ENSG00000213588	2.28621	1.87846	3.44577	0.0721049	0.882887	zinc finger and BTB domain containing 9	1.14204	Non_DEG	Non_DEG
9471	SLC35A4	ENSG00000176087	-0.425598	6.00452	3.44528	0.0721244	0.882887	solute carrier family 35 member A4	1.14192	Non_DEG	Non_DEG
4158	RPL23	ENSG00000125691	-0.208981	8.81832	3.44416	0.0721687	0.882887	ribosomal protein L23	1.14165	Non_DEG	Non_DEG
11417	LINC00963	ENSG00000204054	-0.539845	4.77327	3.44375	0.0721846	0.882887	long intergenic non-protein coding RNA 963	1.14156	Non_DEG	Non_DEG
1634	SRRD	ENSG00000100104	-0.532783	4.33092	3.44341	0.0721982	0.882887	SRR1 domain containing	1.14147	Non_DEG	Non_DEG
7651	LYSMD1	ENSG00000163155	2.50452	0.195411	3.44153	0.0722725	0.88314	LysM domain containing 1	1.14103	Non_DEG	Non_DEG
2960	RNF8	ENSG00000112130	0.486816	4.63425	3.43654	0.0724699	0.884092	ring finger protein 8	1.13984	Non_DEG	Non_DEG
2250	IL27RA	ENSG00000104998	0.436318	5.22879	3.43413	0.0725651	0.884092	interleukin 27 receptor subunit alpha	1.13927	Non_DEG	Non_DEG
7864	FBXO8	ENSG00000164117	-0.589695	4.52704	3.43178	0.0726585	0.884483	F-box protein 8	1.13871	Non_DEG	Non_DEG
1347	LZTS3	ENSG00000088899	-2.31389	0.853632	3.43062	0.0727046	0.884483	leucine zipper tumor suppressor family member 3	1.13844	Non_DEG	Non_DEG
1514	HOOK2	ENSG00000095066	-0.750745	3.5752	3.42773	0.0728197	0.885229	hook microtubule tethering protein 2	1.13775	Non_DEG	Non_DEG
10492	MST1P2	ENSG00000186301	2.63363	-1.05058	3.42496	0.07293	0.885609	macrophage stimulating 1 pseudogene 2	1.13709	Non_DEG	Non_DEG
7156	CNNM4	ENSG00000158158	-1.5025	2.61342	3.42425	0.0729585	0.885609	cyclin and CBS domain divalent metal cation transport mediator 4	1.13692	Non_DEG	Non_DEG
3383	LAMTOR2	ENSG00000116586	0.359711	6.41755	3.42257	0.0730256	0.885771	late endosomal/lysosomal adaptor, MAPK and MTOR activator 2	1.13653	Non_DEG	Non_DEG
13069	LY75-CD302	ENSG00000248672	-2.69479	0.596222	3.41561	0.0733043	0.885901	LY75-CD302 readthrough	1.13487	Non_DEG	Non_DEG
7976	CA3	ENSG00000164879	-2.78138	-0.98269	3.41528	0.0733174	0.885901	carbonic anhydrase 3	1.13479	Non_DEG	Non_DEG
10067	TTC3	ENSG00000182670	-0.242811	7.54299	3.41385	0.0733748	0.885901	tetratricopeptide repeat domain 3	1.13445	Non_DEG	Non_DEG
2040	CYB5B	ENSG00000103018	0.225969	6.73978	3.41318	0.0734019	0.885901	cytochrome b5 type B	1.13429	Non_DEG	Non_DEG
2747	MTCH2	ENSG00000109919	0.369437	5.81477	3.41264	0.0734235	0.885901	mitochondrial carrier 2	1.13417	Non_DEG	Non_DEG
10654	TMPPE	ENSG00000188167	2.86983	-0.446903	3.40964	0.0735442	0.885901	transmembrane protein with metallophosphoesterase domain	1.13345	Non_DEG	Non_DEG
9108	TMCC1	ENSG00000172765	1.21715	2.72275	3.40778	0.073619	0.885901	transmembrane and coiled-coil domain family 1	1.13301	Non_DEG	Non_DEG
13369	CERNA1	ENSG00000259577	-0.733809	2.83307	3.40757	0.0736278	0.885901	competing endogenous lncRNA 1 for miR-4707-5p and miR-4767	1.13296	Non_DEG	Non_DEG
8870	TANC2	ENSG00000170921	-0.574033	4.54149	3.40463	0.0737465	0.886681	tetratricopeptide repeat, ankyrin repeat and coiled-coil containing 2	1.13226	Non_DEG	Non_DEG
1450	FH	ENSG00000091483	0.867425	4.59291	3.40188	0.0738575	0.887367	fumarate hydratase	1.13161	Non_DEG	Non_DEG
3942	ARHGAP9	ENSG00000123329	0.267021	7.09708	3.396	0.074096	0.889146	Rho GTPase activating protein 9	1.13021	Non_DEG	Non_DEG
2739	NCAPG	ENSG00000109805	2.7217	1.92164	3.39353	0.0741963	0.889146	non-SMC condensin I complex subunit G	1.12962	Non_DEG	Non_DEG
11170	ZNF876P	ENSG00000198155	-2.61462	0.77758	3.39308	0.0742145	0.889146	zinc finger protein 876, pseudogene	1.12951	Non_DEG	Non_DEG
132	TSR3	ENSG00000007520	0.180027	6.62531	3.39187	0.074264	0.889146	TSR3, acp transferase ribosome maturation factor	1.12922	Non_DEG	Non_DEG
7069	PDE6D	ENSG00000156973	0.485995	5.72397	3.39159	0.0742754	0.889146	phosphodiesterase 6D	1.12915	Non_DEG	Non_DEG
3529	IFT46	ENSG00000118096	1.24737	3.16721	3.38788	0.0744265	0.889575	intraflagellar transport 46	1.12827	Non_DEG	Non_DEG
159	PKD1	ENSG00000008710	-0.701912	3.71671	3.38758	0.0744389	0.889575	polycystin 1, transient receptor potential channel interacting	1.1282	Non_DEG	Non_DEG
5173	APPL2	ENSG00000136044	-0.419638	4.90543	3.38279	0.0746347	0.889575	adaptor protein, phosphotyrosine interacting with PH domain and leucine zipper 2	1.12706	Non_DEG	Non_DEG
5461	ACTR1A	ENSG00000138107	0.275281	6.00191	3.38012	0.074744	0.889575	ARP1 actin related protein 1 homolog A	1.12642	Non_DEG	Non_DEG
4866	PDZD2	ENSG00000133401	2.14187	-0.147792	3.37945	0.0747716	0.889575	PDZ domain containing 2	1.12626	Non_DEG	Non_DEG
5326	GRHPR	ENSG00000137106	0.356049	5.64542	3.37868	0.074803	0.889575	glyoxylate and hydroxypyruvate reductase	1.12608	Non_DEG	Non_DEG
5511	USP8	ENSG00000138592	-0.338976	6.66271	3.3782	0.074823	0.889575	ubiquitin specific peptidase 8	1.12597	Non_DEG	Non_DEG
11453	HLA-DMA	ENSG00000204257	0.474992	5.99967	3.37429	0.0749835	0.889575	major histocompatibility complex, class II, DM alpha	1.12503	Non_DEG	Non_DEG
9633	SOX12	ENSG00000177732	-1.28169	0.62049	3.37256	0.0750548	0.889575	SRY-box 12	1.12462	Non_DEG	Non_DEG
6577	ITGB1	ENSG00000150093	0.355279	8.0474	3.36998	0.0751611	0.889575	integrin subunit beta 1	1.12401	Non_DEG	Non_DEG
10446	SETD4	ENSG00000185917	-0.475413	4.21067	3.36904	0.0752001	0.889575	SET domain containing 4	1.12378	Non_DEG	Non_DEG
5141	GPR55	ENSG00000135898	-2.65088	-1.1478	3.36828	0.0752316	0.889575	G protein-coupled receptor 55	1.1236	Non_DEG	Non_DEG
12498	PET117	ENSG00000232838	-0.534492	4.8441	3.36754	0.0752621	0.889575	PET117 homolog	1.12342	Non_DEG	Non_DEG
5514	SPPL2A	ENSG00000138600	0.272679	6.26595	3.36664	0.0752993	0.889575	signal peptide peptidase like 2A	1.12321	Non_DEG	Non_DEG
10523	SMIM29	ENSG00000186577	0.326595	5.93437	3.36633	0.0753122	0.889575	small integral membrane protein 29	1.12313	Non_DEG	Non_DEG
8139	C1QL3	ENSG00000165985	2.5466	-0.178928	3.36613	0.0753201	0.889575	complement C1q like 3	1.12309	Non_DEG	Non_DEG
5266	NIPSNAP3A	ENSG00000136783	0.644589	4.57014	3.36586	0.0753312	0.889575	nipsnap homolog 3A	1.12302	Non_DEG	Non_DEG
1061	MCCC1	ENSG00000078070	0.64881	4.15248	3.36554	0.0753448	0.889575	methylcrotonoyl-CoA carboxylase 1	1.12295	Non_DEG	Non_DEG
5236	RTP4	ENSG00000136514	0.889545	3.54061	3.36213	0.0754859	0.889575	receptor transporter protein 4	1.12213	Non_DEG	Non_DEG
11817	SULT1A4	ENSG00000213648	1.81996	0.177944	3.36036	0.0755593	0.889575	sulfotransferase family 1A member 4	1.12171	Non_DEG	Non_DEG
13634	ATP2B1-AS1	ENSG00000271614	-0.380291	5.3979	3.35947	0.0755962	0.889575	ATP2B1 antisense RNA 1	1.1215	Non_DEG	Non_DEG
4289	CANX	ENSG00000127022	0.193681	7.01397	3.35943	0.0755981	0.889575	calnexin	1.12149	Non_DEG	Non_DEG
1153	ZNF510	ENSG00000081386	-1.40907	2.83557	3.35663	0.0757143	0.889575	zinc finger protein 510	1.12082	Non_DEG	Non_DEG
4421	DUT	ENSG00000128951	0.410941	6.54548	3.35608	0.0757373	0.889575	deoxyuridine triphosphatase	1.12069	Non_DEG	Non_DEG
11506	MICA	ENSG00000204520	1.12261	3.12809	3.35561	0.075757	0.889575	MHC class I polypeptide-related sequence A	1.12058	Non_DEG	Non_DEG
3707	DUSP1	ENSG00000120129	-0.297535	11.5245	3.35531	0.0757694	0.889575	dual specificity phosphatase 1	1.12051	Non_DEG	Non_DEG
7690	LRRC58	ENSG00000163428	-0.39237	5.18365	3.34952	0.0760111	0.89024	leucine rich repeat containing 58	1.11912	Non_DEG	Non_DEG
1867	HM13	ENSG00000101294	0.207727	6.85394	3.34912	0.0760276	0.89024	histocompatibility minor 13	1.11903	Non_DEG	Non_DEG
6560	TRPT1	ENSG00000149743	-0.314291	5.17181	3.3488	0.0760411	0.89024	tRNA phosphotransferase 1	1.11895	Non_DEG	Non_DEG
9645	ZBTB41	ENSG00000177888	-0.687126	4.04188	3.34877	0.0760423	0.89024	zinc finger and BTB domain containing 41	1.11894	Non_DEG	Non_DEG
11032	TRIM33	ENSG00000197323	-0.278624	6.39974	3.34643	0.0761401	0.890752	tripartite motif containing 33	1.11839	Non_DEG	Non_DEG
8679	PTK2	ENSG00000169398	-2.58331	-0.0597501	3.34476	0.0762102	0.890927	protein tyrosine kinase 2	1.11799	Non_DEG	Non_DEG
1538	TMEM14A	ENSG00000096092	0.513162	4.305	3.3435	0.0762632	0.890927	transmembrane protein 14A	1.11769	Non_DEG	Non_DEG
10999	ZGPAT	ENSG00000197114	0.427121	5.91065	3.34004	0.0764085	0.891992	zinc finger CCCH-type and G-patch domain containing	1.11686	Non_DEG	Non_DEG
9430	CCDC85B	ENSG00000175602	0.247704	6.9569	3.33438	0.0766469	0.894136	coiled-coil domain containing 85B	1.11551	Non_DEG	Non_DEG
3897	CLTA	ENSG00000122705	0.361335	5.78131	3.33199	0.0767475	0.894136	clathrin light chain A	1.11494	Non_DEG	Non_DEG
6032	ADAM15	ENSG00000143537	1.98403	1.91325	3.33181	0.076755	0.894136	ADAM metallopeptidase domain 15	1.11489	Non_DEG	Non_DEG
4441	FXR2	ENSG00000129245	-1.47181	2.3572	3.32778	0.0769258	0.894846	FMR1 autosomal homolog 2	1.11393	Non_DEG	Non_DEG
7287	ZNF230	ENSG00000159882	-1.08482	3.02984	3.32703	0.0769576	0.894846	zinc finger protein 230	1.11375	Non_DEG	Non_DEG
5527	HERC6	ENSG00000138642	0.742742	4.75985	3.32624	0.0769908	0.894846	HECT and RLD domain containing E3 ubiquitin protein ligase family member 6	1.11356	Non_DEG	Non_DEG
6600	DIXDC1	ENSG00000150764	2.74815	-0.644061	3.32495	0.0770455	0.894846	DIX domain containing 1	1.11325	Non_DEG	Non_DEG
2542	MAPK8	ENSG00000107643	-0.450998	5.07241	3.32396	0.0770876	0.894846	mitogen-activated protein kinase 8	1.11302	Non_DEG	Non_DEG
9228	TOMM20	ENSG00000173726	-0.267524	6.77657	3.3219	0.0771754	0.895235	translocase of outer mitochondrial membrane 20	1.11252	Non_DEG	Non_DEG
6930	MMS19	ENSG00000155229	0.504249	5.48799	3.31914	0.0772926	0.895964	MMS19 homolog, cytosolic iron-sulfur assembly component	1.11186	Non_DEG	Non_DEG
5036	ISCA1	ENSG00000135070	-0.353995	6.94548	3.31499	0.0774695	0.896434	iron-sulfur cluster assembly 1	1.11087	Non_DEG	Non_DEG
10521	GPATCH8	ENSG00000186566	-0.28649	5.65947	3.31436	0.0774965	0.896434	G-patch domain containing 8	1.11072	Non_DEG	Non_DEG
6110	FBLN7	ENSG00000144152	-2.45554	-1.23878	3.31222	0.0775882	0.896865	fibulin 7	1.1102	Non_DEG	Non_DEG
1582	CDC34	ENSG00000099804	0.3033	5.84651	3.30982	0.0776908	0.897401	cell division cycle 34	1.10963	Non_DEG	Non_DEG
8634	UPF3A	ENSG00000169062	0.347402	6.09929	3.30859	0.0777435	0.897401	UPF3A, regulator of nonsense mediated mRNA decay	1.10934	Non_DEG	Non_DEG
5354	HMGA1	ENSG00000137309	0.499374	4.94287	3.30622	0.0778453	0.897946	high mobility group AT-hook 1	1.10877	Non_DEG	Non_DEG
5485	ATIC	ENSG00000138363	0.368133	6.23609	3.30361	0.0779573	0.898091	5-aminoimidazole-4-carboxamide ribonucleotide formyltransferase/IMP cyclohydrolase	1.10814	Non_DEG	Non_DEG
11935	RTL10	ENSG00000215012	-0.911283	2.70232	3.29713	0.0782365	0.898091	retrotransposon Gag like 10	1.10659	Non_DEG	Non_DEG
1549	ABL1	ENSG00000097007	-0.602622	3.86984	3.29645	0.0782658	0.898091	ABL proto-oncogene 1, non-receptor tyrosine kinase	1.10643	Non_DEG	Non_DEG
10965	CASP4	ENSG00000196954	0.293924	7.32979	3.2963	0.0782723	0.898091	caspase 4	1.10639	Non_DEG	Non_DEG
9021	SERF1A	ENSG00000172058	-0.704795	2.37507	3.29627	0.0782738	0.898091	small EDRK-rich factor 1A	1.10638	Non_DEG	Non_DEG
5771	NDUFB10	ENSG00000140990	0.235812	7.35017	3.29134	0.0784867	0.898091	NADH:ubiquinone oxidoreductase subunit B10	1.1052	Non_DEG	Non_DEG
4871	GIMAP4	ENSG00000133574	0.434203	8.12517	3.28737	0.0786592	0.898091	GTPase, IMAP family member 4	1.10425	Non_DEG	Non_DEG
12117	RPS27AP16	ENSG00000224631	-0.376593	4.14527	3.28673	0.0786869	0.898091	ribosomal protein S27a pseudogene 16	1.1041	Non_DEG	Non_DEG
11320	MT-ND3	ENSG00000198840	-0.490096	7.63291	3.28658	0.0786932	0.898091	mitochondrially encoded NADH:ubiquinone oxidoreductase core subunit 3	1.10406	Non_DEG	Non_DEG
2662	ABI3	ENSG00000108798	0.42815	6.48415	3.28608	0.0787153	0.898091	ABI family member 3	1.10394	Non_DEG	Non_DEG
13424	RUNX2-AS1	ENSG00000261080	2.45538	-1.38641	3.2851	0.0787578	0.898091	RUNX2 antisense RNA 1	1.10371	Non_DEG	Non_DEG
10907	TCF4	ENSG00000196628	-2.36847	-0.498082	3.28416	0.0787989	0.898091	transcription factor 4	1.10348	Non_DEG	Non_DEG
1979	KLHL4	ENSG00000102271	2.54141	0.283442	3.28099	0.0789368	0.898091	kelch like family member 4	1.10272	Non_DEG	Non_DEG
882	TRIP13	ENSG00000071539	2.69032	1.37015	3.28086	0.0789427	0.898091	thyroid hormone receptor interactor 13	1.10269	Non_DEG	Non_DEG
8537	DEGS2	ENSG00000168350	1.10089	-0.398793	3.27839	0.0790501	0.898091	delta 4-desaturase, sphingolipid 2	1.1021	Non_DEG	Non_DEG
5142	SP110	ENSG00000135899	0.289051	7.25256	3.27769	0.0790809	0.898091	SP110 nuclear body protein	1.10193	Non_DEG	Non_DEG
4628	EMC8	ENSG00000131148	0.425592	4.98294	3.27632	0.0791408	0.898091	ER membrane protein complex subunit 8	1.1016	Non_DEG	Non_DEG
137	E2F2	ENSG00000007968	2.50103	1.57126	3.27524	0.0791881	0.898091	E2F transcription factor 2	1.10134	Non_DEG	Non_DEG
4637	CAP1	ENSG00000131236	0.306068	8.71542	3.27347	0.0792653	0.898091	cyclase associated actin cytoskeleton regulatory protein 1	1.10092	Non_DEG	Non_DEG
7966	SBSPON	ENSG00000164764	2.1455	-1.30978	3.27099	0.0793744	0.898091	somatomedin B and thrombospondin type 1 domain containing	1.10032	Non_DEG	Non_DEG
9525	MYO1D	ENSG00000176658	-1.87102	2.29711	3.27086	0.0793801	0.898091	myosin ID	1.10029	Non_DEG	Non_DEG
858	AP3M2	ENSG00000070718	0.642894	4.40937	3.27051	0.0793952	0.898091	adaptor related protein complex 3 mu 2 subunit	1.10021	Non_DEG	Non_DEG
9068	CLP1	ENSG00000172409	0.376484	5.76972	3.26955	0.0794376	0.898091	cleavage and polyadenylation factor I subunit 1	1.09997	Non_DEG	Non_DEG
7256	C1R	ENSG00000159403	2.48321	0.170928	3.26952	0.079439	0.898091	complement C1r	1.09997	Non_DEG	Non_DEG
389	ASTE1	ENSG00000034533	-0.368905	5.50586	3.26824	0.0794951	0.89811	asteroid homolog 1	1.09966	Non_DEG	Non_DEG
11747	ZNF611	ENSG00000213020	-0.496225	4.71051	3.26619	0.0795853	0.898512	zinc finger protein 611	1.09917	Non_DEG	Non_DEG
7495	PAQR4	ENSG00000162073	2.38947	1.26055	3.26091	0.0798179	0.900207	progestin and adipoQ receptor family member 4	1.0979	Non_DEG	Non_DEG
6258	N4BP3	ENSG00000145911	-2.66401	1.55695	3.25745	0.0799711	0.900207	NEDD4 binding protein 3	1.09707	Non_DEG	Non_DEG
4510	ATP8B3	ENSG00000130270	2.26637	-0.465667	3.25277	0.0801781	0.900207	ATPase phospholipid transporting 8B3	1.09594	Non_DEG	Non_DEG
13696	SOCS7	ENSG00000274211	-1.66682	1.55625	3.25262	0.080185	0.900207	suppressor of cytokine signaling 7	1.09591	Non_DEG	Non_DEG
3543	CA14	ENSG00000118298	-2.46346	0.182982	3.252	0.0802125	0.900207	carbonic anhydrase 14	1.09576	Non_DEG	Non_DEG
9422	UCP2	ENSG00000175567	0.318923	9.50237	3.25079	0.0802663	0.900207	uncoupling protein 2	1.09547	Non_DEG	Non_DEG
329	PHF20	ENSG00000025293	-0.20582	7.30411	3.24657	0.0804539	0.900207	PHD finger protein 20	1.09445	Non_DEG	Non_DEG
5213	DBNL	ENSG00000136279	0.290761	6.78348	3.24569	0.0804931	0.900207	drebrin like	1.09424	Non_DEG	Non_DEG
76	RHBDD2	ENSG00000005486	-0.338664	7.23733	3.24461	0.0805414	0.900207	rhomboid domain containing 2	1.09398	Non_DEG	Non_DEG
6904	SKA1	ENSG00000154839	2.37155	0.99549	3.24381	0.0805771	0.900207	spindle and kinetochore associated complex subunit 1	1.09379	Non_DEG	Non_DEG
3099	H2AFY	ENSG00000113648	0.327205	6.72112	3.24292	0.0806166	0.900207	H2A histone family member Y	1.09358	Non_DEG	Non_DEG
1293	SRRT	ENSG00000087087	-0.354494	6.54199	3.24018	0.0807394	0.900207	serrate, RNA effector molecule	1.09291	Non_DEG	Non_DEG
5257	BIN1	ENSG00000136717	0.281591	7.31705	3.23994	0.08075	0.900207	bridging integrator 1	1.09286	Non_DEG	Non_DEG
3477	ERI3	ENSG00000117419	0.344487	5.76972	3.23769	0.0808508	0.900207	ERI1 exoribonuclease family member 3	1.09232	Non_DEG	Non_DEG
10557	ZNF395	ENSG00000186918	-0.546226	4.26829	3.23637	0.0809099	0.900207	zinc finger protein 395	1.092	Non_DEG	Non_DEG
934	PDE8A	ENSG00000073417	-0.730789	3.62006	3.23628	0.0809137	0.900207	phosphodiesterase 8A	1.09198	Non_DEG	Non_DEG
13695	NATD1	ENSG00000274180	-1.06602	2.37857	3.23575	0.0809377	0.900207	N-acetyltransferase domain containing 1	1.09185	Non_DEG	Non_DEG
3059	CLK4	ENSG00000113240	-0.328326	6.73034	3.23199	0.0811067	0.901478	CDC like kinase 4	1.09094	Non_DEG	Non_DEG
3913	RBM19	ENSG00000122965	-0.473575	4.47132	3.22874	0.0812528	0.902492	RNA binding motif protein 19	1.09016	Non_DEG	Non_DEG
2725	SLC2A9	ENSG00000109667	2.35263	0.380437	3.22443	0.0814473	0.903434	solute carrier family 2 member 9	1.08912	Non_DEG	Non_DEG
10083	LCK	ENSG00000182866	0.213227	9.33996	3.22198	0.081558	0.903731	LCK proto-oncogene, Src family tyrosine kinase	1.08853	Non_DEG	Non_DEG
9461	DENND2C	ENSG00000175984	2.41087	-0.836666	3.22141	0.0815838	0.903731	DENN domain containing 2C	1.0884	Non_DEG	Non_DEG
6878	ATP5MC3	ENSG00000154518	0.256149	8.10133	3.21834	0.0817227	0.904031	ATP synthase membrane subunit c locus 3	1.08766	Non_DEG	Non_DEG
1742	POLE2	ENSG00000100479	2.02868	1.65672	3.21721	0.0817743	0.904031	DNA polymerase epsilon 2, accessory subunit	1.08738	Non_DEG	Non_DEG
12966	ODCP	ENSG00000244556	2.76383	-0.776156	3.21557	0.0818488	0.904031	ornithine decarboxylase pseudogene	1.08699	Non_DEG	Non_DEG
2954	KCTD20	ENSG00000112078	-0.465343	5.21131	3.21409	0.0819159	0.904031	potassium channel tetramerization domain containing 20	1.08663	Non_DEG	Non_DEG
7211	NDUFS2	ENSG00000158864	0.282374	6.72868	3.21376	0.0819311	0.904031	NADH:ubiquinone oxidoreductase core subunit S2	1.08655	Non_DEG	Non_DEG
1880	IDH3B	ENSG00000101365	0.192712	7.25547	3.2135	0.0819426	0.904031	isocitrate dehydrogenase 3 (NAD(+)) beta	1.08649	Non_DEG	Non_DEG
778	PRKCZ	ENSG00000067606	-0.926344	4.16895	3.21235	0.0819951	0.904031	protein kinase C zeta	1.08621	Non_DEG	Non_DEG
5769	ZSCAN32	ENSG00000140987	-1.00496	3.63865	3.21108	0.082053	0.904065	zinc finger and SCAN domain containing 32	1.08591	Non_DEG	Non_DEG
7639	H3F3A	ENSG00000163041	0.167287	9.84953	3.20737	0.0822223	0.90472	H3 histone family member 3A	1.08501	Non_DEG	Non_DEG
6923	ATP6V1C1	ENSG00000155097	0.446854	4.8944	3.20602	0.0822838	0.904792	ATPase H+ transporting V1 subunit C1	1.08469	Non_DEG	Non_DEG
4676	NINJ1	ENSG00000131669	-0.332592	7.42073	3.20232	0.0824528	0.906046	ninjurin 1	1.08379	Non_DEG	Non_DEG
1104	OPHN1	ENSG00000079482	2.4429	-1.12095	3.19924	0.0825943	0.906995	oligophrenin 1	1.08305	Non_DEG	Non_DEG
7497	ZNF75A	ENSG00000162086	-0.375221	5.86961	3.19293	0.0828842	0.909573	zinc finger protein 75a	1.08153	Non_DEG	Non_DEG
5291	USP20	ENSG00000136878	-0.735802	3.57402	3.19074	0.0829851	0.910074	ubiquitin specific peptidase 20	1.081	Non_DEG	Non_DEG
4651	SLC6A6	ENSG00000131389	0.554046	3.97137	3.18873	0.0830779	0.910404	solute carrier family 6 member 6	1.08051	Non_DEG	Non_DEG
5420	PLCB2	ENSG00000137841	0.389126	5.84663	3.1877	0.0831257	0.910404	phospholipase C beta 2	1.08026	Non_DEG	Non_DEG
7400	UBQLN4	ENSG00000160803	-0.887327	3.01209	3.18223	0.0833788	0.910831	ubiquilin 4	1.07894	Non_DEG	Non_DEG
7777	PLB1	ENSG00000163803	-2.50793	-0.802444	3.18122	0.0834258	0.910831	phospholipase B1	1.0787	Non_DEG	Non_DEG
12654	ZNF815P	ENSG00000235944	-0.785264	3.25776	3.1793	0.083515	0.910831	zinc finger protein 815, pseudogene	1.07824	Non_DEG	Non_DEG
1021	TRAF4	ENSG00000076604	-1.37825	1.3131	3.17929	0.0835156	0.910831	TNF receptor associated factor 4	1.07823	Non_DEG	Non_DEG
9089	MRPL52	ENSG00000172590	0.331831	5.61894	3.17797	0.0835769	0.910831	mitochondrial ribosomal protein L52	1.07791	Non_DEG	Non_DEG
8999	PRNP	ENSG00000171867	-0.301463	7.54113	3.17456	0.0837355	0.91087	prion protein	1.07709	Non_DEG	Non_DEG
10057	RWDD4	ENSG00000182552	0.372404	4.93091	3.17368	0.0837766	0.91087	RWD domain containing 4	1.07688	Non_DEG	Non_DEG
3842	CXCR4	ENSG00000121966	-0.310763	11.8489	3.16988	0.0839541	0.911596	C-X-C motif chemokine receptor 4	1.07596	Non_DEG	Non_DEG
3004	PHF1	ENSG00000112511	-0.375409	5.31827	3.16671	0.0841024	0.912606	PHD finger protein 1	1.07519	Non_DEG	Non_DEG
3154	BBX	ENSG00000114439	-0.279474	6.72288	3.16245	0.0843021	0.913569	BBX, HMG-box containing	1.07416	Non_DEG	Non_DEG
9622	THAP5	ENSG00000177683	-0.691247	3.6147	3.16107	0.0843672	0.913673	THAP domain containing 5	1.07383	Non_DEG	Non_DEG
6368	MCPH1	ENSG00000147316	0.297698	5.98649	3.1566	0.0845774	0.914988	microcephalin 1	1.07275	Non_DEG	Non_DEG
2915	ST8SIA1	ENSG00000111728	2.02366	-0.223656	3.15596	0.0846078	0.914988	ST8 alpha-N-acetyl-neuraminide alpha-2,8-sialyltransferase 1	1.07259	Non_DEG	Non_DEG
6854	PITPNC1	ENSG00000154217	-0.340481	7.67436	3.15377	0.0847108	0.914988	phosphatidylinositol transfer protein, cytoplasmic 1	1.07206	Non_DEG	Non_DEG
8423	SLC43A2	ENSG00000167703	-1.8417	0.809099	3.15239	0.084776	0.915092	solute carrier family 43 member 2	1.07173	Non_DEG	Non_DEG
2946	NCOA7	ENSG00000111912	-0.275735	6.30636	3.15105	0.0848393	0.915176	nuclear receptor coactivator 7	1.0714	Non_DEG	Non_DEG
8025	DYNLT3	ENSG00000165169	-0.306225	6.2698	3.14734	0.0850154	0.915876	dynein light chain Tctex-type 3	1.0705	Non_DEG	Non_DEG
7733	ICA1L	ENSG00000163596	0.802499	2.92478	3.1451	0.0851217	0.916072	islet cell autoantigen 1 like	1.06996	Non_DEG	Non_DEG
3224	MPV17	ENSG00000115204	0.286914	6.53241	3.14304	0.0852192	0.916072	MPV17, mitochondrial inner membrane protein	1.06946	Non_DEG	Non_DEG
5945	PIGK	ENSG00000142892	-0.344489	5.5094	3.14202	0.085268	0.916072	phosphatidylinositol glycan anchor biosynthesis class K	1.06921	Non_DEG	Non_DEG
3888	FAM126A	ENSG00000122591	0.617576	4.18866	3.1415	0.0852924	0.916072	family with sequence similarity 126 member A	1.06909	Non_DEG	Non_DEG
228	ERCC1	ENSG00000012061	0.332745	5.63418	3.1411	0.0853117	0.916072	ERCC excision repair 1, endonuclease non-catalytic subunit	1.06899	Non_DEG	Non_DEG
11791	RPL18AP3	ENSG00000213442	-0.225748	5.90875	3.13863	0.0854294	0.916075	ribosomal protein L18a pseudogene 3	1.06839	Non_DEG	Non_DEG
10160	SERHL2	ENSG00000183569	2.1091	-0.574313	3.13639	0.0855362	0.916075	serine hydrolase like 2	1.06785	Non_DEG	Non_DEG
5933	KIAA0319L	ENSG00000142687	-0.410899	5.08616	3.13499	0.0856032	0.916075	KIAA0319 like	1.06751	Non_DEG	Non_DEG
232	EXTL3	ENSG00000012232	1.19171	2.99678	3.134	0.0856503	0.916075	exostosin like glycosyltransferase 3	1.06727	Non_DEG	Non_DEG
6331	TMEM140	ENSG00000146859	1.09653	3.21707	3.13396	0.0856523	0.916075	transmembrane protein 140	1.06726	Non_DEG	Non_DEG
388	TMSB10	ENSG00000034510	0.241237	11.0848	3.13356	0.0856716	0.916075	thymosin beta 10	1.06716	Non_DEG	Non_DEG
10575	ZNF546	ENSG00000187187	-1.61373	2.10681	3.12973	0.085855	0.916075	zinc finger protein 546	1.06623	Non_DEG	Non_DEG
7262	MED8	ENSG00000159479	0.342958	5.72178	3.12939	0.0858712	0.916075	mediator complex subunit 8	1.06615	Non_DEG	Non_DEG
2552	CCSER2	ENSG00000107771	-0.247602	7.29655	3.12933	0.0858738	0.916075	coiled-coil serine rich protein 2	1.06614	Non_DEG	Non_DEG
13203	SCARNA9	ENSG00000254911	1.1219	0.706107	3.12829	0.0859237	0.916075	small Cajal body-specific RNA 9	1.06589	Non_DEG	Non_DEG
10211	KMT5A	ENSG00000183955	0.838004	2.36251	3.12458	0.0861023	0.916381	lysine methyltransferase 5A	1.06499	Non_DEG	Non_DEG
2868	RASAL1	ENSG00000111344	-2.57021	-0.976038	3.12328	0.0861649	0.916381	RAS protein activator like 1	1.06467	Non_DEG	Non_DEG
4530	NDUFA10	ENSG00000130414	0.249661	6.87101	3.12281	0.0861874	0.916381	NADH:ubiquinone oxidoreductase subunit A10	1.06456	Non_DEG	Non_DEG
2639	CCDC47	ENSG00000108588	0.463107	4.95528	3.12249	0.0862027	0.916381	coiled-coil domain containing 47	1.06448	Non_DEG	Non_DEG
1355	MAPKAPK5	ENSG00000089022	-0.362396	5.23365	3.12016	0.0863151	0.916381	mitogen-activated protein kinase-activated protein kinase 5	1.06391	Non_DEG	Non_DEG
6830	CHD1	ENSG00000153922	-0.490221	7.32062	3.12004	0.086321	0.916381	chromodomain helicase DNA binding protein 1	1.06388	Non_DEG	Non_DEG
5404	SQOR	ENSG00000137767	0.410766	6.60501	3.11846	0.0863972	0.916381	sulfide quinone oxidoreductase	1.0635	Non_DEG	Non_DEG
8075	EML5	ENSG00000165521	1.63781	1.53401	3.11845	0.0863975	0.916381	echinoderm microtubule associated protein like 5	1.0635	Non_DEG	Non_DEG
6265	FARS2	ENSG00000145982	-0.362022	5.31106	3.11626	0.0865033	0.916913	phenylalanyl-tRNA synthetase 2, mitochondrial	1.06297	Non_DEG	Non_DEG
10544	CXCR3	ENSG00000186810	0.43983	5.88826	3.11283	0.0866692	0.91808	C-X-C motif chemokine receptor 3	1.06214	Non_DEG	Non_DEG
219	RABGAP1	ENSG00000011454	-0.459933	4.65928	3.10726	0.08694	0.918136	RAB GTPase activating protein 1	1.06078	Non_DEG	Non_DEG
1228	HADHA	ENSG00000084754	0.316541	6.76519	3.10613	0.0869949	0.918136	hydroxyacyl-CoA dehydrogenase trifunctional multienzyme complex subunit alpha	1.06051	Non_DEG	Non_DEG
3912	VPS26A	ENSG00000122958	-0.428836	6.15831	3.10553	0.0870239	0.918136	VPS26, retromer complex component A	1.06036	Non_DEG	Non_DEG
12479	ELN-AS1	ENSG00000232415	-2.47355	-1.85767	3.10485	0.087057	0.918136	ELN antisense RNA 1	1.0602	Non_DEG	Non_DEG
3461	CD160	ENSG00000117281	0.60313	7.01731	3.10302	0.0871464	0.918136	CD160 molecule	1.05975	Non_DEG	Non_DEG
9552	NFATC2IP	ENSG00000176953	-0.366737	5.43464	3.103	0.087147	0.918136	nuclear factor of activated T cells 2 interacting protein	1.05975	Non_DEG	Non_DEG
250	RNF14	ENSG00000013561	0.495804	5.22509	3.10298	0.0871481	0.918136	ring finger protein 14	1.05974	Non_DEG	Non_DEG
5577	SINHCAF	ENSG00000139146	-0.40022	5.3699	3.10269	0.0871625	0.918136	SIN3-HDAC complex associated factor	1.05967	Non_DEG	Non_DEG
11129	PLCG2	ENSG00000197943	0.935092	3.78118	3.10241	0.0871761	0.918136	phospholipase C gamma 2	1.0596	Non_DEG	Non_DEG
8089	SLC18A2	ENSG00000165646	2.56126	0.591841	3.10062	0.0872635	0.918469	solute carrier family 18 member A2	1.05917	Non_DEG	Non_DEG
9758	CYC1	ENSG00000179091	0.23817	7.16658	3.099	0.0873423	0.918712	cytochrome c1	1.05878	Non_DEG	Non_DEG
9703	SLC25A20	ENSG00000178537	0.590286	5.74028	3.09331	0.0876211	0.91996	solute carrier family 25 member 20	1.05739	Non_DEG	Non_DEG
2280	TBCB	ENSG00000105254	0.187769	7.64721	3.09322	0.0876257	0.91996	tubulin folding cofactor B	1.05737	Non_DEG	Non_DEG
13460	LRRC37A17P	ENSG00000263142	1.26724	0.862117	3.09282	0.087645	0.91996	leucine rich repeat containing 37 member A17, pseudogene	1.05727	Non_DEG	Non_DEG
12542	OR52T1P	ENSG00000233646	2.37284	-1.53313	3.08988	0.0877894	0.91996	olfactory receptor family 52 subfamily T member 1 pseudogene	1.05656	Non_DEG	Non_DEG
460	HSPA5	ENSG00000044574	-0.336096	9.82377	3.08976	0.0877954	0.91996	heat shock protein family A (Hsp70) member 5	1.05653	Non_DEG	Non_DEG
1695	TAB1	ENSG00000100324	-0.946537	2.32218	3.0893	0.087818	0.91996	TGF-beta activated kinase 1 (MAP3K7) binding protein 1	1.05642	Non_DEG	Non_DEG
7095	ARMC12	ENSG00000157343	-2.72365	-0.017144	3.0881	0.0878773	0.91996	armadillo repeat containing 12	1.05612	Non_DEG	Non_DEG
3336	PLEKHA3	ENSG00000116095	-0.418729	4.6772	3.08648	0.0879567	0.91996	pleckstrin homology domain containing A3	1.05573	Non_DEG	Non_DEG
3373	S100PBP	ENSG00000116497	0.601027	4.69452	3.08634	0.0879636	0.91996	S100P binding protein	1.0557	Non_DEG	Non_DEG
10112	GAS6	ENSG00000183087	-2.45923	-0.711953	3.08349	0.0881042	0.920846	growth arrest specific 6	1.055	Non_DEG	Non_DEG
6561	NUDT22	ENSG00000149761	0.258609	5.8252	3.08126	0.0882145	0.92113	nudix hydrolase 22	1.05446	Non_DEG	Non_DEG
3441	AKT3	ENSG00000117020	-0.545113	4.12216	3.07901	0.0883256	0.92113	AKT serine/threonine kinase 3	1.05391	Non_DEG	Non_DEG
10740	ASTL	ENSG00000188886	-2.56965	0.725883	3.07784	0.0883836	0.92113	astacin like metalloendopeptidase	1.05363	Non_DEG	Non_DEG
2451	TMEM106B	ENSG00000106460	-0.528938	4.79375	3.07625	0.0884627	0.92113	transmembrane protein 106B	1.05324	Non_DEG	Non_DEG
318	DERA	ENSG00000023697	0.493955	5.07645	3.07616	0.088467	0.92113	deoxyribose-phosphate aldolase	1.05322	Non_DEG	Non_DEG
11916	ZBED1	ENSG00000214717	0.655947	4.0431	3.07258	0.0886451	0.921819	zinc finger BED-type containing 1	1.05235	Non_DEG	Non_DEG
13593	C8orf44-SGK3	ENSG00000270024	1.63324	1.95489	3.06745	0.0889004	0.922688	C8orf44-SGK3 readthrough	1.0511	Non_DEG	Non_DEG
2580	STN1	ENSG00000107960	0.470338	6.16539	3.06676	0.0889346	0.922688	STN1, CST complex subunit	1.05093	Non_DEG	Non_DEG
11290	RPL10A	ENSG00000198755	-0.200155	9.14491	3.06666	0.0889398	0.922688	ribosomal protein L10a	1.0509	Non_DEG	Non_DEG
4197	MRPS26	ENSG00000125901	0.31561	5.62745	3.0664	0.0889527	0.922688	mitochondrial ribosomal protein S26	1.05084	Non_DEG	Non_DEG
6856	CERS3	ENSG00000154227	2.62139	-0.417224	3.0599	0.0892776	0.923384	ceramide synthase 3	1.04926	Non_DEG	Non_DEG
547	ARID4B	ENSG00000054267	-0.265016	7.66679	3.05963	0.0892912	0.923384	AT-rich interaction domain 4B	1.04919	Non_DEG	Non_DEG
4498	LDLR	ENSG00000130164	0.789158	4.17041	3.0595	0.0892978	0.923384	low density lipoprotein receptor	1.04916	Non_DEG	Non_DEG
7167	AUTS2	ENSG00000158321	-0.547423	4.98602	3.0588	0.0893328	0.923384	AUTS2, activator of transcription and developmental regulator	1.04899	Non_DEG	Non_DEG
4840	GPALPP1	ENSG00000133114	0.465338	4.20904	3.05833	0.0893562	0.923384	GPALPP motifs containing 1	1.04888	Non_DEG	Non_DEG
1267	CHMP5	ENSG00000086065	0.358515	6.07281	3.05706	0.0894203	0.923468	charged multivesicular body protein 5	1.04856	Non_DEG	Non_DEG
5225	RSAD1	ENSG00000136444	0.47035	5.637	3.05043	0.0897535	0.925074	radical S-adenosyl methionine domain containing 1	1.04695	Non_DEG	Non_DEG
3992	DNPEP	ENSG00000123992	0.424384	5.5692	3.04933	0.0898093	0.925074	aspartyl aminopeptidase	1.04668	Non_DEG	Non_DEG
459	CNTLN	ENSG00000044459	2.61137	-0.918325	3.04868	0.0898417	0.925074	centlein	1.04652	Non_DEG	Non_DEG
7072	RPUSD3	ENSG00000156990	0.487519	5.74116	3.04855	0.0898483	0.925074	RNA pseudouridylate synthase domain containing 3	1.04649	Non_DEG	Non_DEG
9114	DCP2	ENSG00000172795	0.250077	6.19503	3.04691	0.0899313	0.925074	decapping mRNA 2	1.04609	Non_DEG	Non_DEG
7701	SSR2	ENSG00000163479	0.143925	8.31696	3.0459	0.0899825	0.925074	signal sequence receptor subunit 2	1.04584	Non_DEG	Non_DEG
10826	LCOR	ENSG00000196233	-0.31158	6.04322	3.04561	0.0899971	0.925074	ligand dependent nuclear receptor corepressor	1.04577	Non_DEG	Non_DEG
11408	SNHG5	ENSG00000203875	-0.367869	7.61138	3.04108	0.0902264	0.925074	small nucleolar RNA host gene 5	1.04467	Non_DEG	Non_DEG
11906	RPL7P1	ENSG00000214485	-0.354325	3.83176	3.03854	0.0903551	0.925074	ribosomal protein L7 pseudogene 1	1.04405	Non_DEG	Non_DEG
9892	PPA1	ENSG00000180817	0.429044	6.66851	3.03775	0.0903953	0.925074	pyrophosphatase (inorganic) 1	1.04385	Non_DEG	Non_DEG
1266	B4GALT1	ENSG00000086062	-0.330147	5.27147	3.03658	0.0904548	0.925074	beta-1,4-galactosyltransferase 1	1.04357	Non_DEG	Non_DEG
3008	CCND3	ENSG00000112576	0.198585	8.97624	3.035	0.0905352	0.925074	cyclin D3	1.04318	Non_DEG	Non_DEG
13014	LINC02288	ENSG00000246548	2.49999	-0.875327	3.0347	0.0905505	0.925074	long intergenic non-protein coding RNA 2288	1.04311	Non_DEG	Non_DEG
1488	MYL6	ENSG00000092841	0.183234	10.6204	3.03462	0.0905548	0.925074	myosin light chain 6	1.04309	Non_DEG	Non_DEG
13506	NDUFV2-AS1	ENSG00000266053	-0.532332	3.61992	3.03412	0.09058	0.925074	NDUFV2 antisense RNA 1	1.04297	Non_DEG	Non_DEG
4616	LILRB2	ENSG00000131042	-2.48561	-1.47887	3.03381	0.0905958	0.925074	leukocyte immunoglobulin like receptor B2	1.04289	Non_DEG	Non_DEG
11205	SPRED2	ENSG00000198369	2.37777	-1.03954	3.03333	0.0906205	0.925074	sprouty related EVH1 domain containing 2	1.04277	Non_DEG	Non_DEG
6055	ACP1	ENSG00000143727	0.194213	7.88055	3.03257	0.0906593	0.925074	acid phosphatase 1	1.04259	Non_DEG	Non_DEG
10354	PRMT3	ENSG00000185238	-0.649732	3.65684	3.03179	0.0906991	0.925074	protein arginine methyltransferase 3	1.0424	Non_DEG	Non_DEG
1222	EIF3I	ENSG00000084623	0.234846	7.66025	3.03052	0.0907636	0.92516	eukaryotic translation initiation factor 3 subunit I	1.04209	Non_DEG	Non_DEG
5526	HERC3	ENSG00000138641	0.163889	7.30143	3.02691	0.0909485	0.925962	HECT and RLD domain containing E3 ubiquitin protein ligase 3	1.0412	Non_DEG	Non_DEG
3887	HNRNPA2B1	ENSG00000122566	0.227133	9.61685	3.02678	0.0909547	0.925962	heterogeneous nuclear ribonucleoprotein A2/B1	1.04117	Non_DEG	Non_DEG
11359	DCLRE1A	ENSG00000198924	1.56339	2.95974	3.02521	0.0910355	0.926212	DNA cross-link repair 1A	1.04079	Non_DEG	Non_DEG
872	MGAT4A	ENSG00000071073	-0.307745	8.48848	3.02269	0.0911644	0.926546	mannosyl (alpha-1,3-)-glycoprotein beta-1,4-N-acetylglucosaminyltransferase, isozyme A	1.04017	Non_DEG	Non_DEG
7464	JOSD2	ENSG00000161677	0.364046	4.58603	3.0223	0.0911843	0.926546	Josephin domain containing 2	1.04008	Non_DEG	Non_DEG
13551	LIN37	ENSG00000267796	0.640663	4.11352	3.01973	0.0913164	0.926546	lin-37 DREAM MuvB core complex component	1.03945	Non_DEG	Non_DEG
5597	PHLDA1	ENSG00000139289	-0.636452	4.99862	3.01903	0.0913527	0.926546	pleckstrin homology like domain family A member 1	1.03928	Non_DEG	Non_DEG
2045	SLC38A7	ENSG00000103042	1.50353	2.40892	3.01799	0.0914059	0.926546	solute carrier family 38 member 7	1.03903	Non_DEG	Non_DEG
3919	MED13L	ENSG00000123066	-0.449043	4.85839	3.01512	0.0915537	0.927474	mediator complex subunit 13 like	1.03832	Non_DEG	Non_DEG
13564	RPL7P50	ENSG00000268785	2.61616	-1.30646	3.01344	0.0916404	0.927771	ribosomal protein L7 pseudogene 50	1.03791	Non_DEG	Non_DEG
11367	ZFP2	ENSG00000198939	2.31688	0.12632	3.01237	0.0916957	0.927771	ZFP2 zinc finger protein	1.03765	Non_DEG	Non_DEG
6217	CBR4	ENSG00000145439	0.743528	4.04696	3.01043	0.0917962	0.928097	carbonyl reductase 4	1.03718	Non_DEG	Non_DEG
6405	FAM83A	ENSG00000147689	2.58075	-1.36273	3.00822	0.0919102	0.928097	family with sequence similarity 83 member A	1.03664	Non_DEG	Non_DEG
7693	TMEM169	ENSG00000163449	-2.39034	-0.757246	3.00683	0.0919825	0.928097	transmembrane protein 169	1.03629	Non_DEG	Non_DEG
8655	RGS14	ENSG00000169220	0.429866	5.81696	3.00652	0.0919987	0.928097	regulator of G protein signaling 14	1.03622	Non_DEG	Non_DEG
5391	SORL1	ENSG00000137642	-0.332788	7.87527	3.00631	0.0920096	0.928097	sortilin related receptor 1	1.03617	Non_DEG	Non_DEG
13186	OR7E126P	ENSG00000254593	-2.43689	-1.07593	3.00488	0.0920837	0.928101	olfactory receptor family 7 subfamily E member 126 pseudogene	1.03582	Non_DEG	Non_DEG
6079	PDIA6	ENSG00000143870	0.246077	7.67896	3.00304	0.092179	0.928101	protein disulfide isomerase family A member 6	1.03537	Non_DEG	Non_DEG
13093	PDCD6	ENSG00000249915	0.175654	7.23888	3.00167	0.0922504	0.928118	programmed cell death 6	1.03503	Non_DEG	Non_DEG
7741	NEPRO	ENSG00000163608	-0.478744	5.40561	2.99933	0.0923722	0.928118	nucleolus and neural progenitor protein	1.03446	Non_DEG	Non_DEG
7004	WHAMM	ENSG00000156232	-0.358002	5.3364	2.99871	0.0924045	0.928118	WAS protein homolog associated with actin, golgi membranes and microtubules	1.03431	Non_DEG	Non_DEG
12184	NRIR	ENSG00000225964	2.07756	-1.28755	2.99868	0.0924061	0.928118	negative regulator of interferon response (non-protein coding)	1.0343	Non_DEG	Non_DEG
9680	PLEC	ENSG00000178209	-0.361581	6.28191	2.9958	0.0925563	0.92906	plectin	1.03359	Non_DEG	Non_DEG
2403	TAX1BP1	ENSG00000106052	-0.173802	8.19169	2.99323	0.0926904	0.929729	Tax1 binding protein 1	1.03297	Non_DEG	Non_DEG
5233	LIMD2	ENSG00000136490	0.229311	8.28632	2.99131	0.0927907	0.929729	LIM domain containing 2	1.0325	Non_DEG	Non_DEG
2877	COPZ1	ENSG00000111481	0.285699	6.29575	2.99059	0.0928287	0.929729	coatomer protein complex subunit zeta 1	1.03232	Non_DEG	Non_DEG
1365	TASP1	ENSG00000089123	-0.385689	4.97217	2.99021	0.0928487	0.929729	taspase 1	1.03222	Non_DEG	Non_DEG
11010	HIST1H3J	ENSG00000197153	-2.12403	-0.504515	2.98375	0.0931877	0.930896	histone cluster 1 H3 family member j	1.03064	Non_DEG	Non_DEG
7219	ALG8	ENSG00000159063	0.450621	5.17101	2.98332	0.0932101	0.930896	ALG8, alpha-1,3-glucosyltransferase	1.03054	Non_DEG	Non_DEG
8619	CEP120	ENSG00000168944	-0.421773	4.98407	2.98321	0.0932158	0.930896	centrosomal protein 120	1.03051	Non_DEG	Non_DEG
11074	FAR1	ENSG00000197601	-0.311531	5.7437	2.9821	0.0932744	0.930896	fatty acyl-CoA reductase 1	1.03024	Non_DEG	Non_DEG
5818	GREB1L	ENSG00000141449	-1.88454	0.834148	2.97514	0.0936418	0.933584	growth regulation by estrogen in breast cancer 1 like	1.02853	Non_DEG	Non_DEG
11285	SMURF1	ENSG00000198742	-0.732492	3.36825	2.97342	0.0937327	0.933584	SMAD specific E3 ubiquitin protein ligase 1	1.02811	Non_DEG	Non_DEG
9528	SCAND2P	ENSG00000176700	-0.961366	3.35529	2.97276	0.0937677	0.933584	SCAN domain containing 2 pseudogene	1.02795	Non_DEG	Non_DEG
2277	PIAS4	ENSG00000105229	1.00403	2.59612	2.97214	0.0938005	0.933584	protein inhibitor of activated STAT 4	1.02779	Non_DEG	Non_DEG
10843	NLGN3	ENSG00000196338	2.38725	0.740307	2.96915	0.0939592	0.933873	neuroligin 3	1.02706	Non_DEG	Non_DEG
545	PHPT1	ENSG00000054148	0.255094	6.40092	2.96711	0.0940676	0.933873	phosphohistidine phosphatase 1	1.02656	Non_DEG	Non_DEG
2215	SNRNP70	ENSG00000104852	-0.260776	6.0461	2.96406	0.0942301	0.933873	small nuclear ribonucleoprotein U1 subunit 70	1.02581	Non_DEG	Non_DEG
9409	TBC1D10C	ENSG00000175463	0.235493	7.66367	2.96351	0.0942591	0.933873	TBC1 domain family member 10C	1.02568	Non_DEG	Non_DEG
2324	TMEM205	ENSG00000105518	0.27511	5.75935	2.96274	0.0943004	0.933873	transmembrane protein 205	1.02549	Non_DEG	Non_DEG
5269	TXN	ENSG00000136810	0.287362	7.05726	2.96107	0.0943897	0.933873	thioredoxin	1.02508	Non_DEG	Non_DEG
6429	STOM	ENSG00000148175	0.236124	7.95905	2.96094	0.0943965	0.933873	stomatin	1.02504	Non_DEG	Non_DEG
341	AGPAT4	ENSG00000026652	0.576526	4.76571	2.9571	0.0946018	0.935342	1-acylglycerol-3-phosphate O-acyltransferase 4	1.0241	Non_DEG	Non_DEG
11961	NPEPL1	ENSG00000215440	-0.592961	4.35274	2.95485	0.0947221	0.935971	aminopeptidase like 1	1.02355	Non_DEG	Non_DEG
6146	CNOT9	ENSG00000144580	-0.371158	4.80927	2.95284	0.0948301	0.936476	CCR4-NOT transcription complex subunit 9	1.02305	Non_DEG	Non_DEG
8673	KIAA1024	ENSG00000169330	-2.61619	-1.24358	2.95115	0.0949208	0.936809	KIAA1024	1.02264	Non_DEG	Non_DEG
5295	MRPL50	ENSG00000136897	-0.398447	4.93871	2.94793	0.0950936	0.937953	mitochondrial ribosomal protein L50	1.02185	Non_DEG	Non_DEG
3114	SELENOK	ENSG00000113811	-0.304699	8.66019	2.9437	0.0953221	0.93839	selenoprotein K	1.02081	Non_DEG	Non_DEG
10864	XRCC6	ENSG00000196419	0.163963	8.93052	2.94306	0.0953565	0.93839	X-ray repair cross complementing 6	1.02065	Non_DEG	Non_DEG
2445	RPA3	ENSG00000106399	0.362155	5.84343	2.94164	0.0954332	0.93839	replication protein A3	1.0203	Non_DEG	Non_DEG
8588	CXXC4	ENSG00000168772	-2.33977	-1.18989	2.94072	0.095483	0.93839	CXXC finger protein 4	1.02007	Non_DEG	Non_DEG
10646	ARL4C	ENSG00000188042	-0.216782	9.35927	2.94039	0.0955006	0.93839	ADP ribosylation factor like GTPase 4C	1.01999	Non_DEG	Non_DEG
9539	WSB2	ENSG00000176871	0.47128	4.6212	2.93865	0.0955949	0.93839	WD repeat and SOCS box containing 2	1.01957	Non_DEG	Non_DEG
3790	FAM117A	ENSG00000121104	0.435114	4.87007	2.93565	0.0957576	0.93839	family with sequence similarity 117 member A	1.01883	Non_DEG	Non_DEG
2497	AKNA	ENSG00000106948	-0.31835	7.10254	2.93535	0.0957738	0.93839	AT-hook transcription factor	1.01875	Non_DEG	Non_DEG
1092	XRCC5	ENSG00000079246	0.279033	8.27085	2.9353	0.0957763	0.93839	X-ray repair cross complementing 5	1.01874	Non_DEG	Non_DEG
9300	ZWILCH	ENSG00000174442	1.18854	3.90844	2.93447	0.0958215	0.93839	zwilch kinetochore protein	1.01854	Non_DEG	Non_DEG
3519	OSBPL9	ENSG00000117859	-0.29651	5.78414	2.93306	0.0958979	0.93858	oxysterol binding protein like 9	1.01819	Non_DEG	Non_DEG
3274	SF3B1	ENSG00000115524	-0.196339	9.88338	2.92956	0.0960883	0.93879	splicing factor 3b subunit 1	1.01733	Non_DEG	Non_DEG
4469	REEP5	ENSG00000129625	0.17336	7.74435	2.9276	0.0961954	0.93879	receptor accessory protein 5	1.01685	Non_DEG	Non_DEG
2968	BACH2	ENSG00000112182	-0.808733	3.91923	2.92662	0.0962486	0.93879	BTB domain and CNC homolog 2	1.01661	Non_DEG	Non_DEG
13208	BRK1	ENSG00000254999	0.237862	7.28575	2.92615	0.0962745	0.93879	BRICK1, SCAR/WAVE actin nucleating complex subunit	1.01649	Non_DEG	Non_DEG
4012	ZNFX1	ENSG00000124201	-0.365621	5.52718	2.9243	0.0963758	0.93879	zinc finger NFX1-type containing 1	1.01603	Non_DEG	Non_DEG
5445	PNPT1	ENSG00000138035	0.577717	4.99855	2.92403	0.09639	0.93879	polyribonucleotide nucleotidyltransferase 1	1.01597	Non_DEG	Non_DEG
11729	IGHM	ENSG00000211899	2.28728	3.4648	2.92308	0.0964422	0.93879	immunoglobulin heavy constant mu	1.01573	Non_DEG	Non_DEG
13491	TSPOAP1-AS1	ENSG00000265148	0.432866	5.08381	2.9228	0.0964577	0.93879	TSPOAP1 antisense RNA 1	1.01566	Non_DEG	Non_DEG
2335	DNASE2	ENSG00000105612	0.789385	3.92043	2.92182	0.0965114	0.93879	deoxyribonuclease 2, lysosomal	1.01542	Non_DEG	Non_DEG
2584	XPNPEP1	ENSG00000108039	0.458093	5.81133	2.92121	0.0965447	0.93879	X-prolyl aminopeptidase 1	1.01527	Non_DEG	Non_DEG
1707	TNRC6B	ENSG00000100354	-0.231217	6.44564	2.92087	0.0965634	0.93879	trinucleotide repeat containing 6B	1.01519	Non_DEG	Non_DEG
3417	TFAP2E	ENSG00000116819	2.4528	-0.0695381	2.9191	0.0966601	0.93879	transcription factor AP-2 epsilon	1.01475	Non_DEG	Non_DEG
12724	UNC5B-AS1	ENSG00000237512	2.50233	-1.56543	2.91908	0.0966613	0.93879	UNC5B antisense RNA 1	1.01475	Non_DEG	Non_DEG
4486	SHC2	ENSG00000129946	-2.43016	-0.59983	2.91806	0.0967173	0.93879	SHC adaptor protein 2	1.0145	Non_DEG	Non_DEG
11412	LIME1	ENSG00000203896	0.217241	7.83335	2.91511	0.0968795	0.939811	Lck interacting transmembrane adaptor 1	1.01377	Non_DEG	Non_DEG
8316	SNRPD1	ENSG00000167088	0.212738	7.08599	2.91167	0.0970687	0.940512	small nuclear ribonucleoprotein D1 polypeptide	1.01292	Non_DEG	Non_DEG
6909	RAB6B	ENSG00000154917	-2.62827	-0.213726	2.9077	0.0972876	0.940512	RAB6B, member RAS oncogene family	1.01194	Non_DEG	Non_DEG
1049	POLD3	ENSG00000077514	0.740964	3.89291	2.90733	0.0973082	0.940512	DNA polymerase delta 3, accessory subunit	1.01185	Non_DEG	Non_DEG
12784	APOBEC3G	ENSG00000239713	0.456463	7.82502	2.90319	0.0975369	0.940512	apolipoprotein B mRNA editing enzyme catalytic subunit 3G	1.01083	Non_DEG	Non_DEG
7726	PYHIN1	ENSG00000163564	0.255144	8.51192	2.90158	0.0976265	0.940512	pyrin and HIN domain family member 1	1.01043	Non_DEG	Non_DEG
9275	TRMT10C	ENSG00000174173	-0.271959	6.27652	2.89884	0.0977786	0.940512	tRNA methyltransferase 10C, mitochondrial RNase P subunit	1.00976	Non_DEG	Non_DEG
10977	ZNF470	ENSG00000197016	2.49202	-0.863212	2.89782	0.0978352	0.940512	zinc finger protein 470	1.0095	Non_DEG	Non_DEG
5524	ARHGAP24	ENSG00000138639	2.70483	-0.406872	2.89678	0.0978932	0.940512	Rho GTPase activating protein 24	1.00925	Non_DEG	Non_DEG
11719	TRAV21	ENSG00000211801	2.7312	1.13076	2.89659	0.0979038	0.940512	T cell receptor alpha variable 21	1.0092	Non_DEG	Non_DEG
3481	PIK3R3	ENSG00000117461	1.44159	2.11815	2.89454	0.0980178	0.940512	phosphoinositide-3-kinase regulatory subunit 3	1.0087	Non_DEG	Non_DEG
7822	PIGX	ENSG00000163964	0.414674	4.59017	2.89432	0.0980301	0.940512	phosphatidylinositol glycan anchor biosynthesis class X	1.00864	Non_DEG	Non_DEG
10451	IRS2	ENSG00000185950	-0.623209	5.03172	2.89431	0.0980305	0.940512	insulin receptor substrate 2	1.00864	Non_DEG	Non_DEG
11693	TRBV6-1	ENSG00000211706	2.75419	1.14294	2.89424	0.0980347	0.940512	T cell receptor beta variable 6-1	1.00862	Non_DEG	Non_DEG
4492	PHF10	ENSG00000130024	-0.368423	5.87176	2.89252	0.0981305	0.940512	PHD finger protein 10	1.0082	Non_DEG	Non_DEG
243	MVP	ENSG00000013364	0.415758	6.46634	2.89167	0.0981776	0.940512	major vault protein	1.00799	Non_DEG	Non_DEG
5129	ABCB10	ENSG00000135776	-0.475657	4.25417	2.89152	0.0981864	0.940512	ATP binding cassette subfamily B member 10	1.00795	Non_DEG	Non_DEG
10406	BRWD1	ENSG00000185658	-0.279923	7.00758	2.88904	0.0983247	0.940512	bromodomain and WD repeat domain containing 1	1.00734	Non_DEG	Non_DEG
5732	FURIN	ENSG00000140564	-0.633797	4.97662	2.88851	0.0983544	0.940512	furin, paired basic amino acid cleaving enzyme	1.00721	Non_DEG	Non_DEG
8558	FEN1	ENSG00000168496	0.755759	5.18098	2.88838	0.0983619	0.940512	flap structure-specific endonuclease 1	1.00717	Non_DEG	Non_DEG
9960	SLX1B	ENSG00000181625	0.906067	2.53913	2.88734	0.09842	0.940512	SLX1 homolog B, structure-specific endonuclease subunit	1.00692	Non_DEG	Non_DEG
12889	HLA-DMB	ENSG00000242574	0.647643	5.22894	2.88725	0.0984248	0.940512	major histocompatibility complex, class II, DM beta	1.0069	Non_DEG	Non_DEG
2072	NARFL	ENSG00000103245	1.0096	3.71881	2.88688	0.0984454	0.940512	nuclear prelamin A recognition factor like	1.0068	Non_DEG	Non_DEG
9220	SLC19A1	ENSG00000173638	1.96184	1.35382	2.8847	0.0985677	0.940512	solute carrier family 19 member 1	1.00627	Non_DEG	Non_DEG
1190	P2RX5	ENSG00000083454	0.684312	4.95539	2.88379	0.0986188	0.940512	purinergic receptor P2X 5	1.00604	Non_DEG	Non_DEG
10272	DUSP8	ENSG00000184545	-0.679902	4.43207	2.88335	0.0986435	0.940512	dual specificity phosphatase 8	1.00593	Non_DEG	Non_DEG
11274	MT-CO2	ENSG00000198712	-0.299376	11.9185	2.88252	0.0986901	0.940512	mitochondrially encoded cytochrome c oxidase II	1.00573	Non_DEG	Non_DEG
294	RUNX3	ENSG00000020633	-0.27563	8.64923	2.88192	0.0987238	0.940512	runt related transcription factor 3	1.00558	Non_DEG	Non_DEG
11476	SDHD	ENSG00000204370	0.233341	7.41403	2.88153	0.0987458	0.940512	succinate dehydrogenase complex subunit D	1.00548	Non_DEG	Non_DEG
11550	UQCC3	ENSG00000204922	0.401998	4.55684	2.87771	0.0989604	0.940512	ubiquinol-cytochrome c reductase complex assembly factor 3	1.00454	Non_DEG	Non_DEG
561	KCNH2	ENSG00000055118	-2.4882	-1.55476	2.87761	0.0989664	0.940512	potassium voltage-gated channel subfamily H member 2	1.00451	Non_DEG	Non_DEG
1904	ADNP2	ENSG00000101544	-0.629221	4.66089	2.87581	0.0990677	0.940512	ADNP homeobox 2	1.00407	Non_DEG	Non_DEG
1142	COL4A4	ENSG00000081052	2.64102	-0.993718	2.87548	0.0990861	0.940512	collagen type IV alpha 4 chain	1.00399	Non_DEG	Non_DEG
7929	SAMD3	ENSG00000164483	0.225584	8.41801	2.87411	0.0991633	0.940512	sterile alpha motif domain containing 3	1.00365	Non_DEG	Non_DEG
7686	ATP1A1	ENSG00000163399	-0.278357	5.8344	2.87405	0.0991669	0.940512	ATPase Na+/K+ transporting subunit alpha 1	1.00363	Non_DEG	Non_DEG
1778	EIF5	ENSG00000100664	-0.264163	8.79569	2.87327	0.0992108	0.940512	eukaryotic translation initiation factor 5	1.00344	Non_DEG	Non_DEG
535	AKR7A2	ENSG00000053371	0.393129	5.77151	2.87316	0.0992173	0.940512	aldo-keto reductase family 7 member A2	1.00341	Non_DEG	Non_DEG
637	VMP1	ENSG00000062716	0.278271	6.25517	2.87087	0.0993469	0.940512	vacuole membrane protein 1	1.00285	Non_DEG	Non_DEG
13202	BORCS8	ENSG00000254901	0.418351	4.29721	2.87032	0.0993777	0.940512	BLOC-1 related complex subunit 8	1.00271	Non_DEG	Non_DEG
6863	ENPP3	ENSG00000154269	-2.53374	-0.712271	2.86867	0.0994713	0.940512	ectonucleotide pyrophosphatase/phosphodiesterase 3	1.0023	Non_DEG	Non_DEG
1195	NUFIP1	ENSG00000083635	-0.412526	4.32036	2.86798	0.0995104	0.940512	NUFIP1, FMR1 interacting protein 1	1.00213	Non_DEG	Non_DEG
2290	HNRNPUL1	ENSG00000105323	-0.20208	6.92337	2.86776	0.0995228	0.940512	heterogeneous nuclear ribonucleoprotein U like 1	1.00208	Non_DEG	Non_DEG
11525	RACK1	ENSG00000204628	-0.143598	9.86897	2.86718	0.0995556	0.940512	receptor for activated C kinase 1	1.00193	Non_DEG	Non_DEG
4589	PPAN	ENSG00000130810	-0.477051	4.43653	2.86678	0.0995782	0.940512	peter pan homolog (Drosophila)	1.00184	Non_DEG	Non_DEG
2190	LEPROTL1	ENSG00000104660	-0.230605	8.757	2.86444	0.0997113	0.941229	leptin receptor overlapping transcript like 1	1.00126	Non_DEG	Non_DEG
7273	SPON2	ENSG00000159674	0.486664	6.79915	2.86342	0.0997694	0.941238	spondin 2	1.001	Non_DEG	Non_DEG
8322	COQ4	ENSG00000167113	0.352048	5.51171	2.86031	0.0999463	0.942006	coenzyme Q4	1.00023	Non_DEG	Non_DEG
10824	FAM217B	ENSG00000196227	-0.444743	4.51466	2.85986	0.0999717	0.942006	family with sequence similarity 217 member B	1.00012	Non_DEG	Non_DEG
9558	MTHFR	ENSG00000177000	-0.933534	2.70915	2.85897	0.100022	0.942006	methylenetetrahydrofolate reductase	0.999903	Non_DEG	Non_DEG
4927	KATNBL1	ENSG00000134152	-0.249886	5.78023	2.85791	0.100083	0.942036	katanin regulatory subunit B1 like 1	0.999641	Non_DEG	Non_DEG
4326	PKMYT1	ENSG00000127564	2.13133	1.83453	2.85445	0.100281	0.943198	protein kinase, membrane associated tyrosine/threonine 1	0.998782	Non_DEG	Non_DEG
9482	CCDC57	ENSG00000176155	-0.363334	5.13731	2.85375	0.100321	0.943198	coiled-coil domain containing 57	0.998609	Non_DEG	Non_DEG
12801	ERICH6-AS1	ENSG00000240137	-0.862319	2.85607	2.85232	0.100402	0.943428	ERICH6 antisense RNA 1	0.998255	Non_DEG	Non_DEG
2894	COPS7A	ENSG00000111652	-0.40894	4.56467	2.85128	0.100462	0.94345	COP9 signalosome subunit 7A	0.997998	Non_DEG	Non_DEG
7406	IER2	ENSG00000160888	-0.387849	9.96345	2.84699	0.100708	0.944447	immediate early response 2	0.996935	Non_DEG	Non_DEG
2239	CCDC130	ENSG00000104957	-0.249988	5.91128	2.84628	0.100749	0.944447	coiled-coil domain containing 130	0.99676	Non_DEG	Non_DEG
5432	RABGGTB	ENSG00000137955	-0.331661	6.07657	2.84453	0.10085	0.944447	Rab geranylgeranyltransferase beta subunit	0.996326	Non_DEG	Non_DEG
11822	TREX1	ENSG00000213689	0.405899	5.34842	2.84373	0.100896	0.944447	three prime repair exonuclease 1	0.996128	Non_DEG	Non_DEG
11567	PSENEN	ENSG00000205155	0.236901	6.01383	2.84327	0.100922	0.944447	presenilin enhancer gamma-secretase subunit	0.996013	Non_DEG	Non_DEG
9268	TLR1	ENSG00000174125	-0.799841	4.36613	2.84094	0.101056	0.944447	toll like receptor 1	0.995436	Non_DEG	Non_DEG
9150	BNC2	ENSG00000173068	-2.27139	0.52105	2.83905	0.101166	0.944447	basonuclin 2	0.994967	Non_DEG	Non_DEG
13130	TMED7-TICAM2	ENSG00000251201	2.20825	0.635441	2.83845	0.101201	0.944447	TMED7-TICAM2 readthrough	0.994817	Non_DEG	Non_DEG
8136	IFI27L1	ENSG00000165948	0.945236	3.07902	2.83763	0.101248	0.944447	interferon alpha inducible protein 27 like 1	0.994615	Non_DEG	Non_DEG
3515	CENPF	ENSG00000117724	2.08079	2.29892	2.83537	0.101378	0.944447	centromere protein F	0.994054	Non_DEG	Non_DEG
2676	SLC16A6	ENSG00000108932	-1.36261	2.05641	2.83508	0.101395	0.944447	solute carrier family 16 member 6	0.993983	Non_DEG	Non_DEG
9623	CRACR2B	ENSG00000177685	2.47035	-0.572206	2.83447	0.101431	0.944447	calcium release activated channel regulator 2B	0.99383	Non_DEG	Non_DEG
5970	TMCO1	ENSG00000143183	0.242628	6.95704	2.83381	0.101469	0.944447	transmembrane and coiled-coil domains 1	0.993666	Non_DEG	Non_DEG
10005	IST1	ENSG00000182149	-0.268518	7.50691	2.83352	0.101486	0.944447	IST1, ESCRT-III associated factor	0.993595	Non_DEG	Non_DEG
13610	CAHM	ENSG00000270419	-2.07964	-1.13606	2.82835	0.101786	0.946704	colon adenocarcinoma hypermethylated (non-protein coding)	0.992314	Non_DEG	Non_DEG
5523	UBL7	ENSG00000138629	0.39742	6.25102	2.82731	0.101846	0.946734	ubiquitin like 7	0.992055	Non_DEG	Non_DEG
55	SLC25A5	ENSG00000005022	0.278634	8.186	2.82482	0.101992	0.94755	solute carrier family 25 member 5	0.991435	Non_DEG	Non_DEG
2296	PLIN3	ENSG00000105355	0.538788	4.38495	2.8237	0.102057	0.947621	perilipin 3	0.991158	Non_DEG	Non_DEG
11868	MRPL23	ENSG00000214026	0.367039	5.50975	2.82165	0.102176	0.94777	mitochondrial ribosomal protein L23	0.99065	Non_DEG	Non_DEG
1517	PSMD5	ENSG00000095261	-0.388625	4.99178	2.82145	0.102188	0.94777	proteasome 26S subunit, non-ATPase 5	0.990601	Non_DEG	Non_DEG
12093	LINC02561	ENSG00000224034	-2.36169	-1.63161	2.81874	0.102347	0.948173	long intergenic non-protein coding RNA 2561	0.989926	Non_DEG	Non_DEG
8861	RPS9	ENSG00000170889	-0.209466	8.33778	2.81842	0.102365	0.948173	ribosomal protein S9	0.989848	Non_DEG	Non_DEG
1947	CCDC22	ENSG00000101997	0.835682	4.18782	2.81776	0.102404	0.948173	coiled-coil domain containing 22	0.989683	Non_DEG	Non_DEG
12882	NPPA-AS1	ENSG00000242349	-2.28801	-0.308071	2.81246	0.102715	0.950518	NPPA antisense RNA 1	0.988366	Non_DEG	Non_DEG
3592	CYP20A1	ENSG00000119004	-0.293997	5.34668	2.80901	0.102918	0.951407	cytochrome P450 family 20 subfamily A member 1	0.98751	Non_DEG	Non_DEG
6731	JMY	ENSG00000152409	-0.45602	5.20799	2.80671	0.103054	0.951407	junction mediating and regulatory protein, p53 cofactor	0.986937	Non_DEG	Non_DEG
5387	TGS1	ENSG00000137574	-0.374683	5.74224	2.80609	0.10309	0.951407	trimethylguanosine synthase 1	0.986783	Non_DEG	Non_DEG
4258	DNAJC8	ENSG00000126698	0.212819	7.96783	2.8055	0.103125	0.951407	DnaJ heat shock protein family (Hsp40) member C8	0.986637	Non_DEG	Non_DEG
4924	ARL8B	ENSG00000134108	0.360609	5.59298	2.80505	0.103152	0.951407	ADP ribosylation factor like GTPase 8B	0.986524	Non_DEG	Non_DEG
1420	GNPTG	ENSG00000090581	-0.234627	6.44769	2.80494	0.103158	0.951407	N-acetylglucosamine-1-phosphate transferase gamma subunit	0.986499	Non_DEG	Non_DEG
3569	ZNF430	ENSG00000118620	-0.33837	6.28515	2.80136	0.10337	0.952307	zinc finger protein 430	0.985607	Non_DEG	Non_DEG
10814	ACADSB	ENSG00000196177	0.334358	5.21528	2.80134	0.103371	0.952307	acyl-CoA dehydrogenase short/branched chain	0.985602	Non_DEG	Non_DEG
1675	HMGXB4	ENSG00000100281	-0.382282	5.11844	2.80025	0.103435	0.952366	HMG-box containing 4	0.985332	Non_DEG	Non_DEG
8216	ATMIN	ENSG00000166454	-0.383212	5.64406	2.79545	0.10372	0.953659	ATM interactor	0.984137	Non_DEG	Non_DEG
3345	CACYBP	ENSG00000116161	0.350262	7.1747	2.7935	0.103836	0.953659	calcyclin binding protein	0.983652	Non_DEG	Non_DEG
8171	ALKBH3	ENSG00000166199	0.520135	5.18811	2.79311	0.103859	0.953659	alkB homolog 3, alpha-ketoglutaratedependent dioxygenase	0.983555	Non_DEG	Non_DEG
3281	PLCD4	ENSG00000115556	2.23291	-1.02385	2.79066	0.104005	0.953659	phospholipase C delta 4	0.982945	Non_DEG	Non_DEG
11456	TAP2	ENSG00000204267	0.388316	5.07314	2.78992	0.104049	0.953659	transporter 2, ATP binding cassette subfamily B member	0.982762	Non_DEG	Non_DEG
5808	AFG3L2	ENSG00000141385	-0.483094	4.99048	2.78981	0.104056	0.953659	AFG3 like matrix AAA peptidase subunit 2	0.982734	Non_DEG	Non_DEG
5136	CEP350	ENSG00000135837	-0.254218	6.6241	2.78913	0.104097	0.953659	centrosomal protein 350	0.982563	Non_DEG	Non_DEG
5001	SLC43A3	ENSG00000134802	0.914998	4.0943	2.78664	0.104245	0.954488	solute carrier family 43 member 3	0.981945	Non_DEG	Non_DEG
8852	GPR27	ENSG00000170837	2.48397	-0.160779	2.78431	0.104385	0.955235	G protein-coupled receptor 27	0.981363	Non_DEG	Non_DEG
3242	PCGF1	ENSG00000115289	-0.344601	4.98151	2.78122	0.10457	0.956029	polycomb group ring finger 1	0.980593	Non_DEG	Non_DEG
10398	WASH3P	ENSG00000185596	-0.455213	3.73667	2.78047	0.104615	0.956029	WAS protein family homolog 3 pseudogene	0.980406	Non_DEG	Non_DEG
2555	ACTA2	ENSG00000107796	1.32824	3.44444	2.77831	0.104744	0.95633	actin, alpha 2, smooth muscle, aorta	0.979869	Non_DEG	Non_DEG
12384	TPI1P2	ENSG00000230359	-2.44756	0.260273	2.77748	0.104795	0.95633	triosephosphate isomerase 1 pseudogene 2	0.979662	Non_DEG	Non_DEG
3738	MTRF1	ENSG00000120662	-0.329232	4.7911	2.77585	0.104892	0.956334	mitochondrial translation release factor 1	0.979257	Non_DEG	Non_DEG
11016	PIWIL2	ENSG00000197181	-2.40642	-1.09865	2.77544	0.104917	0.956334	piwi like RNA-mediated gene silencing 2	0.979155	Non_DEG	Non_DEG
2888	MRPL51	ENSG00000111639	0.313588	6.47048	2.77123	0.105171	0.956334	mitochondrial ribosomal protein L51	0.978105	Non_DEG	Non_DEG
568	USP36	ENSG00000055483	-0.451032	6.52408	2.76975	0.10526	0.956334	ubiquitin specific peptidase 36	0.977736	Non_DEG	Non_DEG
1034	TM9SF3	ENSG00000077147	-0.2388	6.2499	2.76968	0.105265	0.956334	transmembrane 9 superfamily member 3	0.977717	Non_DEG	Non_DEG
4144	CHCHD5	ENSG00000125611	0.295768	5.227	2.76929	0.105288	0.956334	coiled-coil-helix-coiled-coil-helix domain containing 5	0.977621	Non_DEG	Non_DEG
11378	SNORD118	ENSG00000200463	-0.694711	2.68864	2.76878	0.105319	0.956334	small nucleolar RNA, C/D box 118	0.977493	Non_DEG	Non_DEG
9994	RTKN2	ENSG00000182010	-0.547808	5.77192	2.7678	0.105378	0.956334	rhotekin 2	0.97725	Non_DEG	Non_DEG
4603	CASZ1	ENSG00000130940	-0.673676	3.36439	2.76662	0.10545	0.956334	castor zinc finger 1	0.976954	Non_DEG	Non_DEG
8778	USP47	ENSG00000170242	-0.207914	6.68509	2.7664	0.105463	0.956334	ubiquitin specific peptidase 47	0.9769	Non_DEG	Non_DEG
11799	PPIAP16	ENSG00000213509	-2.18634	-1.22578	2.76634	0.105466	0.956334	peptidylprolyl isomerase A pseudogene 16	0.976886	Non_DEG	Non_DEG
4859	WDR74	ENSG00000133316	-0.267278	6.07574	2.76444	0.105582	0.956334	WD repeat domain 74	0.976411	Non_DEG	Non_DEG
2496	SUSD1	ENSG00000106868	0.826483	4.63333	2.76389	0.105615	0.956334	sushi domain containing 1	0.976275	Non_DEG	Non_DEG
6077	ARL8A	ENSG00000143862	-0.394013	3.40062	2.76308	0.105664	0.956334	ADP ribosylation factor like GTPase 8A	0.976072	Non_DEG	Non_DEG
9343	NDUFA11	ENSG00000174886	0.225949	7.44889	2.76108	0.105786	0.956334	NADH:ubiquinone oxidoreductase subunit A11	0.975572	Non_DEG	Non_DEG
12152	TGIF2P1	ENSG00000225401	2.4239	-1.07115	2.75924	0.105898	0.956334	TGFB induced factor homeobox 2 pseudogene 1	0.975114	Non_DEG	Non_DEG
11117	MYO1C	ENSG00000197879	2.06777	1.04754	2.75871	0.10593	0.956334	myosin IC	0.974981	Non_DEG	Non_DEG
3624	NDUFA8	ENSG00000119421	0.410517	5.19937	2.7562	0.106083	0.956334	NADH:ubiquinone oxidoreductase subunit A8	0.974355	Non_DEG	Non_DEG
3756	SERP1	ENSG00000120742	-0.199177	7.53738	2.75472	0.106173	0.956334	stress associated endoplasmic reticulum protein 1	0.973986	Non_DEG	Non_DEG
5991	ABL2	ENSG00000143322	-0.543488	3.86869	2.75449	0.106187	0.956334	ABL proto-oncogene 2, non-receptor tyrosine kinase	0.973927	Non_DEG	Non_DEG
6376	ATP6V1B2	ENSG00000147416	0.393776	5.5791	2.75444	0.10619	0.956334	ATPase H+ transporting V1 subunit B2	0.973917	Non_DEG	Non_DEG
9392	CATSPER1	ENSG00000175294	-2.59122	-0.346827	2.75354	0.106245	0.956334	cation channel sperm associated 1	0.973691	Non_DEG	Non_DEG
9285	ZNHIT2	ENSG00000174276	-0.444368	3.75246	2.75331	0.10626	0.956334	zinc finger HIT-type containing 2	0.973632	Non_DEG	Non_DEG
2893	UHRF1BP1L	ENSG00000111647	-0.593619	4.98938	2.75314	0.10627	0.956334	UHRF1 binding protein 1 like	0.97359	Non_DEG	Non_DEG
8596	LCMT2	ENSG00000168806	1.32494	2.32084	2.74986	0.10647	0.956334	leucine carboxyl methyltransferase 2	0.972772	Non_DEG	Non_DEG
10170	HMCES	ENSG00000183624	-0.336876	5.88059	2.74859	0.106548	0.956334	5-hydroxymethylcytosine binding, ES cell specific	0.972455	Non_DEG	Non_DEG
2596	TSPAN14	ENSG00000108219	0.38915	5.98069	2.74638	0.106684	0.956334	tetraspanin 14	0.971902	Non_DEG	Non_DEG
3943	NCKAP1L	ENSG00000123338	-0.294594	5.9775	2.74515	0.106759	0.956334	NCK associated protein 1 like	0.971594	Non_DEG	Non_DEG
4539	IQCN	ENSG00000130518	-1.51031	2.2619	2.74481	0.10678	0.956334	IQ motif containing N	0.971511	Non_DEG	Non_DEG
11376	RNU5F-1	ENSG00000199377	-1.1212	-0.482794	2.74339	0.106868	0.956334	RNA, U5F small nuclear 1	0.971154	Non_DEG	Non_DEG
278	RUFY3	ENSG00000018189	-0.820217	3.50596	2.74269	0.10691	0.956334	RUN and FYVE domain containing 3	0.97098	Non_DEG	Non_DEG
644	SPHK2	ENSG00000063176	-0.479229	3.71745	2.74248	0.106923	0.956334	sphingosine kinase 2	0.970927	Non_DEG	Non_DEG
3819	CAT	ENSG00000121691	0.453878	6.02427	2.74213	0.106944	0.956334	catalase	0.970842	Non_DEG	Non_DEG
9538	FAM91A1	ENSG00000176853	-0.422469	5.32132	2.74068	0.107034	0.956334	family with sequence similarity 91 member A1	0.970478	Non_DEG	Non_DEG
2407	ABHD11	ENSG00000106077	0.580408	3.54945	2.74054	0.107043	0.956334	abhydrolase domain containing 11	0.970443	Non_DEG	Non_DEG
13219	SNHG9	ENSG00000255198	-0.338456	5.62275	2.74027	0.107059	0.956334	small nucleolar RNA host gene 9	0.970376	Non_DEG	Non_DEG
9509	LPCAT4	ENSG00000176454	0.497278	3.87612	2.73859	0.107163	0.956743	lysophosphatidylcholine acyltransferase 4	0.969955	Non_DEG	Non_DEG
11193	CARD11	ENSG00000198286	-0.332917	6.19601	2.73466	0.107406	0.957869	caspase recruitment domain family member 11	0.968973	Non_DEG	Non_DEG
5584	NDUFA9	ENSG00000139180	0.279662	7.20129	2.73032	0.107674	0.959343	NADH:ubiquinone oxidoreductase subunit A9	0.967888	Non_DEG	Non_DEG
6294	ARHGAP18	ENSG00000146376	0.550802	3.93245	2.73011	0.107687	0.959343	Rho GTPase activating protein 18	0.967835	Non_DEG	Non_DEG
3231	ASB3	ENSG00000115239	-0.34394	5.68408	2.72726	0.107864	0.959882	ankyrin repeat and SOCS box containing 3	0.967122	Non_DEG	Non_DEG
3906	CISD1	ENSG00000122873	0.609154	4.29556	2.72488	0.108012	0.960034	CDGSH iron sulfur domain 1	0.966527	Non_DEG	Non_DEG
9322	TMEM167A	ENSG00000174695	0.274178	5.88424	2.72486	0.108014	0.960034	transmembrane protein 167A	0.966522	Non_DEG	Non_DEG
4897	ZFC3H1	ENSG00000133858	-0.312046	6.25166	2.72345	0.108101	0.960034	zinc finger C3H1-type containing	0.966169	Non_DEG	Non_DEG
8657	LMAN2	ENSG00000169223	0.211847	7.75824	2.72276	0.108145	0.960034	lectin, mannose binding 2	0.965995	Non_DEG	Non_DEG
11468	PJVK	ENSG00000204311	-2.36758	-0.131473	2.72231	0.108173	0.960034	pejvakin	0.965882	Non_DEG	Non_DEG
1575	ATP5F1D	ENSG00000099624	0.204701	7.13935	2.72051	0.108285	0.960512	ATP synthase F1 subunit delta	0.965432	Non_DEG	Non_DEG
7597	IER5	ENSG00000162783	-0.412705	7.92686	2.7176	0.108466	0.961534	immediate early response 5	0.964704	Non_DEG	Non_DEG
3898	RECK	ENSG00000122707	-0.484845	4.13732	2.71539	0.108605	0.961534	reversion inducing cysteine rich protein with kazal motifs	0.96415	Non_DEG	Non_DEG
1371	KIF16B	ENSG00000089177	-1.08285	3.06309	2.7149	0.108635	0.961534	kinesin family member 16B	0.964028	Non_DEG	Non_DEG
2481	FKTN	ENSG00000106692	1.41323	2.19795	2.71181	0.108829	0.961911	fukutin	0.963254	Non_DEG	Non_DEG
9472	CRYBG2	ENSG00000176092	2.04534	-0.0717821	2.71083	0.108891	0.961911	crystallin beta-gamma domain containing 2	0.963007	Non_DEG	Non_DEG
2008	VWA8	ENSG00000102763	-0.557689	4.03842	2.70985	0.108953	0.961911	von Willebrand factor A domain containing 8	0.962762	Non_DEG	Non_DEG
453	LCP2	ENSG00000043462	0.260528	7.44334	2.7096	0.108968	0.961911	lymphocyte cytosolic protein 2	0.9627	Non_DEG	Non_DEG
10568	TMEM262	ENSG00000187066	1.35551	1.36473	2.70826	0.109053	0.96214	transmembrane protein 262	0.962364	Non_DEG	Non_DEG
3660	RBM25	ENSG00000119707	-0.227212	7.96394	2.70465	0.10928	0.963628	RNA binding motif protein 25	0.96146	Non_DEG	Non_DEG
12887	MRPL20	ENSG00000242485	0.20574	6.58411	2.70097	0.109513	0.964147	mitochondrial ribosomal protein L20	0.960536	Non_DEG	Non_DEG
10684	TCTEX1D4	ENSG00000188396	2.33998	-1.4163	2.70019	0.109562	0.964147	Tctex1 domain containing 4	0.96034	Non_DEG	Non_DEG
10532	ZFP91	ENSG00000186660	-0.395974	4.86186	2.69383	0.109965	0.964147	ZFP91 zinc finger protein	0.958745	Non_DEG	Non_DEG
8993	RPS21	ENSG00000171858	-0.224352	8.51371	2.68985	0.110219	0.964147	ribosomal protein S21	0.957745	Non_DEG	Non_DEG
7306	SSU72	ENSG00000160075	-0.148704	7.63252	2.68957	0.110236	0.964147	SSU72 homolog, RNA polymerase II CTD phosphatase	0.957676	Non_DEG	Non_DEG
10181	NOG	ENSG00000183691	-2.14464	-0.49759	2.6895	0.110241	0.964147	noggin	0.957657	Non_DEG	Non_DEG
3001	EPM2A	ENSG00000112425	1.35094	2.07566	2.68946	0.110243	0.964147	EPM2A, laforin glucan phosphatase	0.957648	Non_DEG	Non_DEG
10435	EVI2B	ENSG00000185862	0.220875	7.05159	2.68902	0.110271	0.964147	ecotropic viral integration site 2B	0.957539	Non_DEG	Non_DEG
1435	PITPNM2	ENSG00000090975	-0.979079	2.67878	2.68882	0.110284	0.964147	phosphatidylinositol transfer protein membrane associated 2	0.957487	Non_DEG	Non_DEG
4962	IL6ST	ENSG00000134352	-0.470628	5.82223	2.68856	0.110301	0.964147	interleukin 6 signal transducer	0.957422	Non_DEG	Non_DEG
3243	CLIP4	ENSG00000115295	-0.34888	5.4918	2.6879	0.110343	0.964147	CAP-Gly domain containing linker protein family member 4	0.957256	Non_DEG	Non_DEG
7821	RNF168	ENSG00000163961	-0.307571	5.82455	2.68714	0.110391	0.964147	ring finger protein 168	0.957065	Non_DEG	Non_DEG
3489	PRRC2C	ENSG00000117523	-0.205655	8.46675	2.68649	0.110433	0.964147	proline rich coiled-coil 2C	0.956902	Non_DEG	Non_DEG
211	RNF216	ENSG00000011275	-0.26447	6.87734	2.68537	0.110504	0.964147	ring finger protein 216	0.956622	Non_DEG	Non_DEG
9182	FAM86B3P	ENSG00000173295	2.12006	0.380122	2.6853	0.110509	0.964147	family with sequence similarity 86 member B3, pseudogene	0.956604	Non_DEG	Non_DEG
12061	FTH1P10	ENSG00000223361	-0.555357	2.45749	2.68438	0.110568	0.964147	ferritin heavy chain 1 pseudogene 10	0.956372	Non_DEG	Non_DEG
2268	RPS16	ENSG00000105193	-0.196571	9.54069	2.68437	0.110568	0.964147	ribosomal protein S16	0.956371	Non_DEG	Non_DEG
9942	DDX60L	ENSG00000181381	0.429071	6.15186	2.68388	0.1106	0.964147	DExD/H-box 60 like	0.956246	Non_DEG	Non_DEG
11768	GIMAP1	ENSG00000213203	0.382148	5.7695	2.68358	0.110619	0.964147	GTPase, IMAP family member 1	0.956171	Non_DEG	Non_DEG
3886	CBX3	ENSG00000122565	0.235124	7.83612	2.68256	0.110684	0.964147	chromobox 3	0.955916	Non_DEG	Non_DEG
11216	MT1F	ENSG00000198417	0.776149	4.59028	2.68254	0.110685	0.964147	metallothionein 1F	0.955911	Non_DEG	Non_DEG
502	ARID1B	ENSG00000049618	-0.219168	6.74457	2.67822	0.110962	0.966043	AT-rich interaction domain 1B	0.954825	Non_DEG	Non_DEG
4391	MKLN1	ENSG00000128585	-0.243676	6.6411	2.67657	0.111068	0.966043	muskelin 1	0.954409	Non_DEG	Non_DEG
3593	NDUFB3	ENSG00000119013	0.424109	6.32115	2.67641	0.111079	0.966043	NADH:ubiquinone oxidoreductase subunit B3	0.95437	Non_DEG	Non_DEG
9619	PNPLA2	ENSG00000177666	0.264803	5.69308	2.67545	0.11114	0.966071	patatin like phospholipase domain containing 2	0.954128	Non_DEG	Non_DEG
10690	IER5L	ENSG00000188483	-0.637661	4.47875	2.67426	0.111217	0.966227	immediate early response 5 like	0.953829	Non_DEG	Non_DEG
1053	JADE1	ENSG00000077684	0.321239	5.61236	2.67147	0.111396	0.966679	jade family PHD finger 1	0.953129	Non_DEG	Non_DEG
7325	PDXK	ENSG00000160209	0.3804	5.25723	2.67066	0.111449	0.966679	pyridoxal kinase	0.952924	Non_DEG	Non_DEG
9415	UBQLNL	ENSG00000175518	2.50471	-0.47177	2.67048	0.111461	0.966679	ubiquilin like	0.952879	Non_DEG	Non_DEG
1737	GZMH	ENSG00000100450	0.471728	9.61512	2.66884	0.111566	0.966679	granzyme H	0.952467	Non_DEG	Non_DEG
9428	ERCC4	ENSG00000175595	-0.720081	3.00353	2.6681	0.111614	0.966679	ERCC excision repair 4, endonuclease catalytic subunit	0.952282	Non_DEG	Non_DEG
6616	PRSS53	ENSG00000151006	-2.22831	-0.979606	2.66206	0.112005	0.968632	protease, serine 53	0.950763	Non_DEG	Non_DEG
2749	SC5D	ENSG00000109929	-0.445466	5.81278	2.6609	0.112081	0.968632	sterol-C5-desaturase	0.950469	Non_DEG	Non_DEG
10038	PLCXD1	ENSG00000182378	0.784663	2.96541	2.66088	0.112082	0.968632	phosphatidylinositol specific phospholipase C X domain containing 1	0.950464	Non_DEG	Non_DEG
11870	SMIM7	ENSG00000214046	0.23494	6.47797	2.65975	0.112155	0.968757	small integral membrane protein 7	0.950181	Non_DEG	Non_DEG
7607	PM20D1	ENSG00000162877	-1.83799	2.3999	2.65693	0.112339	0.969836	peptidase M20 domain containing 1	0.94947	Non_DEG	Non_DEG
9132	RNASEH2C	ENSG00000172922	0.227272	6.17571	2.65537	0.11244	0.969937	ribonuclease H2 subunit C	0.949078	Non_DEG	Non_DEG
12386	GOLGA6L5P	ENSG00000230373	-1.40509	1.97979	2.65494	0.112468	0.969937	golgin A6 family-like 5, pseudogene	0.948969	Non_DEG	Non_DEG
257	UFL1	ENSG00000014123	-0.438876	5.02034	2.65288	0.112603	0.969968	UFM1 specific ligase 1	0.948451	Non_DEG	Non_DEG
6896	WNT7A	ENSG00000154764	-2.07764	1.32534	2.65139	0.1127	0.969968	Wnt family member 7A	0.948075	Non_DEG	Non_DEG
7434	YDJC	ENSG00000161179	-0.287481	5.83052	2.65108	0.11272	0.969968	YdjC chitooligosaccharide deacetylase homolog	0.947998	Non_DEG	Non_DEG
2681	DPH1	ENSG00000108963	-0.510144	4.56932	2.651	0.112725	0.969968	diphthamide biosynthesis 1	0.947978	Non_DEG	Non_DEG
1518	NUP188	ENSG00000095319	0.376399	4.96963	2.6503	0.112771	0.969968	nucleoporin 188	0.947802	Non_DEG	Non_DEG
3644	ACYP1	ENSG00000119640	0.521845	3.94278	2.64947	0.112825	0.969968	acylphosphatase 1	0.947593	Non_DEG	Non_DEG
311	RB1CC1	ENSG00000023287	-0.274825	6.34474	2.64833	0.112901	0.970108	RB1 inducible coiled-coil 1	0.947304	Non_DEG	Non_DEG
5853	SMAD4	ENSG00000141646	-0.350943	5.30966	2.64297	0.113252	0.970361	SMAD family member 4	0.945953	Non_DEG	Non_DEG
12680	LINC00896	ENSG00000236499	-2.29438	-1.36379	2.64205	0.113312	0.970361	long intergenic non-protein coding RNA 896	0.945722	Non_DEG	Non_DEG
266	YAF2	ENSG00000015153	-0.320324	4.81791	2.64109	0.113376	0.970361	YY1 associated factor 2	0.94548	Non_DEG	Non_DEG
6340	CASK	ENSG00000147044	-0.370732	5.32381	2.63988	0.113455	0.970361	calcium/calmodulin dependent serine protein kinase	0.945176	Non_DEG	Non_DEG
13121	SELENOP	ENSG00000250722	-2.31127	-1.0119	2.63925	0.113497	0.970361	selenoprotein P	0.945017	Non_DEG	Non_DEG
12000	NIP7P3	ENSG00000218428	-2.13671	-1.78972	2.63883	0.113524	0.970361	NIP7, nucleolar pre-rRNA processing protein pseudogene 3	0.944912	Non_DEG	Non_DEG
198	HIVEP2	ENSG00000010818	-0.563121	4.8459	2.63831	0.113559	0.970361	human immunodeficiency virus type I enhancer binding protein 2	0.94478	Non_DEG	Non_DEG
1036	UBE2T	ENSG00000077152	1.49177	2.94014	2.63623	0.113696	0.970361	ubiquitin conjugating enzyme E2 T	0.944256	Non_DEG	Non_DEG
8821	PFKFB3	ENSG00000170525	-0.813669	4.27721	2.63568	0.113732	0.970361	6-phosphofructo-2-kinase/fructose-2,6-biphosphatase 3	0.944118	Non_DEG	Non_DEG
5467	DUSP5	ENSG00000138166	0.423863	5.13894	2.63504	0.113775	0.970361	dual specificity phosphatase 5	0.943954	Non_DEG	Non_DEG
7155	XKR8	ENSG00000158156	0.939017	3.35643	2.63427	0.113826	0.970361	XK related 8	0.94376	Non_DEG	Non_DEG
12128	LINC00863	ENSG00000224914	-0.668847	2.99275	2.63356	0.113872	0.970361	long intergenic non-protein coding RNA 863	0.943581	Non_DEG	Non_DEG
2940	FAM184A	ENSG00000111879	2.42646	0.109578	2.62982	0.11412	0.971065	family with sequence similarity 184 member A	0.942638	Non_DEG	Non_DEG
5695	ANP32A	ENSG00000140350	0.266577	5.47133	2.62726	0.11429	0.971065	acidic nuclear phosphoprotein 32 family member A	0.941991	Non_DEG	Non_DEG
452	JADE2	ENSG00000043143	-0.338082	5.42445	2.62128	0.114688	0.971065	jade family PHD finger 2	0.940482	Non_DEG	Non_DEG
9370	PACS1	ENSG00000175115	-0.420027	4.59854	2.62042	0.114745	0.971065	phosphofurin acidic cluster sorting protein 1	0.940265	Non_DEG	Non_DEG
8074	KLHDC2	ENSG00000165516	-0.294172	7.07743	2.62003	0.114771	0.971065	kelch domain containing 2	0.940168	Non_DEG	Non_DEG
13098	HMGB1P3	ENSG00000250011	1.4202	-0.319894	2.61865	0.114864	0.971065	high mobility group box 1 pseudogene 3	0.939818	Non_DEG	Non_DEG
986	MARK3	ENSG00000075413	-0.235963	6.75853	2.61796	0.114909	0.971065	microtubule affinity regulating kinase 3	0.939645	Non_DEG	Non_DEG
8997	RPS7	ENSG00000171863	-0.155429	8.88625	2.61758	0.114935	0.971065	ribosomal protein S7	0.939549	Non_DEG	Non_DEG
3744	HSPH1	ENSG00000120694	-0.369353	6.0187	2.61741	0.114946	0.971065	heat shock protein family H (Hsp110) member 1	0.939506	Non_DEG	Non_DEG
1921	RBBP8	ENSG00000101773	1.10265	3.1451	2.61659	0.115001	0.971065	RB binding protein 8, endonuclease	0.939297	Non_DEG	Non_DEG
5140	RC3H1	ENSG00000135870	-0.301367	5.36373	2.61657	0.115002	0.971065	ring finger and CCCH-type domains 1	0.939293	Non_DEG	Non_DEG
1729	BRD1	ENSG00000100425	-0.456003	5.24743	2.61522	0.115093	0.971065	bromodomain containing 1	0.938951	Non_DEG	Non_DEG
11812	NDUFS3	ENSG00000213619	0.246761	6.11209	2.61489	0.115115	0.971065	NADH:ubiquinone oxidoreductase core subunit S3	0.93887	Non_DEG	Non_DEG
1275	MRPL28	ENSG00000086504	0.289289	6.27944	2.61387	0.115183	0.971065	mitochondrial ribosomal protein L28	0.938611	Non_DEG	Non_DEG
4722	HSD17B7	ENSG00000132196	0.381888	5.29761	2.61375	0.115191	0.971065	hydroxysteroid 17-beta dehydrogenase 7	0.93858	Non_DEG	Non_DEG
2351	TMEM147	ENSG00000105677	-0.193336	7.07146	2.6133	0.115221	0.971065	transmembrane protein 147	0.938468	Non_DEG	Non_DEG
8017	GKAP1	ENSG00000165113	-0.645514	3.33253	2.61284	0.115252	0.971065	G kinase anchoring protein 1	0.938351	Non_DEG	Non_DEG
6220	NDUFS6	ENSG00000145494	0.320044	6.35885	2.61171	0.115328	0.97121	NADH:ubiquinone oxidoreductase subunit S6	0.938064	Non_DEG	Non_DEG
9496	COX8A	ENSG00000176340	0.225534	7.64418	2.60964	0.115467	0.971253	cytochrome c oxidase subunit 8A	0.937543	Non_DEG	Non_DEG
2638	GOSR1	ENSG00000108587	0.248796	5.36615	2.60906	0.115506	0.971253	golgi SNAP receptor complex member 1	0.937395	Non_DEG	Non_DEG
11361	APRT	ENSG00000198931	0.163261	8.35238	2.60722	0.11563	0.971519	adenine phosphoribosyltransferase	0.93693	Non_DEG	Non_DEG
10867	TSC22D2	ENSG00000196428	-0.385186	4.84155	2.60446	0.115816	0.971936	TSC22 domain family member 2	0.936232	Non_DEG	Non_DEG
6023	DYRK3	ENSG00000143479	-2.19119	0.0782075	2.60335	0.115891	0.971936	dual specificity tyrosine phosphorylation regulated kinase 3	0.935951	Non_DEG	Non_DEG
890	FAM3A	ENSG00000071889	-0.340505	4.90532	2.60113	0.11604	0.971936	family with sequence similarity 3 member A	0.935391	Non_DEG	Non_DEG
4415	CCDC32	ENSG00000128891	0.496843	5.22118	2.60047	0.116085	0.971936	coiled-coil domain containing 32	0.935223	Non_DEG	Non_DEG
8964	GPR82	ENSG00000171657	1.54095	0.722903	2.59938	0.116159	0.971936	G protein-coupled receptor 82	0.934948	Non_DEG	Non_DEG
1739	RBM23	ENSG00000100461	-0.245138	6.46442	2.59831	0.116231	0.971936	RNA binding motif protein 23	0.934678	Non_DEG	Non_DEG
6611	ABCB9	ENSG00000150967	1.95991	-0.722434	2.59819	0.11624	0.971936	ATP binding cassette subfamily B member 9	0.934646	Non_DEG	Non_DEG
7896	ARSK	ENSG00000164291	0.670492	3.25693	2.59764	0.116277	0.971936	arylsulfatase family member K	0.934507	Non_DEG	Non_DEG
2679	MMD	ENSG00000108960	-0.485492	4.167	2.5973	0.1163	0.971936	monocyte to macrophage differentiation associated	0.934422	Non_DEG	Non_DEG
4388	PODXL	ENSG00000128567	2.23276	0.0562136	2.59514	0.116446	0.972667	podocalyxin like	0.933875	Non_DEG	Non_DEG
3818	DEPDC7	ENSG00000121690	-2.40291	-0.682411	2.59305	0.116588	0.973358	DEP domain containing 7	0.933347	Non_DEG	Non_DEG
11854	IRF9	ENSG00000213928	0.337341	6.99456	2.59112	0.116719	0.973547	interferon regulatory factor 9	0.932858	Non_DEG	Non_DEG
6180	RUBCN	ENSG00000145016	-0.318807	5.74015	2.58984	0.116806	0.973547	RUN and cysteine rich domain containing beclin 1 interacting protein	0.932533	Non_DEG	Non_DEG
8060	ZCCHC24	ENSG00000165424	-2.20496	-1.57577	2.58945	0.116833	0.973547	zinc finger CCHC-type containing 24	0.932435	Non_DEG	Non_DEG
8581	DNAJC21	ENSG00000168724	-0.310267	5.43279	2.58925	0.116847	0.973547	DnaJ heat shock protein family (Hsp40) member C21	0.932383	Non_DEG	Non_DEG
3734	EPC1	ENSG00000120616	-0.253429	6.92364	2.58698	0.117002	0.97385	enhancer of polycomb homolog 1	0.931809	Non_DEG	Non_DEG
1614	SNRPD3	ENSG00000100028	0.220198	6.80172	2.58361	0.117232	0.975272	small nuclear ribonucleoprotein D3 polypeptide	0.930955	Non_DEG	Non_DEG
4343	AKAP9	ENSG00000127914	-0.195427	8.01675	2.5816	0.117369	0.975836	A-kinase anchoring protein 9	0.930446	Non_DEG	Non_DEG
5224	CALCOCO2	ENSG00000136436	0.297709	6.89533	2.57981	0.117492	0.975836	calcium binding and coiled-coil domain 2	0.929991	Non_DEG	Non_DEG
4615	EPS8L1	ENSG00000131037	2.3673	0.645949	2.5796	0.117506	0.975836	EPS8 like 1	0.929939	Non_DEG	Non_DEG
4978	KLRD1	ENSG00000134539	0.266222	9.01826	2.57916	0.117536	0.975836	killer cell lectin like receptor D1	0.929828	Non_DEG	Non_DEG
4910	EIF2S1	ENSG00000134001	0.319514	6.14838	2.57511	0.117815	0.976877	eukaryotic translation initiation factor 2 subunit alpha	0.9288	Non_DEG	Non_DEG
9314	MSL2	ENSG00000174579	-0.355503	5.71452	2.57456	0.117853	0.976877	MSL complex subunit 2	0.928661	Non_DEG	Non_DEG
1320	RFX2	ENSG00000087903	1.95634	0.290101	2.57091	0.118104	0.976877	regulatory factor X2	0.927736	Non_DEG	Non_DEG
11779	QTRT1	ENSG00000213339	-0.548823	4.36805	2.56988	0.118175	0.976877	queuine tRNA-ribosyltransferase catalytic subunit 1	0.927474	Non_DEG	Non_DEG
7024	UQCRB	ENSG00000156467	-0.160938	7.72055	2.5687	0.118257	0.976877	ubiquinol-cytochrome c reductase binding protein	0.927174	Non_DEG	Non_DEG
11013	SULT1A2	ENSG00000197165	-2.0142	-0.89957	2.56743	0.118344	0.976877	sulfotransferase family 1A member 2	0.926853	Non_DEG	Non_DEG
13785	TRBV7-9	ENSG00000278030	2.36978	0.272252	2.56439	0.118554	0.976877	T cell receptor beta variable 7-9	0.926082	Non_DEG	Non_DEG
8235	IQCD	ENSG00000166578	2.38028	-1.18149	2.56303	0.118649	0.976877	IQ motif containing D	0.925736	Non_DEG	Non_DEG
5079	RDH5	ENSG00000135437	-1.08336	1.61158	2.56216	0.118709	0.976877	retinol dehydrogenase 5	0.925516	Non_DEG	Non_DEG
7377	CXCR5	ENSG00000160683	-0.342007	5.10748	2.56099	0.118791	0.976877	C-X-C motif chemokine receptor 5	0.925218	Non_DEG	Non_DEG
9928	ZNF707	ENSG00000181135	-0.610032	3.56332	2.55858	0.118958	0.976877	zinc finger protein 707	0.924606	Non_DEG	Non_DEG
12790	GET4	ENSG00000239857	-0.340455	5.83912	2.55838	0.118972	0.976877	golgi to ER traffic protein 4	0.924555	Non_DEG	Non_DEG
6153	CSRNP1	ENSG00000144655	-0.446102	7.21582	2.558	0.118998	0.976877	cysteine and serine rich nuclear protein 1	0.924459	Non_DEG	Non_DEG
2266	PDCD5	ENSG00000105185	0.29571	5.92668	2.55782	0.119011	0.976877	programmed cell death 5	0.924415	Non_DEG	Non_DEG
8777	PWWP2A	ENSG00000170234	-0.392156	4.62408	2.55684	0.119079	0.976877	PWWP domain containing 2A	0.924165	Non_DEG	Non_DEG
4773	VPS13B	ENSG00000132549	-0.251149	6.51795	2.55321	0.119332	0.976877	vacuolar protein sorting 13 homolog B	0.923242	Non_DEG	Non_DEG
269	BID	ENSG00000015475	0.259519	6.26787	2.55299	0.119348	0.976877	BH3 interacting domain death agonist	0.923186	Non_DEG	Non_DEG
4267	ATG14	ENSG00000126775	-0.514251	4.5614	2.55183	0.119429	0.976877	autophagy related 14	0.922892	Non_DEG	Non_DEG
10173	NDUFB1	ENSG00000183648	0.307705	5.94579	2.55145	0.119455	0.976877	NADH:ubiquinone oxidoreductase subunit B1	0.922795	Non_DEG	Non_DEG
1070	PPP2R5C	ENSG00000078304	-0.141004	9.17515	2.55131	0.119465	0.976877	protein phosphatase 2 regulatory subunit B'gamma	0.922759	Non_DEG	Non_DEG
4878	BTG1	ENSG00000133639	-0.215291	9.91983	2.54838	0.119669	0.976877	BTG anti-proliferation factor 1	0.922017	Non_DEG	Non_DEG
5271	ECPAS	ENSG00000136813	-0.543826	4.92662	2.54805	0.119693	0.976877	Ecm29 proteasome adaptor and scaffold	0.921931	Non_DEG	Non_DEG
1378	FXYD5	ENSG00000089327	-0.183288	8.66988	2.54675	0.119784	0.976877	FXYD domain containing ion transport regulator 5	0.921601	Non_DEG	Non_DEG
12144	DUXAP9	ENSG00000225210	-1.82136	-1.0204	2.54611	0.119829	0.976877	double homeobox A pseudogene 9	0.921439	Non_DEG	Non_DEG
2115	RNF40	ENSG00000103549	0.400571	4.39752	2.54508	0.119901	0.976877	ring finger protein 40	0.921177	Non_DEG	Non_DEG
827	RORA	ENSG00000069667	-0.240141	8.38925	2.54415	0.119966	0.976877	RAR related orphan receptor A	0.920941	Non_DEG	Non_DEG
2523	ABCA2	ENSG00000107331	0.410693	4.89184	2.54315	0.120037	0.976877	ATP binding cassette subfamily A member 2	0.920685	Non_DEG	Non_DEG
3958	SARDH	ENSG00000123453	-2.47251	-0.538215	2.5419	0.120125	0.976877	sarcosine dehydrogenase	0.920367	Non_DEG	Non_DEG
7054	ATAD2	ENSG00000156802	0.490484	5.02053	2.54188	0.120126	0.976877	ATPase family, AAA domain containing 2	0.920363	Non_DEG	Non_DEG
6352	TAF1	ENSG00000147133	0.478553	3.5547	2.54046	0.120226	0.976877	TATA-box binding protein associated factor 1	0.920003	Non_DEG	Non_DEG
6117	SPOPL	ENSG00000144228	-0.498796	3.94609	2.53999	0.120259	0.976877	speckle type BTB/POZ protein like	0.919883	Non_DEG	Non_DEG
4684	STARD3	ENSG00000131748	0.664634	4.51464	2.53866	0.120353	0.976877	StAR related lipid transfer domain containing 3	0.919544	Non_DEG	Non_DEG
4515	COLGALT1	ENSG00000130309	0.669699	3.26709	2.53734	0.120446	0.976877	collagen beta(1-O)galactosyltransferase 1	0.919208	Non_DEG	Non_DEG
9261	GNG5	ENSG00000174021	0.275377	7.30814	2.53657	0.1205	0.976877	G protein subunit gamma 5	0.919014	Non_DEG	Non_DEG
1757	TIMM9	ENSG00000100575	-0.353355	5.24593	2.53504	0.120608	0.976877	translocase of inner mitochondrial membrane 9	0.918624	Non_DEG	Non_DEG
1127	PUM3	ENSG00000080608	-0.250326	5.70225	2.5345	0.120646	0.976877	pumilio RNA binding family member 3	0.918486	Non_DEG	Non_DEG
2117	AAGAB	ENSG00000103591	0.4295	4.99083	2.53439	0.120654	0.976877	alpha and gamma adaptin binding protein	0.918457	Non_DEG	Non_DEG
2963	ICK	ENSG00000112144	-0.604273	3.14472	2.53434	0.120658	0.976877	intestinal cell kinase	0.918445	Non_DEG	Non_DEG
11004	ZNF772	ENSG00000197128	-2.30894	-0.712858	2.53277	0.120769	0.976877	zinc finger protein 772	0.918045	Non_DEG	Non_DEG
9066	SYNPO2	ENSG00000172403	1.4642	-0.848	2.53228	0.120804	0.976877	synaptopodin 2	0.91792	Non_DEG	Non_DEG
710	TMEM206	ENSG00000065600	0.737668	3.94738	2.53195	0.120827	0.976877	transmembrane protein 206	0.917837	Non_DEG	Non_DEG
11819	LAT	ENSG00000213658	0.177608	8.36064	2.53052	0.120928	0.976877	linker for activation of T cells	0.917472	Non_DEG	Non_DEG
13393	LINC02562	ENSG00000260265	2.35358	-1.1899	2.53003	0.120963	0.976877	long intergenic non-protein coding RNA 2562	0.917349	Non_DEG	Non_DEG
9146	EVC2	ENSG00000173040	-2.15152	1.001	2.52832	0.121084	0.976877	EvC ciliary complex subunit 2	0.916912	Non_DEG	Non_DEG
6898	CCDC174	ENSG00000154781	-0.25966	5.68586	2.528	0.121107	0.976877	coiled-coil domain containing 174	0.916831	Non_DEG	Non_DEG
9033	MTBP	ENSG00000172167	1.33835	2.37389	2.52644	0.121218	0.976877	MDM2 binding protein	0.916434	Non_DEG	Non_DEG
2923	FGFR1OP2	ENSG00000111790	0.251507	6.31054	2.52582	0.121262	0.976877	FGFR1 oncogene partner 2	0.916276	Non_DEG	Non_DEG
268	WAS	ENSG00000015285	0.268415	4.59364	2.5242	0.121377	0.976877	Wiskott-Aldrich syndrome	0.915864	Non_DEG	Non_DEG
7691	ELF3	ENSG00000163435	-2.42592	-0.407973	2.52383	0.121403	0.976877	E74 like ETS transcription factor 3	0.915769	Non_DEG	Non_DEG
4849	BTBD2	ENSG00000133243	0.438604	4.48033	2.52341	0.121433	0.976877	BTB domain containing 2	0.915662	Non_DEG	Non_DEG
13597	LINC01480	ENSG00000270164	2.20506	-0.984631	2.52285	0.121473	0.976877	long intergenic non-protein coding RNA 1480	0.91552	Non_DEG	Non_DEG
10011	TSEN54	ENSG00000182173	-0.249361	7.43686	2.5223	0.121512	0.976877	tRNA splicing endonuclease subunit 54	0.915379	Non_DEG	Non_DEG
10651	MAPK12	ENSG00000188130	-1.65012	-1.15685	2.52188	0.121542	0.976877	mitogen-activated protein kinase 12	0.915274	Non_DEG	Non_DEG
12910	KCTD7	ENSG00000243335	-1.05607	2.64782	2.52098	0.121606	0.976877	potassium channel tetramerization domain containing 7	0.915044	Non_DEG	Non_DEG
2462	PSMA2	ENSG00000106588	0.238951	7.93139	2.52	0.121676	0.976877	proteasome subunit alpha 2	0.914794	Non_DEG	Non_DEG
6260	RMND5B	ENSG00000145916	0.912669	3.49378	2.51996	0.121679	0.976877	required for meiotic nuclear division 5 homolog B	0.914783	Non_DEG	Non_DEG
6704	RABGAP1L	ENSG00000152061	-0.204208	6.99382	2.51912	0.121739	0.976877	RAB GTPase activating protein 1 like	0.91457	Non_DEG	Non_DEG
9348	C19orf70	ENSG00000174917	0.201998	6.33583	2.51874	0.121766	0.976877	chromosome 19 open reading frame 70	0.914473	Non_DEG	Non_DEG
1080	PCM1	ENSG00000078674	-0.174201	7.26955	2.51826	0.121801	0.976877	pericentriolar material 1	0.914351	Non_DEG	Non_DEG
4255	TRAP1	ENSG00000126602	0.537589	4.94289	2.51817	0.121807	0.976877	TNF receptor associated protein 1	0.914328	Non_DEG	Non_DEG
8710	CENPX	ENSG00000169689	0.24178	6.10313	2.51796	0.121822	0.976877	centromere protein X	0.914273	Non_DEG	Non_DEG
4573	YIPF2	ENSG00000130733	-1.01809	3.10769	2.51675	0.121909	0.976877	Yip1 domain family member 2	0.913965	Non_DEG	Non_DEG
4823	ALOX5AP	ENSG00000132965	0.321653	8.57421	2.51638	0.121935	0.976877	arachidonate 5-lipoxygenase activating protein	0.913871	Non_DEG	Non_DEG
5576	ALG10	ENSG00000139133	1.56307	1.69732	2.51631	0.12194	0.976877	ALG10, alpha-1,2-glucosyltransferase	0.913853	Non_DEG	Non_DEG
13398	LMF1-AS1	ENSG00000260439	2.04063	-0.885047	2.51469	0.122056	0.976877	LMF1 antisense RNA 1	0.913442	Non_DEG	Non_DEG
12057	RNU2-2P	ENSG00000222328	-0.57551	3.05775	2.51439	0.122077	0.976877	RNA, U2 small nuclear 2, pseudogene	0.913365	Non_DEG	Non_DEG
11848	LTB4R	ENSG00000213903	-0.550132	3.98634	2.51381	0.122119	0.976877	leukotriene B4 receptor	0.913216	Non_DEG	Non_DEG
8263	PPIB	ENSG00000166794	0.142298	9.47556	2.51341	0.122148	0.976877	peptidylprolyl isomerase B	0.913113	Non_DEG	Non_DEG
10772	ZNF600	ENSG00000189190	0.394074	6.56322	2.51292	0.122183	0.976877	zinc finger protein 600	0.912989	Non_DEG	Non_DEG
13739	DUSP14	ENSG00000276023	-0.841084	3.73907	2.51283	0.122189	0.976877	dual specificity phosphatase 14	0.912967	Non_DEG	Non_DEG
12930	TMEM35B	ENSG00000243749	0.426598	6.17373	2.512	0.122249	0.976877	transmembrane protein 35B	0.912756	Non_DEG	Non_DEG
9139	KAT5	ENSG00000172977	-0.451074	5.02133	2.51146	0.122288	0.976877	lysine acetyltransferase 5	0.912617	Non_DEG	Non_DEG
3536	ATF6	ENSG00000118217	-0.356899	5.41826	2.51086	0.122331	0.976877	activating transcription factor 6	0.912465	Non_DEG	Non_DEG
4518	PGLS	ENSG00000130313	0.370691	5.49495	2.51058	0.122351	0.976877	6-phosphogluconolactonase	0.912392	Non_DEG	Non_DEG
5088	ESPL1	ENSG00000135476	2.36671	-1.03852	2.50967	0.122416	0.976877	extra spindle pole bodies like 1, separase	0.91216	Non_DEG	Non_DEG
8824	SMAGP	ENSG00000170545	0.572692	4.49529	2.50857	0.122495	0.976877	small cell adhesion glycoprotein	0.911881	Non_DEG	Non_DEG
7802	RPN1	ENSG00000163902	0.252964	7.24053	2.50796	0.122539	0.976877	ribophorin I	0.911726	Non_DEG	Non_DEG
7532	JAK1	ENSG00000162434	-0.171372	8.61353	2.50665	0.122633	0.976877	Janus kinase 1	0.911392	Non_DEG	Non_DEG
6178	LPP	ENSG00000145012	-0.322054	5.80611	2.50605	0.122677	0.976877	LIM domain containing preferred translocation partner in lipoma	0.911239	Non_DEG	Non_DEG
6021	GABPB2	ENSG00000143458	-0.519277	4.24284	2.50448	0.12279	0.976877	GA binding protein transcription factor beta subunit 2	0.910836	Non_DEG	Non_DEG
7453	PRPSAP1	ENSG00000161542	0.355253	5.48591	2.50423	0.122808	0.976877	phosphoribosyl pyrophosphate synthetase associated protein 1	0.910774	Non_DEG	Non_DEG
10588	PTMA	ENSG00000187514	-0.143082	10.8821	2.50405	0.122821	0.976877	prothymosin, alpha	0.910726	Non_DEG	Non_DEG
10012	UBA7	ENSG00000182179	0.243464	6.08636	2.50272	0.122917	0.977169	ubiquitin like modifier activating enzyme 7	0.910387	Non_DEG	Non_DEG
10195	C9orf66	ENSG00000183784	1.16191	2.01014	2.50151	0.123004	0.977388	chromosome 9 open reading frame 66	0.91008	Non_DEG	Non_DEG
8218	TMEM41B	ENSG00000166471	-0.42577	4.06472	2.49888	0.123195	0.978391	transmembrane protein 41B	0.909407	Non_DEG	Non_DEG
13273	ZNF350	ENSG00000256683	-0.385045	6.1955	2.4978	0.123273	0.978391	zinc finger protein 350	0.909131	Non_DEG	Non_DEG
1390	ZBTB25	ENSG00000089775	-0.295977	5.91855	2.49731	0.123309	0.978391	zinc finger and BTB domain containing 25	0.909007	Non_DEG	Non_DEG
11681	IGLV3-9	ENSG00000211670	2.18022	-1.65508	2.49304	0.123618	0.979243	immunoglobulin lambda variable 3-9 (gene/pseudogene)	0.907917	Non_DEG	Non_DEG
10090	C11orf54	ENSG00000182919	0.708792	3.8174	2.49139	0.123739	0.979243	chromosome 11 open reading frame 54	0.907495	Non_DEG	Non_DEG
728	ELAVL1	ENSG00000066044	0.244475	5.58396	2.48951	0.123876	0.979243	ELAV like RNA binding protein 1	0.907014	Non_DEG	Non_DEG
10080	C16orf72	ENSG00000182831	-0.447275	5.53718	2.48872	0.123933	0.979243	chromosome 16 open reading frame 72	0.906811	Non_DEG	Non_DEG
7484	RPL26	ENSG00000161970	-0.179125	8.99939	2.48774	0.124004	0.979243	ribosomal protein L26	0.906563	Non_DEG	Non_DEG
4851	KMT5C	ENSG00000133247	-0.890594	1.94684	2.48616	0.12412	0.979243	lysine methyltransferase 5C	0.906158	Non_DEG	Non_DEG
6501	EIF3M	ENSG00000149100	-0.191535	7.95937	2.48544	0.124172	0.979243	eukaryotic translation initiation factor 3 subunit M	0.905975	Non_DEG	Non_DEG
11673	STK38L	ENSG00000211455	-0.558777	4.38073	2.48507	0.1242	0.979243	serine/threonine kinase 38 like	0.90588	Non_DEG	Non_DEG
4154	CLPP	ENSG00000125656	0.234029	6.52695	2.48503	0.124203	0.979243	caseinolytic mitochondrial matrix peptidase proteolytic subunit	0.905869	Non_DEG	Non_DEG
4055	SLC17A1	ENSG00000124568	-2.48018	-0.0920537	2.48492	0.124211	0.979243	solute carrier family 17 member 1	0.905841	Non_DEG	Non_DEG
1094	SP140	ENSG00000079263	0.37352	5.39284	2.4844	0.124249	0.979243	SP140 nuclear body protein	0.905709	Non_DEG	Non_DEG
3585	KLF12	ENSG00000118922	-0.255934	6.77395	2.4836	0.124307	0.979243	Kruppel like factor 12	0.905503	Non_DEG	Non_DEG
5727	DET1	ENSG00000140543	-1.44253	1.40583	2.48332	0.124328	0.979243	DET1, COP1 ubiquitin ligase partner	0.905433	Non_DEG	Non_DEG
12281	RNF144A-AS1	ENSG00000228203	1.78921	-0.389126	2.483	0.124351	0.979243	RNF144A antisense RNA 1	0.905351	Non_DEG	Non_DEG
9179	ZNF449	ENSG00000173275	-1.53677	2.44519	2.4814	0.124469	0.979243	zinc finger protein 449	0.90494	Non_DEG	Non_DEG
8197	MSS51	ENSG00000166343	1.80327	1.74964	2.48025	0.124553	0.979243	MSS51 mitochondrial translational activator	0.904646	Non_DEG	Non_DEG
11162	ZNF649	ENSG00000198093	-1.2371	3.1384	2.48011	0.124563	0.979243	zinc finger protein 649	0.904612	Non_DEG	Non_DEG
895	RDH11	ENSG00000072042	0.330058	6.04924	2.47978	0.124587	0.979243	retinol dehydrogenase 11 (all-trans/9-cis/11-cis)	0.904526	Non_DEG	Non_DEG
9880	ZNF594	ENSG00000180626	1.84137	0.184719	2.47954	0.124605	0.979243	zinc finger protein 594	0.904465	Non_DEG	Non_DEG
3861	RBBP6	ENSG00000122257	-0.209158	6.91472	2.47508	0.124932	0.979513	RB binding protein 6, ubiquitin ligase	0.903325	Non_DEG	Non_DEG
8726	HNRNPF	ENSG00000169813	0.255003	7.41929	2.47425	0.124993	0.979513	heterogeneous nuclear ribonucleoprotein F	0.903113	Non_DEG	Non_DEG
1728	CERK	ENSG00000100422	-0.376009	5.99265	2.47407	0.125006	0.979513	ceramide kinase	0.903068	Non_DEG	Non_DEG
13571	IKBKG	ENSG00000269335	0.379721	5.0963	2.47349	0.12505	0.979513	inhibitor of nuclear factor kappa B kinase subunit gamma	0.902918	Non_DEG	Non_DEG
4945	NAPG	ENSG00000134265	0.318503	4.94519	2.47343	0.125054	0.979513	NSF attachment protein gamma	0.902904	Non_DEG	Non_DEG
9317	ANGEL2	ENSG00000174606	-0.342568	5.29269	2.4723	0.125137	0.979513	angel homolog 2	0.902615	Non_DEG	Non_DEG
295	MRE11	ENSG00000020922	0.424344	4.98737	2.47089	0.125241	0.979513	MRE11 homolog, double strand break repair nuclease	0.902254	Non_DEG	Non_DEG
322	PLEKHO1	ENSG00000023902	-0.362198	5.05538	2.47082	0.125246	0.979513	pleckstrin homology domain containing O1	0.902235	Non_DEG	Non_DEG
10497	RXRA	ENSG00000186350	-0.552225	3.03802	2.47049	0.125271	0.979513	retinoid X receptor alpha	0.902149	Non_DEG	Non_DEG
7207	PINK1	ENSG00000158828	-0.446876	4.74539	2.46962	0.125335	0.979513	PTEN induced putative kinase 1	0.901928	Non_DEG	Non_DEG
1012	UNG	ENSG00000076248	0.75469	4.29572	2.46928	0.12536	0.979513	uracil DNA glycosylase	0.90184	Non_DEG	Non_DEG
932	ALPK1	ENSG00000073331	1.88012	0.504203	2.4683	0.125433	0.979513	alpha kinase 1	0.901589	Non_DEG	Non_DEG
3840	GPSM2	ENSG00000121957	1.603	1.30545	2.46774	0.125474	0.979513	G protein signaling modulator 2	0.901446	Non_DEG	Non_DEG
9298	GTF2IRD2B	ENSG00000174428	-0.289861	5.10822	2.46731	0.125506	0.979513	GTF2I repeat domain containing 2B	0.901335	Non_DEG	Non_DEG
2812	NDUFS8	ENSG00000110717	0.166626	7.18654	2.46696	0.125531	0.979513	NADH:ubiquinone oxidoreductase core subunit S8	0.901248	Non_DEG	Non_DEG
7100	CACNA1D	ENSG00000157388	2.25918	-1.24071	2.4619	0.125907	0.981513	calcium voltage-gated channel subunit alpha1 D	0.899951	Non_DEG	Non_DEG
5824	WRAP53	ENSG00000141499	0.928868	3.31085	2.45777	0.126214	0.983282	WD repeat containing antisense to TP53	0.898893	Non_DEG	Non_DEG
5343	TMEM63B	ENSG00000137216	1.73647	0.568578	2.45724	0.126253	0.983282	transmembrane protein 63B	0.898758	Non_DEG	Non_DEG
8043	STOML2	ENSG00000165283	0.239942	6.29653	2.45364	0.126522	0.984073	stomatin like 2	0.897834	Non_DEG	Non_DEG
619	SNRNP40	ENSG00000060688	0.328308	6.22853	2.45246	0.12661	0.984073	small nuclear ribonucleoprotein U5 subunit 40	0.897533	Non_DEG	Non_DEG
3531	KPTN	ENSG00000118162	1.83423	1.79559	2.45058	0.126751	0.984073	kaptin, actin binding protein	0.89705	Non_DEG	Non_DEG
6371	NSDHL	ENSG00000147383	0.680249	4.02809	2.44984	0.126806	0.984073	NAD(P) dependent steroid dehydrogenase-like	0.89686	Non_DEG	Non_DEG
5465	KIF11	ENSG00000138160	2.09991	2.68236	2.44978	0.126811	0.984073	kinesin family member 11	0.896844	Non_DEG	Non_DEG
5873	PRDM15	ENSG00000141956	1.08665	2.97774	2.44967	0.126819	0.984073	PR/SET domain 15	0.896815	Non_DEG	Non_DEG
3947	NR4A1	ENSG00000123358	-1.34713	3.77594	2.44936	0.126842	0.984073	nuclear receptor subfamily 4 group A member 1	0.896737	Non_DEG	Non_DEG
12520	GPX1	ENSG00000233276	0.312109	6.55158	2.44919	0.126855	0.984073	glutathione peroxidase 1	0.896692	Non_DEG	Non_DEG
8330	COQ7	ENSG00000167186	-0.377618	5.48938	2.44857	0.126901	0.984073	coenzyme Q7, hydroxylase	0.896535	Non_DEG	Non_DEG
238	MAP4K5	ENSG00000012983	-0.306789	5.49581	2.44789	0.126952	0.984073	mitogen-activated protein kinase kinase kinase kinase 5	0.89636	Non_DEG	Non_DEG
8320	GOLGA2	ENSG00000167110	0.530856	3.70226	2.4462	0.127079	0.984396	golgin A2	0.895925	Non_DEG	Non_DEG
13136	RPL32P3	ENSG00000251474	-0.432332	3.76468	2.44567	0.127119	0.984396	ribosomal protein L32 pseudogene 3	0.895791	Non_DEG	Non_DEG
11556	ARHGEF34P	ENSG00000204959	2.16591	-1.37571	2.44459	0.1272	0.984396	Rho guanine nucleotide exchange factor 34, pseudogene	0.895513	Non_DEG	Non_DEG
3858	COPA	ENSG00000122218	-0.273521	6.46708	2.44336	0.127293	0.984396	coatomer protein complex subunit alpha	0.895197	Non_DEG	Non_DEG
9135	OXSR1	ENSG00000172939	-0.470343	4.54921	2.44215	0.127384	0.984503	oxidative stress responsive 1	0.894886	Non_DEG	Non_DEG
10969	ANXA4	ENSG00000196975	0.403292	5.89586	2.43936	0.127594	0.984503	annexin A4	0.894171	Non_DEG	Non_DEG
7164	CUL4B	ENSG00000158290	0.332503	5.30174	2.43929	0.127599	0.984503	cullin 4B	0.894152	Non_DEG	Non_DEG
7477	CXCL16	ENSG00000161921	-2.27451	1.22277	2.43836	0.127669	0.984503	C-X-C motif chemokine ligand 16	0.893915	Non_DEG	Non_DEG
13367	MRPL46	ENSG00000259494	0.273715	4.9564	2.43782	0.12771	0.984503	mitochondrial ribosomal protein L46	0.893777	Non_DEG	Non_DEG
7654	VPS72	ENSG00000163159	0.380218	5.84115	2.43634	0.127821	0.984503	vacuolar protein sorting 72 homolog	0.893396	Non_DEG	Non_DEG
2142	OIP5	ENSG00000104147	2.12968	1.1834	2.43594	0.127852	0.984503	Opa interacting protein 5	0.893293	Non_DEG	Non_DEG
8288	MRPL16	ENSG00000166902	0.221561	6.23845	2.43547	0.127888	0.984503	mitochondrial ribosomal protein L16	0.893171	Non_DEG	Non_DEG
1337	KIF9	ENSG00000088727	-0.654984	2.59336	2.43442	0.127967	0.984503	kinesin family member 9	0.892902	Non_DEG	Non_DEG
4612	AKAP12	ENSG00000131016	2.34334	-1.18148	2.43399	0.127999	0.984503	A-kinase anchoring protein 12	0.892792	Non_DEG	Non_DEG
10671	ZNF669	ENSG00000188295	-0.793254	4.31985	2.4314	0.128195	0.984503	zinc finger protein 669	0.892128	Non_DEG	Non_DEG
10407	POU3F1	ENSG00000185668	-1.95757	-0.851452	2.43082	0.12824	0.984503	POU class 3 homeobox 1	0.891977	Non_DEG	Non_DEG
6266	GFOD1	ENSG00000145990	1.02994	2.75948	2.42971	0.128324	0.984503	glucose-fructose oxidoreductase domain containing 1	0.891692	Non_DEG	Non_DEG
8492	SF1	ENSG00000168066	-0.175454	7.35583	2.42941	0.128346	0.984503	splicing factor 1	0.891617	Non_DEG	Non_DEG
3611	FAM206A	ENSG00000119328	0.661192	4.45832	2.4293	0.128355	0.984503	family with sequence similarity 206 member A	0.891588	Non_DEG	Non_DEG
6864	C4orf19	ENSG00000154274	-0.697691	2.54127	2.42845	0.128419	0.984503	chromosome 4 open reading frame 19	0.89137	Non_DEG	Non_DEG
11593	TMSB4X	ENSG00000205542	0.168057	13.6963	2.42729	0.128508	0.984503	thymosin beta 4, X-linked	0.89107	Non_DEG	Non_DEG
3257	FANCL	ENSG00000115392	0.867782	3.01768	2.42674	0.128549	0.984503	Fanconi anemia complementation group L	0.89093	Non_DEG	Non_DEG
13004	RRS1-AS1	ENSG00000246145	-2.1073	-0.790055	2.42613	0.128596	0.984503	RRS1 antisense RNA 1 (head to head)	0.890772	Non_DEG	Non_DEG
4038	IL17C	ENSG00000124391	-2.12984	0.917656	2.42556	0.12864	0.984503	interleukin 17C	0.890625	Non_DEG	Non_DEG
7107	APPL1	ENSG00000157500	-0.41785	4.94465	2.42375	0.128778	0.984503	adaptor protein, phosphotyrosine interacting with PH domain and leucine zipper 1	0.89016	Non_DEG	Non_DEG
9168	AHSA2P	ENSG00000173209	0.269961	6.13363	2.42344	0.1288	0.984503	activator of HSP90 ATPase homolog 2, pseudogene	0.890083	Non_DEG	Non_DEG
3731	ENY2	ENSG00000120533	-0.183613	6.80017	2.42258	0.128867	0.984503	ENY2, transcription and export complex 2 subunit	0.88986	Non_DEG	Non_DEG
3182	ABHD14B	ENSG00000114779	0.313664	5.9695	2.42253	0.128871	0.984503	abhydrolase domain containing 14B	0.889846	Non_DEG	Non_DEG
8125	UBTD1	ENSG00000165886	2.19996	0.845507	2.42082	0.129001	0.984503	ubiquitin domain containing 1	0.889408	Non_DEG	Non_DEG
2077	SLC7A5	ENSG00000103257	-0.6893	4.81104	2.42057	0.12902	0.984503	solute carrier family 7 member 5	0.889343	Non_DEG	Non_DEG
2450	NRF1	ENSG00000106459	0.426938	4.62815	2.42051	0.129024	0.984503	nuclear respiratory factor 1	0.889328	Non_DEG	Non_DEG
6802	FAM49B	ENSG00000153310	0.175053	8.50491	2.42031	0.12904	0.984503	family with sequence similarity 49 member B	0.889277	Non_DEG	Non_DEG
814	ERLEC1	ENSG00000068912	-0.302152	5.67245	2.41671	0.129315	0.98615	endoplasmic reticulum lectin 1	0.88835	Non_DEG	Non_DEG
4707	DNAJB1	ENSG00000132002	-0.263862	8.77708	2.41459	0.129478	0.986929	DnaJ heat shock protein family (Hsp40) member B1	0.887806	Non_DEG	Non_DEG
5772	PDPK1	ENSG00000140992	-0.523623	4.61951	2.41304	0.129597	0.987381	3-phosphoinositide dependent protein kinase 1	0.887406	Non_DEG	Non_DEG
11432	TIMM23B	ENSG00000204152	-0.357532	5.03227	2.41143	0.12972	0.987843	translocase of inner mitochondrial membrane 23 homolog B	0.886993	Non_DEG	Non_DEG
9770	CALR	ENSG00000179218	0.271909	7.31027	2.41069	0.129777	0.987843	calreticulin	0.886801	Non_DEG	Non_DEG
1860	RNF24	ENSG00000101236	-0.47991	4.50761	2.40922	0.12989	0.988244	ring finger protein 24	0.886424	Non_DEG	Non_DEG
8061	PGM2L1	ENSG00000165434	-0.422702	4.63257	2.40764	0.130012	0.988404	phosphoglucomutase 2 like 1	0.886015	Non_DEG	Non_DEG
8817	NUDT9	ENSG00000170502	0.397604	4.05285	2.40716	0.130049	0.988404	nudix hydrolase 9	0.885893	Non_DEG	Non_DEG
9734	PFAS	ENSG00000178921	-1.00884	2.14438	2.40647	0.130103	0.988404	phosphoribosylformylglycinamidine synthase	0.885714	Non_DEG	Non_DEG
12837	SUCLG2-AS1	ENSG00000241316	-1.9448	0.47073	2.40584	0.130151	0.988404	SUCLG2 antisense RNA 1 (head to head)	0.885552	Non_DEG	Non_DEG
8837	RNF34	ENSG00000170633	0.23742	6.09186	2.40432	0.130268	0.988729	ring finger protein 34	0.885161	Non_DEG	Non_DEG
9100	SLFN11	ENSG00000172716	-0.490818	5.12011	2.40373	0.130314	0.988729	schlafen family member 11	0.885009	Non_DEG	Non_DEG
13400	LCMT1-AS1	ENSG00000260448	1.83246	0.367336	2.40227	0.130427	0.988772	LCMT1 antisense RNA 1	0.884633	Non_DEG	Non_DEG
8176	PCBD1	ENSG00000166228	0.683866	3.63802	2.4021	0.13044	0.988772	pterin-4 alpha-carbinolamine dehydratase 1	0.88459	Non_DEG	Non_DEG
6557	YTHDF1	ENSG00000149658	-0.396059	5.18883	2.40082	0.130539	0.989073	YTH N6-methyladenosine RNA binding protein 1	0.884258	Non_DEG	Non_DEG
10276	TMEM173	ENSG00000184584	0.327669	6.31009	2.39745	0.1308	0.99001	transmembrane protein 173	0.883391	Non_DEG	Non_DEG
5393	DCUN1D5	ENSG00000137692	0.475108	4.3798	2.39695	0.130839	0.99001	defective in cullin neddylation 1 domain containing 5	0.883262	Non_DEG	Non_DEG
2728	TBC1D19	ENSG00000109680	0.398764	4.31679	2.39149	0.131264	0.992367	TBC1 domain family member 19	0.881854	Non_DEG	Non_DEG
2207	DHDH	ENSG00000104808	2.07097	-0.28125	2.39082	0.131316	0.992367	dihydrodiol dehydrogenase	0.881681	Non_DEG	Non_DEG
7512	SYVN1	ENSG00000162298	0.608433	2.79804	2.39057	0.131336	0.992367	synoviolin 1	0.881617	Non_DEG	Non_DEG
12874	SNHG3	ENSG00000242125	-0.246506	6.99456	2.38903	0.131456	0.992491	small nucleolar RNA host gene 3	0.88122	Non_DEG	Non_DEG
9381	ZNF408	ENSG00000175213	0.747523	4.45221	2.38882	0.131473	0.992491	zinc finger protein 408	0.881165	Non_DEG	Non_DEG
5957	CELSR2	ENSG00000143126	-1.76783	0.201319	2.38662	0.131644	0.993103	cadherin EGF LAG seven-pass G-type receptor 2	0.880598	Non_DEG	Non_DEG
8952	DNAI2	ENSG00000171595	2.01638	-1.66767	2.38624	0.131674	0.993103	dynein axonemal intermediate chain 2	0.880499	Non_DEG	Non_DEG
3538	FASTKD2	ENSG00000118246	-0.271831	6.11249	2.3851	0.131763	0.993164	FAST kinase domains 2	0.880208	Non_DEG	Non_DEG
4330	MACF1	ENSG00000127603	0.210182	8.66288	2.3845	0.13181	0.993164	microtubule-actin crosslinking factor 1	0.880053	Non_DEG	Non_DEG
1120	RAB21	ENSG00000080371	-0.281086	5.59117	2.3832	0.131912	0.993164	RAB21, member RAS oncogene family	0.879716	Non_DEG	Non_DEG
3100	TCERG1	ENSG00000113649	-0.242042	6.78102	2.38223	0.131988	0.993164	transcription elongation regulator 1	0.879466	Non_DEG	Non_DEG
1299	PSMC5	ENSG00000087191	0.197174	7.7814	2.38108	0.132078	0.993164	proteasome 26S subunit, ATPase 5	0.87917	Non_DEG	Non_DEG
13174	PINX1	ENSG00000254093	-0.426079	4.25457	2.3795	0.132202	0.993164	PIN2/TERF1 interacting telomerase inhibitor 1	0.878761	Non_DEG	Non_DEG
12229	TAS2R46	ENSG00000226761	2.0017	-1.16847	2.37927	0.132221	0.993164	taste 2 receptor member 46	0.878701	Non_DEG	Non_DEG
7389	FDPS	ENSG00000160752	0.231913	6.8899	2.37921	0.132225	0.993164	farnesyl diphosphate synthase	0.878687	Non_DEG	Non_DEG
10511	BTN3A2	ENSG00000186470	0.271161	8.10354	2.37829	0.132298	0.993258	butyrophilin subfamily 3 member A2	0.878448	Non_DEG	Non_DEG
877	RPS6KA2	ENSG00000071242	-1.78932	0.553021	2.37298	0.132716	0.995292	ribosomal protein S6 kinase A2	0.877077	Non_DEG	Non_DEG
68	MSL3	ENSG00000005302	0.293559	6.34569	2.37228	0.132771	0.995292	MSL complex subunit 3	0.876897	Non_DEG	Non_DEG
6647	ME3	ENSG00000151376	1.4171	2.24873	2.37153	0.13283	0.995292	malic enzyme 3	0.876703	Non_DEG	Non_DEG
1006	REXO2	ENSG00000076043	0.296278	5.77231	2.36976	0.13297	0.995292	RNA exonuclease 2	0.876245	Non_DEG	Non_DEG
12853	ZBTB20-AS1	ENSG00000241560	1.84917	-0.33178	2.36966	0.132978	0.995292	ZBTB20 antisense RNA 1	0.876219	Non_DEG	Non_DEG
7007	USP16	ENSG00000156256	-0.216899	7.24814	2.36935	0.133003	0.995292	ubiquitin specific peptidase 16	0.87614	Non_DEG	Non_DEG
5367	FAM8A1	ENSG00000137414	0.432712	4.5325	2.36883	0.133044	0.995292	family with sequence similarity 8 member A1	0.876006	Non_DEG	Non_DEG
5865	CACNA1A	ENSG00000141837	1.67084	-0.140871	2.36639	0.133237	0.995292	calcium voltage-gated channel subunit alpha1 A	0.875375	Non_DEG	Non_DEG
11302	MT-CO1	ENSG00000198804	-0.295677	13.5816	2.36455	0.133383	0.995292	mitochondrially encoded cytochrome c oxidase I	0.874898	Non_DEG	Non_DEG
1950	NAA10	ENSG00000102030	0.217241	6.37298	2.36436	0.133398	0.995292	N(alpha)-acetyltransferase 10, NatA catalytic subunit	0.87485	Non_DEG	Non_DEG
5589	CD27	ENSG00000139193	0.413573	7.69422	2.36195	0.13359	0.995292	CD27 molecule	0.874227	Non_DEG	Non_DEG
4171	GPCPD1	ENSG00000125772	-0.322693	6.97953	2.36112	0.133656	0.995292	glycerophosphocholine phosphodiesterase 1	0.874011	Non_DEG	Non_DEG
2080	STUB1	ENSG00000103266	0.223553	7.09217	2.36049	0.133706	0.995292	STIP1 homology and U-box containing protein 1	0.87385	Non_DEG	Non_DEG
9250	SWSAP1	ENSG00000173928	-0.412743	4.14737	2.35977	0.133764	0.995292	SWIM-type zinc finger 7 associated protein 1	0.873662	Non_DEG	Non_DEG
13623	TMEM56-RWDD3	ENSG00000271092	1.61494	-0.480692	2.35616	0.134051	0.995292	TMEM56-RWDD3 readthrough	0.872729	Non_DEG	Non_DEG
7521	C1orf123	ENSG00000162384	0.247812	5.86841	2.35595	0.134068	0.995292	chromosome 1 open reading frame 123	0.872675	Non_DEG	Non_DEG
9163	PARP14	ENSG00000173193	0.370464	6.13936	2.35586	0.134076	0.995292	poly(ADP-ribose) polymerase family member 14	0.87265	Non_DEG	Non_DEG
11912	EML6	ENSG00000214595	1.91441	1.05536	2.35566	0.134091	0.995292	echinoderm microtubule associated protein like 6	0.8726	Non_DEG	Non_DEG
8880	FEZ2	ENSG00000171055	-0.855562	2.19789	2.35408	0.134218	0.995292	fasciculation and elongation protein zeta 2	0.872191	Non_DEG	Non_DEG
1058	PIAS2	ENSG00000078043	-0.27436	4.9879	2.35283	0.134318	0.995292	protein inhibitor of activated STAT 2	0.871867	Non_DEG	Non_DEG
4531	ARPC1B	ENSG00000130429	0.262984	8.98719	2.35251	0.134344	0.995292	actin related protein 2/3 complex subunit 1B	0.871783	Non_DEG	Non_DEG
1604	CABIN1	ENSG00000099991	0.385525	4.91236	2.34946	0.134588	0.995292	calcineurin binding protein 1	0.870995	Non_DEG	Non_DEG
7609	MAPKAPK2	ENSG00000162889	-0.386187	4.25115	2.34633	0.134839	0.995292	mitogen-activated protein kinase-activated protein kinase 2	0.870183	Non_DEG	Non_DEG
[truncated: 11,874 more rows]

## Sheet: Median -185 days vs 42 days
	Approved_Symbol	Ensembl_Name	logFC	logCPM	F	PValue	FDR	Approved.Name	deg	p001	negPvalue
4616	EPS8L1	ENSG00000131037	7.44963	-0.28053	38.5809	4.66627e-07	0.00768628	EPS8 like 1	Up_Reg	Up_Reg	6.33103
12963	HBB	ENSG00000244734	10.8953	7.29101	24.1549	2.23636e-05	0.111142	hemoglobin subunit beta	Non_DEG	Up_Reg	4.65046
12250	CNN2P1	ENSG00000227201	6.74914	-0.879516	22.1507	4.14859e-05	0.113206	calponin 2 pseudogene 1	Non_DEG	Up_Reg	4.3821
11297	GJC2	ENSG00000198835	-6.28955	-1.35209	20.8064	6.36534e-05	0.119063	gap junction protein gamma 2	Non_DEG	Down_Reg	4.19618
4263	GLIS2	ENSG00000126603	-5.87058	-1.66788	19.6596	9.25662e-05	0.119063	GLIS family zinc finger 2	Non_DEG	Down_Reg	4.03355
10051	TSPAN10	ENSG00000182612	-5.60803	-1.09272	19.4985	9.76356e-05	0.119063	tetraspanin 10	Non_DEG	Down_Reg	4.01039
658	NGFR	ENSG00000064300	6.7834	-0.774023	19.2432	0.000106282	0.119063	nerve growth factor receptor	Non_DEG	Up_Reg	3.97354
11067	PARVA	ENSG00000197702	8.57219	0.160544	23.1206	0.000108941	0.119063	parvin alpha	Non_DEG	Up_Reg	3.96281
13595	PDHA1P1	ENSG00000270772	5.58828	-1.75658	18.9903	0.000115651	0.119063	pyruvate dehydrogenase alpha 1 pseudogene 1	Non_DEG	Up_Reg	3.93685
10674	HBA2	ENSG00000188536	7.74053	6.63072	18.2644	0.000147776	0.136891	hemoglobin subunit alpha 2	Non_DEG	Up_Reg	3.8304
5248	IL10	ENSG00000136634	6.00699	-0.593192	17.7532	0.00017602	0.136891	interleukin 10	Non_DEG	Up_Reg	3.75444
10635	TMPPE	ENSG00000188167	7.06126	0.190949	17.651	0.000182324	0.136891	transmembrane protein with metallophosphoesterase domain	Non_DEG	Up_Reg	3.73916
7853	TMEM155	ENSG00000164112	8.61225	0.201832	20.9294	0.000186879	0.136891	transmembrane protein 155	Non_DEG	Up_Reg	3.72844
10018	DCAF4L1	ENSG00000182308	6.10877	-1.035	17.5604	0.000188114	0.136891	DDB1 and CUL4 associated factor 4 like 1	Non_DEG	Up_Reg	3.72558
3482	CDC20	ENSG00000117399	7.27501	1.28179	17.4318	0.000196675	0.136891	cell division cycle 20	Non_DEG	Up_Reg	3.70625
12810	C1QTNF9	ENSG00000240654	5.38895	-1.90211	16.4444	0.000277946	0.136891	C1q and TNF related 9	Non_DEG	Up_Reg	3.55604
12599	EIF3EP1	ENSG00000234882	-4.63467	-0.362906	16.4255	0.000279818	0.136891	eukaryotic translation initiation factor 3 subunit E pseudogene 1	Non_DEG	Down_Reg	3.55312
7886	ESM1	ENSG00000164283	6.89076	-1.29296	19.2609	0.000287908	0.136891	endothelial cell specific molecule 1	Non_DEG	Up_Reg	3.54075
10618	PLA2G2C	ENSG00000187980	-6.07605	-0.923731	16.2877	0.000293843	0.136891	phospholipase A2 group IIC	Non_DEG	Down_Reg	3.53188
12732	LINC00398	ENSG00000237879	-6.09403	-1.89567	19.1306	0.000298038	0.136891	long intergenic non-protein coding RNA 398	Non_DEG	Down_Reg	3.52573
13446	RN7SL555P	ENSG00000263905	-6.08852	-1.89765	18.9074	0.000316318	0.136891	RNA, 7SL, cytoplasmic 555, pseudogene	Non_DEG	Down_Reg	3.49988
12218	LINC01918	ENSG00000226508	7.07457	-1.14538	18.8818	0.000318492	0.136891	long intergenic non-protein coding RNA 1918	Non_DEG	Up_Reg	3.4969
4267	IFI6	ENSG00000126709	1.12824	5.72927	16.0127	0.000324111	0.136891	interferon alpha inducible protein 6	Non_DEG	Up_Reg	3.48931
7102	MX1	ENSG00000157601	1.07487	6.5281	15.3715	0.000408363	0.148357	MX dynamin like GTPase 1	Non_DEG	Up_Reg	3.38895
3705	KCNIP2	ENSG00000120049	-7.55861	-0.758507	17.9129	0.000414305	0.148357	potassium voltage-gated channel interacting protein 2	Non_DEG	Down_Reg	3.38268
12477	LINC00865	ENSG00000232229	7.73031	-0.593384	17.7513	0.000433191	0.150117	long intergenic non-protein coding RNA 865	Non_DEG	Up_Reg	3.36332
7026	LRFN2	ENSG00000156564	6.52144	-1.57414	17.5784	0.000454447	0.150117	leucine rich repeat and fibronectin type III domain containing 2	Non_DEG	Up_Reg	3.34252
8482	PBK	ENSG00000168078	7.79951	-0.532472	17.5687	0.000455672	0.150117	PDZ binding kinase	Non_DEG	Up_Reg	3.34135
3862	OCRL	ENSG00000122126	6.23897	-1.7827	17.3805	0.000480218	0.151045	OCRL, inositol polyphosphate-5-phosphatase	Non_DEG	Up_Reg	3.31856
10577	TLR5	ENSG00000187554	-7.75596	-0.575481	17.2247	0.000501644	0.151045	toll like receptor 5	Non_DEG	Down_Reg	3.2996
12870	DBIL5P2	ENSG00000242412	-6.50487	-1.59924	17.1734	0.000508923	0.151045	diazepam binding inhibitor-like 5 pseudogene 2	Non_DEG	Down_Reg	3.29335
937	IGF2BP2	ENSG00000073792	-5.30177	-1.32031	14.7227	0.000517774	0.151045	insulin like growth factor 2 mRNA binding protein 2	Non_DEG	Down_Reg	3.28586
10320	ADSSL1	ENSG00000185100	5.97902	-0.0866966	14.697	0.000522718	0.151045	adenylosuccinate synthase like 1	Non_DEG	Up_Reg	3.28173
13259	HNRNPA1P50	ENSG00000257195	5.40901	-1.51261	14.6282	0.000536152	0.151045	heterogeneous nuclear ribonucleoprotein A1 pseudogene 50	Non_DEG	Up_Reg	3.27071
5206	IL6	ENSG00000136244	-7.03002	-1.18827	16.9454	0.000542736	0.151045	interleukin 6	Non_DEG	Down_Reg	3.26541
2916	GYS2	ENSG00000111713	7.05584	-1.16686	16.8973	0.00055019	0.151045	glycogen synthase 2	Non_DEG	Up_Reg	3.25949
2591	TFAM	ENSG00000108064	-0.51235	5.96718	14.298	0.000606041	0.155278	transcription factor A, mitochondrial	Non_DEG	Non_DEG	3.2175
7427	CCDC116	ENSG00000161180	-6.50574	-1.60135	16.4811	0.000619544	0.155278	coiled-coil domain containing 116	Non_DEG	Down_Reg	3.20793
12408	KLHL7-AS1	ENSG00000230658	6.78042	-1.3758	16.4674	0.000621992	0.155278	KLHL7 antisense RNA 1 (head to head)	Non_DEG	Up_Reg	3.20622
13847	FAM95C	ENSG00000283486	6.536	-1.57171	16.3023	0.000652273	0.157999	family with sequence similarity 95 member C	Non_DEG	Up_Reg	3.18557
3224	OTOF	ENSG00000115155	5.8039	-0.433748	14.091	0.000654749	0.157999	otoferlin	Non_DEG	Up_Reg	3.18393
5431	IFI44	ENSG00000137965	1.01826	5.7906	14.0622	0.000661845	0.157999	interferon induced protein 44	Non_DEG	Up_Reg	3.17924
6751	CCNO	ENSG00000152669	7.07766	-1.14617	15.957	0.000721013	0.162341	cyclin O	Non_DEG	Up_Reg	3.14206
11179	FAM109A	ENSG00000198324	5.69538	-0.673042	13.8312	0.000721853	0.162341	family with sequence similarity 109 member A	Non_DEG	Up_Reg	3.14155
9020	ISG20	ENSG00000172183	0.513438	8.49657	13.8038	0.000729366	0.162341	interferon stimulated exonuclease gene 20	Non_DEG	Non_DEG	3.13705
9870	MB21D2	ENSG00000180611	5.9682	0.132919	13.7025	0.000757806	0.162341	Mab-21 domain containing 2	Non_DEG	Up_Reg	3.12044
4628	CCL25	ENSG00000131142	6.7518	-1.40313	15.782	0.00075888	0.162341	C-C motif chemokine ligand 25	Non_DEG	Up_Reg	3.11983
11420	PTPN20	ENSG00000204179	5.88305	-0.523477	13.5188	0.000812412	0.166728	protein tyrosine phosphatase, non-receptor type 20	Non_DEG	Up_Reg	3.09022
10535	MAPT	ENSG00000186868	-5.62114	-0.429343	13.433	0.000839364	0.16861	microtubule associated protein tau	Non_DEG	Down_Reg	3.07605
835	LRP6	ENSG00000070018	5.08114	-0.956033	13.0272	0.000980295	0.190252	LDL receptor related protein 6	Non_DEG	Up_Reg	3.00864
3808	BCL2L14	ENSG00000121380	5.04067	-1.34503	13.0128	0.000985749	0.190252	BCL2 like 14	Non_DEG	Up_Reg	3.00623
19	LAP3	ENSG00000002549	0.536715	6.42718	13.0044	0.000988938	0.190252	leucine aminopeptidase 3	Non_DEG	Non_DEG	3.00483
4369	ADM2	ENSG00000128165	-5.74488	-0.598898	12.993	0.0009933	0.190252	adrenomedullin 2	Non_DEG	Down_Reg	3.00292
10571	C11orf96	ENSG00000187479	-4.67956	-1.77493	12.9122	0.00102471	0.194013	chromosome 11 open reading frame 96	Non_DEG	Non_DEG	2.9894
8550	CDKN2AIP	ENSG00000168564	-0.602298	5.83241	12.4818	0.00121086	0.22665	CDKN2A interacting protein	Non_DEG	Non_DEG	2.91691
5037	ISCA1	ENSG00000135070	-0.537011	6.89099	12.326	0.00128686	0.238171	iron-sulfur cluster assembly 1	Non_DEG	Non_DEG	2.89047
10125	GBP6	ENSG00000183347	-4.55427	-0.436223	12.2332	0.00133456	0.242286	guanylate binding protein family member 6	Non_DEG	Non_DEG	2.87466
5303	PDCL	ENSG00000136940	-1.07542	4.38977	12.2256	0.00133852	0.242286	phosducin like	Non_DEG	Non_DEG	2.87338
7465	SYCE2	ENSG00000161860	4.92296	-1.11584	12.1091	0.00140125	0.250884	synaptonemal complex central element protein 2	Non_DEG	Non_DEG	2.85349
5459	ATAD1	ENSG00000138138	-0.490658	6.03133	12.0357	0.00144239	0.252018	ATPase family, AAA domain containing 1	Non_DEG	Non_DEG	2.84092
6823	KCTD15	ENSG00000153885	5.53849	-0.178535	12.0189	0.00145201	0.252018	potassium channel tetramerization domain containing 15	Non_DEG	Non_DEG	2.83803
860	CFAP20	ENSG00000070761	-0.577451	6.47579	12.0163	0.00145348	0.252018	cilia and flagella associated protein 20	Non_DEG	Non_DEG	2.83759
2446	SERPINE1	ENSG00000106366	-4.99596	-0.895125	11.9568	0.00148809	0.255332	serpin family E member 1	Non_DEG	Non_DEG	2.82737
1372	CHGB	ENSG00000089199	4.07194	-2.28613	11.927	0.0015057	0.255689	chromogranin B	Non_DEG	Non_DEG	2.82226
10198	PP2D1	ENSG00000183977	-4.34401	-1.64182	11.6302	0.0016942	0.281887	protein phosphatase 2C like domain containing 1	Non_DEG	Non_DEG	2.77104
9047	CFAP53	ENSG00000172361	-4.28974	-1.55262	11.4828	0.001797	0.296002	cilia and flagella associated protein 53	Non_DEG	Non_DEG	2.74545
9118	MYD88	ENSG00000172936	0.677781	6.74419	11.2444	0.00197772	0.316611	myeloid differentiation primary response 88	Non_DEG	Non_DEG	2.70383
9771	EGR3	ENSG00000179388	-5.57156	-0.462245	11.2268	0.00199183	0.316611	early growth response 3	Non_DEG	Non_DEG	2.70075
13189	CHMP1B	ENSG00000255112	-0.44582	8.09271	11.2221	0.00199556	0.316611	charged multivesicular body protein 1B	Non_DEG	Non_DEG	2.69994
1916	SMAD7	ENSG00000101665	-1.20991	5.19161	11.2179	0.001999	0.316611	SMAD family member 7	Non_DEG	Non_DEG	2.69919
13351	HSP90B2P	ENSG00000259706	-2.96131	0.14494	11.1204	0.00207931	0.326195	heat shock protein 90 beta family member 2, pseudogene	Non_DEG	Non_DEG	2.68208
8140	R3HCC1L	ENSG00000166024	-0.748149	5.80083	10.9866	0.00219515	0.339293	R3H domain and coiled-coil containing 1 like	Non_DEG	Non_DEG	2.65854
11625	HBA1	ENSG00000206172	5.24099	4.67977	10.9767	0.00220401	0.339293	hemoglobin subunit alpha 1	Non_DEG	Non_DEG	2.65679
9988	TMEM30B	ENSG00000182107	-4.67837	0.412936	10.8758	0.00229639	0.350242	transmembrane protein 30B	Non_DEG	Non_DEG	2.63895
459	HSPA5	ENSG00000044574	-0.486282	9.71278	10.8273	0.00234221	0.353953	heat shock protein family A (Hsp70) member 5	Non_DEG	Non_DEG	2.63037
12020	MTMR9LP	ENSG00000220785	4.66079	-0.917677	10.7262	0.00244096	0.362229	myotubularin related protein 9-like, pseudogene	Non_DEG	Non_DEG	2.61244
9324	ADGRE1	ENSG00000174837	5.48651	0.134568	10.6776	0.00248999	0.366206	adhesion G protein-coupled receptor E1	Non_DEG	Non_DEG	2.6038
2398	TFEC	ENSG00000105967	5.24762	-0.63407	10.6327	0.00253625	0.369708	transcription factor EC	Non_DEG	Non_DEG	2.59581
6993	C8orf37	ENSG00000156172	4.71165	-0.294715	10.5833	0.00258821	0.373973	chromosome 8 open reading frame 37	Non_DEG	Non_DEG	2.587
11539	ARHGEF34P	ENSG00000204959	4.76794	-0.997598	10.5559	0.00261759	0.374929	Rho guanine nucleotide exchange factor 34, pseudogene	Non_DEG	Non_DEG	2.5821
4603	NOL11	ENSG00000130935	-0.43853	6.61096	10.4874	0.00269237	0.382316	nucleolar protein 11	Non_DEG	Non_DEG	2.56987
11948	FASTKD5	ENSG00000215251	-0.811614	5.83059	10.4368	0.00274913	0.38704	FAST kinase domains 5	Non_DEG	Non_DEG	2.5608
5073	CAPRIN1	ENSG00000135387	-0.63212	5.85662	10.3697	0.0028264	0.394546	cell cycle associated protein 1	Non_DEG	Non_DEG	2.54877
9900	MRPL14	ENSG00000180992	0.431287	6.11002	10.3295	0.00287373	0.397783	mitochondrial ribosomal protein L14	Non_DEG	Non_DEG	2.54155
5211	DDX56	ENSG00000136271	0.513337	6.06128	10.2931	0.00291735	0.40028	DEAD-box helicase 56	Non_DEG	Non_DEG	2.53501
6254	G3BP1	ENSG00000145907	0.454282	6.66404	10.2445	0.00297671	0.40028	G3BP stress granule assembly factor 1	Non_DEG	Non_DEG	2.52626
6855	GAL3ST2	ENSG00000154252	4.59945	-1.10225	10.2409	0.00298123	0.40028	galactose-3-O-sulfotransferase 2	Non_DEG	Non_DEG	2.52561
5430	IFI44L	ENSG00000137959	2.09386	5.9871	10.2305	0.00299405	0.40028	interferon induced protein 44 like	Non_DEG	Non_DEG	2.52374
1952	RENBP	ENSG00000102032	-3.95171	-0.784719	10.1873	0.00304824	0.40028	renin binding protein	Non_DEG	Non_DEG	2.51595
2663	MLX	ENSG00000108788	0.502408	5.82983	10.1543	0.00309034	0.40028	MLX, MAX dimerization protein	Non_DEG	Non_DEG	2.50999
12496	TNF	ENSG00000232810	-1.24253	5.93635	10.1485	0.00309779	0.40028	tumor necrosis factor	Non_DEG	Non_DEG	2.50895
8248	ACSM1	ENSG00000166743	4.54866	-1.22428	10.1167	0.0031391	0.40028	acyl-CoA synthetase medium chain family member 1	Non_DEG	Non_DEG	2.5032
9187	TNFRSF10D	ENSG00000173530	-4.65696	-0.0453944	10.1102	0.00314765	0.40028	TNF receptor superfamily member 10d	Non_DEG	Non_DEG	2.50201
3714	RCL1	ENSG00000120158	-0.676626	5.08526	10.1015	0.00315908	0.40028	RNA terminal phosphate cyclase like 1	Non_DEG	Non_DEG	2.50044
1423	PABPC4	ENSG00000090621	-0.587872	5.26548	10.0762	0.00319248	0.401424	poly(A) binding protein cytoplasmic 4	Non_DEG	Non_DEG	2.49587
4590	ZNF317	ENSG00000130803	-0.601429	6.10579	10.0061	0.00328731	0.410217	zinc finger protein 317	Non_DEG	Non_DEG	2.48316
1981	KLHL4	ENSG00000102271	5.05421	0.0484559	9.94867	0.00336717	0.417022	kelch like family member 4	Non_DEG	Non_DEG	2.47274
7761	RCHY1	ENSG00000163743	-0.554523	5.53431	9.86242	0.00349107	0.429141	ring finger and CHY zinc finger domain containing 1	Non_DEG	Non_DEG	2.45704
9939	ZBTB2	ENSG00000181472	-0.837247	4.88773	9.82472	0.00354677	0.431855	zinc finger and BTB domain containing 2	Non_DEG	Non_DEG	2.45017
3254	LOXL3	ENSG00000115318	-2.78504	-0.555498	9.81201	0.00356574	0.431855	lysyl oxidase like 3	Non_DEG	Non_DEG	2.44785
604	CDK17	ENSG00000059758	-0.580513	6.48527	9.79469	0.0035918	0.431855	cyclin dependent kinase 17	Non_DEG	Non_DEG	2.44469
9649	ODF3B	ENSG00000177989	1.28136	3.03167	9.71022	0.0037218	0.444243	outer dense fiber of sperm tails 3B	Non_DEG	Non_DEG	2.42925
7174	PPP1R15B	ENSG00000158615	-0.525923	6.43077	9.64424	0.00382684	0.453495	protein phosphatase 1 regulatory subunit 15B	Non_DEG	Non_DEG	2.41716
11786	RBM22P2	ENSG00000213411	-4.41526	-1.18341	9.62643	0.00385574	0.453656	RNA binding motif protein 22 pseudogene 2	Non_DEG	Non_DEG	2.41389
5716	SCAMP2	ENSG00000140497	0.435181	6.74032	9.55277	0.00397776	0.464692	secretory carrier membrane protein 2	Non_DEG	Non_DEG	2.40036
1851	MTG2	ENSG00000101181	0.870554	4.07162	9.40617	0.0042331	0.49104	mitochondrial ribosome associated GTPase 2	Non_DEG	Non_DEG	2.37334
13621	CASC15	ENSG00000272168	-4.33501	0.854981	9.33376	0.00436565	0.499382	cancer susceptibility 15 (non-protein coding)	Non_DEG	Non_DEG	2.35995
7401	LY6E	ENSG00000160932	0.48702	8.52535	9.21085	0.00460094	0.521183	lymphocyte antigen 6 family member E	Non_DEG	Non_DEG	2.33715
11555	PSMB10	ENSG00000205220	0.461554	8.22037	9.20144	0.00461952	0.521183	proteasome subunit beta 10	Non_DEG	Non_DEG	2.3354
10279	OSBP2	ENSG00000184792	4.4598	0.284571	9.14554	0.00473148	0.523649	oxysterol binding protein 2	Non_DEG	Non_DEG	2.325
8229	IQCD	ENSG00000166578	4.24582	-1.46252	9.12933	0.00476449	0.523649	IQ motif containing D	Non_DEG	Non_DEG	2.32198
7563	GBP2	ENSG00000162645	0.417429	7.42485	9.12735	0.00476854	0.523649	guanylate binding protein 2	Non_DEG	Non_DEG	2.32161
330	TYMP	ENSG00000025708	0.927411	5.23354	9.111	0.00480211	0.523843	thymidine phosphorylase	Non_DEG	Non_DEG	2.31857
8732	TAS1R3	ENSG00000169962	4.15357	-1.78067	9.06893	0.00488967	0.525626	taste 1 receptor member 3	Non_DEG	Non_DEG	2.31072
4186	RBCK1	ENSG00000125826	0.463381	6.70145	9.06599	0.00489587	0.525626	RANBP2-type and C3HC4-type zinc finger containing 1	Non_DEG	Non_DEG	2.31017
803	IP6K2	ENSG00000068745	-0.396208	6.98067	9.0573	0.00491418	0.525626	inositol hexakisphosphate kinase 2	Non_DEG	Non_DEG	2.30855
3997	ACSL3	ENSG00000123983	-0.691744	5.06587	9.01092	0.00501324	0.532762	acyl-CoA synthetase long chain family member 3	Non_DEG	Non_DEG	2.29988
10578	USP7	ENSG00000187555	-0.498053	6.38202	8.99251	0.00505316	0.533561	ubiquitin specific peptidase 7	Non_DEG	Non_DEG	2.29644
4778	FLOT2	ENSG00000132589	0.441668	6.63553	8.93773	0.00517394	0.541464	flotillin 2	Non_DEG	Non_DEG	2.28618
3105	TCERG1	ENSG00000113649	-0.427444	6.68565	8.92888	0.00519375	0.541464	transcription elongation regulator 1	Non_DEG	Non_DEG	2.28452
328	HSD17B6	ENSG00000025423	4.39941	-0.607619	8.88642	0.00528989	0.548019	hydroxysteroid 17-beta dehydrogenase 6	Non_DEG	Non_DEG	2.27655
7088	KIT	ENSG00000157404	-4.64056	-0.910216	8.87019	0.00532713	0.548428	KIT proto-oncogene receptor tyrosine kinase	Non_DEG	Non_DEG	2.27351
9067	PPP1CA	ENSG00000172531	0.406982	8.98615	8.8154	0.00545501	0.558105	protein phosphatase 1 catalytic subunit alpha	Non_DEG	Non_DEG	2.2632
12236	DANCR	ENSG00000226950	-0.551462	5.98516	8.77935	0.00554093	0.560201	differentiation antagonizing non-protein coding RNA	Non_DEG	Non_DEG	2.25642
4752	TBC1D14	ENSG00000132405	0.899351	5.09375	8.77827	0.00554352	0.560201	TBC1 domain family member 14	Non_DEG	Non_DEG	2.25621
7748	CCNL1	ENSG00000163660	-0.380144	9.35626	8.70668	0.00571858	0.574368	cyclin L1	Non_DEG	Non_DEG	2.24271
9366	DDIT3	ENSG00000175197	-0.734421	7.50951	8.66953	0.00581174	0.576611	DNA damage inducible transcript 3	Non_DEG	Non_DEG	2.23569
8825	RNF34	ENSG00000170633	0.514548	6.18498	8.64247	0.00588065	0.576611	ring finger protein 34	Non_DEG	Non_DEG	2.23057
6919	GTF3C6	ENSG00000155115	0.310434	6.60032	8.64144	0.00588328	0.576611	general transcription factor IIIC subunit 6	Non_DEG	Non_DEG	2.23038
6770	JAKMIP1	ENSG00000152969	0.726598	5.68208	8.64053	0.00588561	0.576611	janus kinase and microtubule interacting protein 1	Non_DEG	Non_DEG	2.23021
3955	ORMDL2	ENSG00000123353	0.655931	5.50148	8.62874	0.00591593	0.576611	ORMDL sphingolipid biosynthesis regulator 2	Non_DEG	Non_DEG	2.22798
766	DNTTIP2	ENSG00000067334	-0.328608	8.19227	8.59219	0.00601098	0.582429	deoxynucleotidyltransferase terminal interacting protein 2	Non_DEG	Non_DEG	2.22105
4571	CHMP2A	ENSG00000130724	0.411755	7.22264	8.56812	0.00607449	0.58514	charged multivesicular body protein 2A	Non_DEG	Non_DEG	2.21649
583	PITHD1	ENSG00000057757	-0.420869	6.45375	8.49291	0.00627756	0.601186	PITH domain containing 1	Non_DEG	Non_DEG	2.20221
6912	KLF10	ENSG00000155090	-0.851266	6.44229	8.46511	0.00635448	0.605034	Kruppel like factor 10	Non_DEG	Non_DEG	2.19692
11680	TRBV10-1	ENSG00000211717	3.93975	-1.60207	8.36886	0.00662866	0.627513	T cell receptor beta variable 10-1(gene/pseudogene)	Non_DEG	Non_DEG	2.17857
8064	PCF11	ENSG00000165494	-0.618335	5.89111	8.34006	0.00671314	0.631879	PCF11 cleavage and polyadenylation factor subunit	Non_DEG	Non_DEG	2.17307
2761	LPXN	ENSG00000110031	0.587201	7.32807	8.31957	0.00677396	0.633981	leupaxin	Non_DEG	Non_DEG	2.16916
3279	COQ10B	ENSG00000115520	-0.443133	7.37083	8.26117	0.00695057	0.643201	coenzyme Q10B	Non_DEG	Non_DEG	2.15798
3681	YPEL5	ENSG00000119801	-0.554815	9.76711	8.21776	0.00708504	0.651982	yippee like 5	Non_DEG	Non_DEG	2.14966
6684	NBAS	ENSG00000151779	-0.780807	4.4834	8.19047	0.00717104	0.65623	neuroblastoma amplified sequence	Non_DEG	Non_DEG	2.14442
703	MYLK	ENSG00000065534	3.92985	-0.309761	8.14901	0.00730381	0.661417	myosin light chain kinase	Non_DEG	Non_DEG	2.13645
649	GPC1	ENSG00000063660	-4.59568	-0.617814	8.09239	0.00748943	0.67413	glypican 1	Non_DEG	Non_DEG	2.12555
9223	RNF213	ENSG00000173821	0.316902	8.83179	7.98877	0.00784236	0.702062	ring finger protein 213	Non_DEG	Non_DEG	2.10555
9551	DEAF1	ENSG00000177030	0.984775	4.59739	7.95237	0.00797057	0.709682	DEAF1, transcription factor	Non_DEG	Non_DEG	2.09851
8948	S100Z	ENSG00000171643	4.54695	-0.627216	7.9002	0.00815825	0.714802	S100 calcium binding protein Z	Non_DEG	Non_DEG	2.0884
2119	C16orf62	ENSG00000103544	0.704345	5.12971	7.86171	0.00829979	0.72137	chromosome 16 open reading frame 62	Non_DEG	Non_DEG	2.08093
6240	FBXL17	ENSG00000145743	-1.29343	2.66886	7.83843	0.00838666	0.72137	F-box and leucine rich repeat protein 17	Non_DEG	Non_DEG	2.07641
13473	TIMM23	ENSG00000265354	-0.464443	6.42549	7.82094	0.00845256	0.72137	translocase of inner mitochondrial membrane 23	Non_DEG	Non_DEG	2.07301
1812	PSME2	ENSG00000100911	0.324284	9.11732	7.80992	0.0084944	0.72137	proteasome activator subunit 2	Non_DEG	Non_DEG	2.07087
4771	XAF1	ENSG00000132530	0.728495	7.30599	7.80957	0.00849571	0.72137	XIAP associated factor 1	Non_DEG	Non_DEG	2.0708
3265	STAT1	ENSG00000115415	0.689719	7.62331	7.8095	0.00849598	0.72137	signal transducer and activator of transcription 1	Non_DEG	Non_DEG	2.07079
3412	GADD45A	ENSG00000116717	-0.6288	6.21078	7.77908	0.0086126	0.727522	growth arrest and DNA damage inducible alpha	Non_DEG	Non_DEG	2.06487
4905	DGLUCY	ENSG00000133943	0.543981	5.32929	7.70954	0.00888574	0.742974	D-glutamate cyclase	Non_DEG	Non_DEG	2.05131
11908	ZNF705E	ENSG00000214534	-3.931	-1.18301	7.67235	0.0090356	0.747911	zinc finger protein 705E	Non_DEG	Non_DEG	2.04404
3897	FKBP9	ENSG00000122642	3.72904	-1.86439	7.65775	0.00909519	0.74908	FK506 binding protein 9	Non_DEG	Non_DEG	2.04119
7781	DTX3L	ENSG00000163840	0.963644	4.51281	7.61588	0.00926841	0.758916	deltex E3 ubiquitin ligase 3L	Non_DEG	Non_DEG	2.03299
9618	DNAJC28	ENSG00000177692	-3.88645	-1.20064	7.59064	0.00937457	0.758916	DnaJ heat shock protein family (Hsp40) member C28	Non_DEG	Non_DEG	2.02805
2711	MANBA	ENSG00000109323	-0.874605	4.46208	7.5863	0.00939296	0.758916	mannosidase beta	Non_DEG	Non_DEG	2.0272
6997	USP16	ENSG00000156256	-0.346338	7.19263	7.58489	0.00939892	0.758916	ubiquitin specific peptidase 16	Non_DEG	Non_DEG	2.02692
8684	C15orf40	ENSG00000169609	0.488609	5.19713	7.55689	0.00951854	0.761708	chromosome 15 open reading frame 40	Non_DEG	Non_DEG	2.02143
5690	COMMD4	ENSG00000140365	0.550348	5.51107	7.52228	0.00966867	0.769383	COMM domain containing 4	Non_DEG	Non_DEG	2.01463
10582	ISG15	ENSG00000187608	0.687577	7.86767	7.49549	0.00978663	0.770563	ISG15 ubiquitin-like modifier	Non_DEG	Non_DEG	2.00937
1678	HMGXB4	ENSG00000100281	-0.819734	4.9813	7.49534	0.00978727	0.770563	HMG-box containing 4	Non_DEG	Non_DEG	2.00934
5262	YME1L1	ENSG00000136758	-0.325903	7.244	7.47662	0.00987062	0.770563	YME1 like 1 ATPase	Non_DEG	Non_DEG	2.00566
5791	LRRC46	ENSG00000141294	-4.04259	-0.110058	7.45269	0.00997828	0.773193	leucine rich repeat containing 46	Non_DEG	Non_DEG	2.00094
2386	HBP1	ENSG00000105856	-0.474458	7.74898	7.41434	0.0101535	0.779757	HMG-box transcription factor 1	Non_DEG	Non_DEG	1.99339
8167	COPS2	ENSG00000166200	-0.381083	6.46956	7.40909	0.0101777	0.779757	COP9 signalosome subunit 2	Non_DEG	Non_DEG	1.99235
5187	SUCLA2	ENSG00000136143	0.603088	4.8868	7.39813	0.0102285	0.78002	succinate-CoA ligase ADP-forming beta subunit	Non_DEG	Non_DEG	1.99019
7351	TOR2A	ENSG00000160404	0.818765	4.97758	7.36962	0.010362	0.781975	torsin family 2 member A	Non_DEG	Non_DEG	1.98456
755	SP100	ENSG00000067066	0.288561	8.2064	7.35543	0.0104291	0.781975	SP100 nuclear antigen	Non_DEG	Non_DEG	1.98175
13638	DCP1A	ENSG00000272886	-0.429803	6.99846	7.35228	0.0104441	0.781975	decapping mRNA 1A	Non_DEG	Non_DEG	1.98113
259	CAPN1	ENSG00000014216	0.615884	5.81627	7.32482	0.0105755	0.788232	calpain 1	Non_DEG	Non_DEG	1.9757
3277	EHBP1	ENSG00000115504	-0.662373	4.39996	7.24701	0.0109576	0.803511	EH domain binding protein 1	Non_DEG	Non_DEG	1.96028
2310	BABAM1	ENSG00000105393	0.423056	6.41109	7.24343	0.0109756	0.803511	BRISC and BRCA1 A complex member 1	Non_DEG	Non_DEG	1.95957
795	GPKOW	ENSG00000068394	0.716441	4.93508	7.17813	0.0113084	0.824215	G-patch domain and KOW motifs	Non_DEG	Non_DEG	1.9466
11904	RCN1P2	ENSG00000214455	2.27122	-0.796937	7.16225	0.011391	0.826578	reticulocalbin 1 pseudogene 2	Non_DEG	Non_DEG	1.94344
8141	LIPC	ENSG00000166035	3.46668	0.629607	7.13313	0.0115441	0.83037	lipase C, hepatic type	Non_DEG	Non_DEG	1.93764
6248	DDX46	ENSG00000145833	-0.35436	6.77406	7.08709	0.0117908	0.841241	DEAD-box helicase 46	Non_DEG	Non_DEG	1.92846
4219	ROMO1	ENSG00000125995	0.322536	7.02621	7.07926	0.0118333	0.841241	reactive oxygen species modulator 1	Non_DEG	Non_DEG	1.92689
11317	TYW1	ENSG00000198874	-0.855397	5.14911	7.05511	0.0119654	0.841241	tRNA-yW synthesizing protein 1 homolog	Non_DEG	Non_DEG	1.92207
6037	HAX1	ENSG00000143575	0.425251	6.75296	7.04339	0.0120302	0.841241	HCLS1 associated protein X-1	Non_DEG	Non_DEG	1.91973
7027	UBE2L6	ENSG00000156587	0.423569	8.12687	7.03931	0.0120527	0.841241	ubiquitin conjugating enzyme E2 L6	Non_DEG	Non_DEG	1.91891
13204	FDXACB1	ENSG00000255561	-0.741238	4.7074	7.02102	0.0121547	0.844779	ferredoxin-fold anticodon binding domain containing 1	Non_DEG	Non_DEG	1.91525
1387	LAG3	ENSG00000089692	0.422293	6.77079	7.00196	0.012262	0.845817	lymphocyte activating 3	Non_DEG	Non_DEG	1.91144
4107	BBS2	ENSG00000125124	-0.604166	5.72164	6.95636	0.0125227	0.845817	Bardet-Biedl syndrome 2	Non_DEG	Non_DEG	1.9023
1226	MAPRE3	ENSG00000084764	3.6225	-0.239881	6.95611	0.0125241	0.845817	microtubule associated protein RP/EB family member 3	Non_DEG	Non_DEG	1.90225
5944	BEST4	ENSG00000142959	-3.53379	-0.775325	6.94365	0.0125964	0.845817	bestrophin 4	Non_DEG	Non_DEG	1.89975
260	MDH1	ENSG00000014641	0.336307	7.54064	6.93721	0.0126339	0.845817	malate dehydrogenase 1	Non_DEG	Non_DEG	1.89846
7142	AAED1	ENSG00000158122	-0.573559	5.32366	6.92829	0.0126861	0.845817	AhpC/TSA antioxidant enzyme domain containing 1	Non_DEG	Non_DEG	1.89667
2871	OAS2	ENSG00000111335	1.29535	5.30591	6.92103	0.0127288	0.845817	2'-5'-oligoadenylate synthetase 2	Non_DEG	Non_DEG	1.89521
191	IDS	ENSG00000010404	-0.34083	7.84211	6.91919	0.0127396	0.845817	iduronate 2-sulfatase	Non_DEG	Non_DEG	1.89484
6207	CCNA2	ENSG00000145386	2.44703	1.87585	6.903	0.0128354	0.845817	cyclin A2	Non_DEG	Non_DEG	1.89159
441	TDP1	ENSG00000042088	-0.58073	5.26098	6.9007	0.012849	0.845817	tyrosyl-DNA phosphodiesterase 1	Non_DEG	Non_DEG	1.89113
13837	BISPR	ENSG00000282851	0.708271	4.59873	6.87413	0.0130081	0.850274	BST2 interferon stimulated positive regulator (non-protein coding)	Non_DEG	Non_DEG	1.88579
9587	SAMD9L	ENSG00000177409	0.649139	6.31233	6.86171	0.0130831	0.851799	sterile alpha motif domain containing 9 like	Non_DEG	Non_DEG	1.88329
5093	OS9	ENSG00000135506	0.321302	5.98376	6.82927	0.0132814	0.861304	OS9, endoplasmic reticulum lectin	Non_DEG	Non_DEG	1.87676
2698	ALDOC	ENSG00000109107	0.707563	5.27805	6.80442	0.0134355	0.865128	aldolase, fructose-bisphosphate C	Non_DEG	Non_DEG	1.87175
8019	ZHX1	ENSG00000165156	-0.893407	5.409	6.79845	0.0134728	0.865128	zinc fingers and homeoboxes 1	Non_DEG	Non_DEG	1.87054
4837	EPSTI1	ENSG00000133106	0.873048	5.48792	6.79444	0.0134979	0.865128	epithelial stromal interaction 1	Non_DEG	Non_DEG	1.86973
6822	CEBPG	ENSG00000153879	-0.494931	5.69835	6.77494	0.0136208	0.869619	CCAAT/enhancer binding protein gamma	Non_DEG	Non_DEG	1.8658
5387	DDX60	ENSG00000137628	0.79188	5.49562	6.75664	0.0137372	0.873668	DExD/H-box helicase 60	Non_DEG	Non_DEG	1.8621
8511	BMI1	ENSG00000168283	-0.460023	5.7175	6.74611	0.0138047	0.874583	BMI1 proto-oncogene, polycomb ring finger	Non_DEG	Non_DEG	1.85997
5379	PRCP	ENSG00000137509	0.581267	5.1042	6.71845	0.0139837	0.875956	prolylcarboxypeptidase	Non_DEG	Non_DEG	1.85438
7845	PPM1M	ENSG00000164088	0.635785	5.70052	6.7181	0.0139859	0.875956	protein phosphatase, Mg2+/Mn2+ dependent 1M	Non_DEG	Non_DEG	1.85431
5420	ADAM10	ENSG00000137845	0.430022	6.43681	6.66208	0.0143562	0.893556	ADAM metallopeptidase domain 10	Non_DEG	Non_DEG	1.84296
5427	GTF2B	ENSG00000137947	-0.566192	7.01654	6.65241	0.0144212	0.893556	general transcription factor IIB	Non_DEG	Non_DEG	1.841
2556	CCSER2	ENSG00000107771	-0.392343	7.16168	6.64572	0.0144663	0.893556	coiled-coil serine rich protein 2	Non_DEG	Non_DEG	1.83964
6884	JAM2	ENSG00000154721	-3.80196	-1.31527	6.64312	0.0144839	0.893556	junctional adhesion molecule 2	Non_DEG	Non_DEG	1.83911
12919	ST13P15	ENSG00000243759	2.38251	-0.934518	6.63268	0.0145547	0.894574	ST13, Hsp70 interacting protein pseudogene 15	Non_DEG	Non_DEG	1.837
7589	DENND2D	ENSG00000162777	0.682613	7.0988	6.61934	0.0146459	0.896827	DENN domain containing 2D	Non_DEG	Non_DEG	1.83429
7305	FAM86C2P	ENSG00000160172	3.75796	0.0813491	6.60171	0.0147671	0.899251	family with sequence similarity 86 member C2, pseudogene	Non_DEG	Non_DEG	1.8307
8473	CTNNB1	ENSG00000168036	-0.502586	5.95587	6.59577	0.0148082	0.899251	catenin beta 1	Non_DEG	Non_DEG	1.8295
10794	STK40	ENSG00000196182	1.04751	4.20011	6.58418	0.0148889	0.899251	serine/threonine kinase 40	Non_DEG	Non_DEG	1.82714
4075	MOCS1	ENSG00000124615	4.0207	-0.476917	6.58203	0.0149038	0.899251	molybdenum cofactor synthesis 1	Non_DEG	Non_DEG	1.8267
764	PKM	ENSG00000067225	0.27845	7.65059	6.5489	0.0151371	0.909992	pyruvate kinase M1/2	Non_DEG	Non_DEG	1.81996
2513	DOCK8	ENSG00000107099	0.363095	6.80832	6.52855	0.0152823	0.91538	dedicator of cytokinesis 8	Non_DEG	Non_DEG	1.81581
1346	LZTS3	ENSG00000088899	-3.01079	0.864899	6.49942	0.0154927	0.915536	leucine zipper tumor suppressor family member 3	Non_DEG	Non_DEG	1.80987
6549	DSN1	ENSG00000149636	0.989778	4.12026	6.48654	0.0155868	0.915536	DSN1 homolog, MIS12 kinetochore complex component	Non_DEG	Non_DEG	1.80724
355	BCLAF1	ENSG00000029363	-0.360346	8.48246	6.48092	0.015628	0.915536	BCL2 associated transcription factor 1	Non_DEG	Non_DEG	1.8061
1553	SYDE2	ENSG00000097096	-3.61322	0.249967	6.47665	0.0156595	0.915536	synapse defective Rho GTPase homolog 2	Non_DEG	Non_DEG	1.80522
11439	PSMB8	ENSG00000204264	0.284218	8.5225	6.47062	0.0157039	0.915536	proteasome subunit beta 8	Non_DEG	Non_DEG	1.80399
844	SMG6	ENSG00000070366	-0.636633	4.27963	6.4666	0.0157337	0.915536	SMG6, nonsense mediated mRNA decay factor	Non_DEG	Non_DEG	1.80317
3094	PPP2CA	ENSG00000113575	-0.243777	8.39436	6.46081	0.0157766	0.915536	protein phosphatase 2 catalytic subunit alpha	Non_DEG	Non_DEG	1.80199
6187	FIP1L1	ENSG00000145216	0.383556	5.79995	6.44839	0.0158691	0.915536	factor interacting with PAPOLA and CPSF1	Non_DEG	Non_DEG	1.79945
1263	CHMP5	ENSG00000086065	0.442523	6.11819	6.44419	0.0159005	0.915536	charged multivesicular body protein 5	Non_DEG	Non_DEG	1.79859
2069	COTL1	ENSG00000103187	0.848264	7.70421	6.43762	0.0159498	0.915536	coactosin like F-actin binding protein 1	Non_DEG	Non_DEG	1.79725
5505	PARP9	ENSG00000138496	0.767213	5.83242	6.43734	0.0159518	0.915536	poly(ADP-ribose) polymerase family member 9	Non_DEG	Non_DEG	1.79719
2379	PMPCB	ENSG00000105819	-0.320439	7.50899	6.41955	0.0160861	0.920038	peptidase, mitochondrial processing beta subunit	Non_DEG	Non_DEG	1.79355
9312	NR1D2	ENSG00000174738	-0.499595	6.26067	6.40594	0.0161897	0.922757	nuclear receptor subfamily 1 group D member 2	Non_DEG	Non_DEG	1.79076
5904	SLC47A1	ENSG00000142494	3.84677	-1.33905	6.38342	0.0163626	0.926202	solute carrier family 47 member 1	Non_DEG	Non_DEG	1.78615
388	ASTE1	ENSG00000034533	-0.520068	5.38152	6.37018	0.0164652	0.928817	asteroid homolog 1	Non_DEG	Non_DEG	1.78343
5962	GPA33	ENSG00000143167	2.94699	1.65191	6.30636	0.0169697	0.952951	glycoprotein A33	Non_DEG	Non_DEG	1.77033
1755	CGRRF1	ENSG00000100532	-0.459293	6.3919	6.30151	0.0170087	0.952951	cell growth regulator with ring finger domain 1	Non_DEG	Non_DEG	1.76933
5857	CACNA1A	ENSG00000141837	2.45176	-0.532077	6.28036	0.0171799	0.957557	calcium voltage-gated channel subunit alpha1 A	Non_DEG	Non_DEG	1.76498
786	IFI35	ENSG00000068079	0.607846	5.79382	6.27702	0.0172072	0.957557	interferon induced protein 35	Non_DEG	Non_DEG	1.76429
7613	TRIM17	ENSG00000162931	3.54867	-1.00201	6.25708	0.0173707	0.9634	tripartite motif containing 17	Non_DEG	Non_DEG	1.76018
11744	NUP62	ENSG00000213024	0.730542	4.95977	6.22995	0.0175958	0.97258	nucleoporin 62	Non_DEG	Non_DEG	1.75459
7295	ZBTB8A	ENSG00000160062	2.91008	-1.31732	6.20593	0.0177977	0.97258	zinc finger and BTB domain containing 8A	Non_DEG	Non_DEG	1.74964
10599	SEMA4D	ENSG00000187764	0.335683	7.36563	6.20452	0.0178097	0.97258	semaphorin 4D	Non_DEG	Non_DEG	1.74934
8863	S1PR1	ENSG00000170989	-0.601011	6.43858	6.20222	0.0178292	0.97258	sphingosine-1-phosphate receptor 1	Non_DEG	Non_DEG	1.74887
6513	SERPINH1	ENSG00000149257	-3.51575	0.583462	6.20195	0.0178314	0.97258	serpin family H member 1	Non_DEG	Non_DEG	1.74881
9984	IDH2	ENSG00000182054	0.539783	7.40379	6.18094	0.0180105	0.973215	isocitrate dehydrogenase (NADP(+)) 2, mitochondrial	Non_DEG	Non_DEG	1.74447
281	CXorf56	ENSG00000018610	-0.73651	3.8035	6.1798	0.0180203	0.973215	chromosome X open reading frame 56	Non_DEG	Non_DEG	1.74424
171	TRAF3IP3	ENSG00000009790	0.359128	8.42296	6.16182	0.0181752	0.975421	TRAF3 interacting protein 3	Non_DEG	Non_DEG	1.74052
13768	GGNBP2	ENSG00000278311	-0.224249	7.40459	6.16131	0.0181796	0.975421	gametogenetin binding protein 2	Non_DEG	Non_DEG	1.74042
13574	TSNAX-DISC1	ENSG00000270106	-3.70328	-1.49951	6.14942	0.0182828	0.976124	TSNAX-DISC1 readthrough (NMD candidate)	Non_DEG	Non_DEG	1.73796
8529	TAP1	ENSG00000168394	0.596519	7.60209	6.13341	0.0184229	0.977109	transporter 1, ATP binding cassette subfamily B member	Non_DEG	Non_DEG	1.73464
4910	MED6	ENSG00000133997	-0.375626	6.9743	6.13038	0.0184495	0.977109	mediator complex subunit 6	Non_DEG	Non_DEG	1.73402
671	CNN2	ENSG00000064666	0.400033	7.56985	6.12338	0.0185112	0.977109	calponin 2	Non_DEG	Non_DEG	1.73257
10858	SIAH1	ENSG00000196470	-0.649551	4.66855	6.11382	0.0185958	0.977109	siah E3 ubiquitin protein ligase 1	Non_DEG	Non_DEG	1.73058
9898	TCEAL8	ENSG00000180964	0.577428	5.35087	6.11013	0.0186286	0.977109	transcription elongation factor A like 8	Non_DEG	Non_DEG	1.72982
2009	RGCC	ENSG00000102760	-1.014	7.21753	6.10373	0.0186856	0.977109	regulator of cell cycle	Non_DEG	Non_DEG	1.72849
5561	B4GALNT3	ENSG00000139044	3.21623	-0.14422	6.0918	0.0187923	0.977658	beta-1,4-N-acetyl-galactosaminyltransferase 3	Non_DEG	Non_DEG	1.72602
7824	H2AFZ	ENSG00000164032	0.279849	8.23999	6.0893	0.0188148	0.977658	H2A histone family member Z	Non_DEG	Non_DEG	1.7255
4150	CHCHD5	ENSG00000125611	0.449735	5.27282	6.06474	0.0190369	0.98393	coiled-coil-helix-coiled-coil-helix domain containing 5	Non_DEG	Non_DEG	1.7204
9925	DLSTP1	ENSG00000181227	-3.71212	-1.42925	6.06275	0.019055	0.98393	dihydrolipoamide S-succinyltransferase pseudogene 1	Non_DEG	Non_DEG	1.71999
11684	TRBV5-6	ENSG00000211728	-3.98701	0.578833	6.05045	0.0191675	0.986645	T cell receptor beta variable 5-6	Non_DEG	Non_DEG	1.71744
1206	YTHDC1	ENSG00000083896	-0.30871	6.78746	6.0367	0.019294	0.987832	YTH domain containing 1	Non_DEG	Non_DEG	1.71458
4226	PSMB2	ENSG00000126067	0.401453	6.95573	6.03491	0.0193105	0.987832	proteasome subunit beta 2	Non_DEG	Non_DEG	1.71421
165	CSDE1	ENSG00000009307	-0.30004	8.35132	5.99733	0.0196613	0.997913	cold shock domain containing E1	Non_DEG	Non_DEG	1.70639
5245	SKIL	ENSG00000136603	-0.711264	4.9875	5.99436	0.0196893	0.997913	SKI like proto-oncogene	Non_DEG	Non_DEG	1.70577
7942	SLC29A4	ENSG00000164638	3.23453	-0.134096	5.97523	0.0198708	0.999195	solute carrier family 29 member 4	Non_DEG	Non_DEG	1.70178
4936	PSRC1	ENSG00000134222	3.41855	0.666877	5.97351	0.0198872	0.999195	proline and serine rich coiled-coil 1	Non_DEG	Non_DEG	1.70143
12834	ATP5MF	ENSG00000241468	0.302207	6.64509	5.97216	0.0199001	0.999195	ATP synthase membrane subunit f	Non_DEG	Non_DEG	1.70114
7572	ZNF281	ENSG00000162702	-0.649177	4.9824	5.96619	0.0199572	0.999195	zinc finger protein 281	Non_DEG	Non_DEG	1.6999
7094	APPL1	ENSG00000157500	-0.543337	4.98743	5.94668	0.0201451	0.999972	adaptor protein, phosphotyrosine interacting with PH domain and leucine zipper 1	Non_DEG	Non_DEG	1.69583
7981	ALDH7A1	ENSG00000164904	3.21642	-0.589783	5.93216	0.0202861	0.999972	aldehyde dehydrogenase 7 family member A1	Non_DEG	Non_DEG	1.6928
2720	GRPEL1	ENSG00000109519	-0.403688	6.95623	5.90798	0.0205234	0.999972	GrpE like 1, mitochondrial	Non_DEG	Non_DEG	1.68775
567	MCOLN3	ENSG00000055732	-3.6021	-0.421146	5.90288	0.0205739	0.999972	mucolipin 3	Non_DEG	Non_DEG	1.68668
3471	ECE1	ENSG00000117298	0.701878	4.28932	5.86834	0.0209189	0.999972	endothelin converting enzyme 1	Non_DEG	Non_DEG	1.67946
7833	SHISA5	ENSG00000164054	0.356126	8.14686	5.86444	0.0209583	0.999972	shisa family member 5	Non_DEG	Non_DEG	1.67864
6928	HSPA13	ENSG00000155304	-0.505093	5.5165	5.84856	0.0211194	0.999972	heat shock protein family A (Hsp70) member 13	Non_DEG	Non_DEG	1.67532
4958	RSAD2	ENSG00000134321	2.35923	3.20652	5.83559	0.021252	0.999972	radical S-adenosyl methionine domain containing 2	Non_DEG	Non_DEG	1.6726
6302	WTAP	ENSG00000146457	-0.335813	7.68857	5.83113	0.0212978	0.999972	WT1 associated protein	Non_DEG	Non_DEG	1.67167
4658	MGAT1	ENSG00000131446	0.52732	5.62148	5.83071	0.0213021	0.999972	mannosyl (alpha-1,3-)-glycoprotein beta-1,2-N-acetylglucosaminyltransferase	Non_DEG	Non_DEG	1.67158
8609	LGALS9	ENSG00000168961	1.13354	3.56473	5.83	0.0213094	0.999972	galectin 9	Non_DEG	Non_DEG	1.67143
9629	CHID1	ENSG00000177830	0.520023	5.32191	5.80249	0.0215945	0.999972	chitinase domain containing 1	Non_DEG	Non_DEG	1.66566
9963	COPG1	ENSG00000181789	-0.570289	5.46216	5.79727	0.0216491	0.999972	coatomer protein complex subunit gamma 1	Non_DEG	Non_DEG	1.66456
6976	RAB39B	ENSG00000155961	1.06573	3.21364	5.79541	0.0216685	0.999972	RAB39B, member RAS oncogene family	Non_DEG	Non_DEG	1.66417
11100	NKIRAS1	ENSG00000197885	-1.23943	3.02124	5.7821	0.0218085	0.999972	NFKB inhibitor interacting Ras like 1	Non_DEG	Non_DEG	1.66137
3729	ACAT2	ENSG00000120437	0.658807	5.1338	5.77043	0.0219319	0.999972	acetyl-CoA acetyltransferase 2	Non_DEG	Non_DEG	1.65892
12059	RN7SKP127	ENSG00000222375	-3.10343	-1.32004	5.76953	0.0219415	0.999972	RNA, 7SK small nuclear pseudogene 127	Non_DEG	Non_DEG	1.65873
11057	ZNF841	ENSG00000197608	-1.18099	3.59747	5.76569	0.0219823	0.999972	zinc finger protein 841	Non_DEG	Non_DEG	1.65793
12869	EIF6	ENSG00000242372	0.24268	7.46795	5.75889	0.0220548	0.999972	eukaryotic translation initiation factor 6	Non_DEG	Non_DEG	1.6565
1852	PSMA7	ENSG00000101182	0.209028	8.7983	5.74657	0.0221868	0.999972	proteasome subunit alpha 7	Non_DEG	Non_DEG	1.6539
12086	NPM1P19	ENSG00000223864	-3.28543	-1.05378	5.74566	0.0221966	0.999972	nucleophosmin 1 pseudogene 19	Non_DEG	Non_DEG	1.65371
13346	CERNA1	ENSG00000259577	-1.09626	2.67035	5.74066	0.0222504	0.999972	competing endogenous lncRNA 1 for miR-4707-5p and miR-4767	Non_DEG	Non_DEG	1.65266
4030	RNF114	ENSG00000124226	-0.313907	6.6856	5.7405	0.0222521	0.999972	ring finger protein 114	Non_DEG	Non_DEG	1.65263
3863	MRPS2	ENSG00000122140	0.479454	5.32321	5.71455	0.0225339	0.999972	mitochondrial ribosomal protein S2	Non_DEG	Non_DEG	1.64716
8139	TAF1D	ENSG00000166012	-0.379343	6.33053	5.70943	0.02259	0.999972	TATA-box binding protein associated factor, RNA polymerase I subunit D	Non_DEG	Non_DEG	1.64608
4238	IGFLR1	ENSG00000126246	0.40318	6.46136	5.6943	0.0227565	0.999972	IGF like family receptor 1	Non_DEG	Non_DEG	1.64289
316	SNAPC1	ENSG00000023608	-0.963747	3.40553	5.67923	0.0229237	0.999972	small nuclear RNA activating complex polypeptide 1	Non_DEG	Non_DEG	1.63972
13714	UHRF1	ENSG00000276043	2.76729	0.851872	5.67918	0.0229242	0.999972	ubiquitin like with PHD and ring finger domains 1	Non_DEG	Non_DEG	1.63971
10870	MYO18A	ENSG00000196535	0.809247	4.45306	5.67425	0.0229792	0.999972	myosin XVIIIA	Non_DEG	Non_DEG	1.63866
3369	PARK7	ENSG00000116288	0.302342	8.18888	5.64881	0.0232652	0.999972	Parkinsonism associated deglycase	Non_DEG	Non_DEG	1.63329
7722	IFI16	ENSG00000163565	0.348645	7.76391	5.63874	0.0233795	0.999972	interferon gamma inducible protein 16	Non_DEG	Non_DEG	1.63116
12452	LINC-PINT	ENSG00000231721	-0.373452	7.54416	5.63206	0.0234556	0.999972	long intergenic non-protein coding RNA, p53 induced transcript	Non_DEG	Non_DEG	1.62975
2870	OAS3	ENSG00000111331	1.46533	3.91494	5.6308	0.0234701	0.999972	2'-5'-oligoadenylate synthetase 3	Non_DEG	Non_DEG	1.62949
3865	KIAA1191	ENSG00000122203	-0.491755	5.58433	5.6288	0.0234929	0.999972	KIAA1191	Non_DEG	Non_DEG	1.62906
9418	SUGCT	ENSG00000175600	-3.68994	-0.143631	5.62799	0.0235022	0.999972	succinyl-CoA:glutarate-CoA transferase	Non_DEG	Non_DEG	1.62889
255	TACC3	ENSG00000013810	0.63817	4.9177	5.60946	0.0237154	0.999972	transforming acidic coiled-coil containing protein 3	Non_DEG	Non_DEG	1.62497
12868	NPPA-AS1	ENSG00000242349	-3.11562	-0.112683	5.60706	0.023743	0.999972	NPPA antisense RNA 1	Non_DEG	Non_DEG	1.62446
163	SEC62	ENSG00000008952	-0.300064	7.28639	5.60438	0.0237741	0.999972	SEC62 homolog, preprotein translocation factor	Non_DEG	Non_DEG	1.6239
10899	TRPV1	ENSG00000196689	3.42384	-0.243693	5.59526	0.02388	0.999972	transient receptor potential cation channel subfamily V member 1	Non_DEG	Non_DEG	1.62196
208	MBTD1	ENSG00000011258	-0.834086	4.01068	5.59118	0.0239276	0.999972	mbt domain containing 1	Non_DEG	Non_DEG	1.6211
7950	FABP5	ENSG00000164687	0.830768	4.80808	5.58923	0.0239504	0.999972	fatty acid binding protein 5	Non_DEG	Non_DEG	1.62069
11907	STARD10	ENSG00000214530	-0.568954	4.37464	5.57893	0.0240711	0.999972	StAR related lipid transfer domain containing 10	Non_DEG	Non_DEG	1.6185
3331	ATF2	ENSG00000115966	-0.418323	5.7677	5.56263	0.0242633	0.999972	activating transcription factor 2	Non_DEG	Non_DEG	1.61505
12789	PSMB9	ENSG00000240065	0.332892	8.96674	5.55816	0.0243164	0.999972	proteasome subunit beta 9	Non_DEG	Non_DEG	1.6141
8773	FAXDC2	ENSG00000170271	3.10734	-0.906449	5.55322	0.0243751	0.999972	fatty acid hydroxylase domain containing 2	Non_DEG	Non_DEG	1.61305
2503	DNM1	ENSG00000106976	2.95523	-1.70761	5.54852	0.0244312	0.999972	dynamin 1	Non_DEG	Non_DEG	1.61206
3744	MTRF1	ENSG00000120662	-0.470288	4.67067	5.54325	0.0244942	0.999972	mitochondrial translation release factor 1	Non_DEG	Non_DEG	1.61094
1261	DNAJA1	ENSG00000086061	-0.380876	8.1245	5.5235	0.0247319	0.999972	DnaJ heat shock protein family (Hsp40) member A1	Non_DEG	Non_DEG	1.60674
9193	NABP1	ENSG00000173559	0.799945	4.34065	5.5218	0.0247524	0.999972	nucleic acid binding protein 1	Non_DEG	Non_DEG	1.60638
1471	RNF31	ENSG00000092098	0.606026	4.2407	5.50332	0.0249772	0.999972	ring finger protein 31	Non_DEG	Non_DEG	1.60246
4468	NEDD8	ENSG00000129559	0.230677	7.95598	5.49365	0.0250958	0.999972	neural precursor cell expressed, developmentally down-regulated 8	Non_DEG	Non_DEG	1.6004
11607	PLPP6	ENSG00000205808	2.78971	1.48805	5.49226	0.025113	0.999972	phospholipid phosphatase 6	Non_DEG	Non_DEG	1.6001
3344	PLEKHA3	ENSG00000116095	-0.642466	4.53468	5.48113	0.0252503	0.999972	pleckstrin homology domain containing A3	Non_DEG	Non_DEG	1.59773
7106	PALM2-AKAP2	ENSG00000157654	3.74453	-0.0501326	5.4638	0.0254657	0.999972	PALM2-AKAP2 readthrough	Non_DEG	Non_DEG	1.59404
3594	UCHL3	ENSG00000118939	0.375643	4.86296	5.45483	0.0255781	0.999972	ubiquitin C-terminal hydrolase L3	Non_DEG	Non_DEG	1.59213
6878	TMSB4Y	ENSG00000154620	-3.51611	-0.15339	5.45382	0.0255907	0.999972	thymosin beta 4, Y-linked	Non_DEG	Non_DEG	1.59192
7940	KCNK5	ENSG00000164626	-3.60611	-0.403981	5.44562	0.0256939	0.999972	potassium two pore domain channel subfamily K member 5	Non_DEG	Non_DEG	1.59017
11468	LSM2	ENSG00000204392	0.43212	5.34954	5.42248	0.0259875	0.999972	LSM2 homolog, U6 small nuclear RNA and mRNA degradation associated	Non_DEG	Non_DEG	1.58524
6593	CCT5	ENSG00000150753	0.480514	7.24641	5.42124	0.0260034	0.999972	chaperonin containing TCP1 subunit 5	Non_DEG	Non_DEG	1.58497
2402	HOXA1	ENSG00000105991	-3.61442	-0.791563	5.41901	0.0260319	0.999972	homeobox A1	Non_DEG	Non_DEG	1.58449
8044	ARHGAP12	ENSG00000165322	-0.505111	5.42509	5.41596	0.0260709	0.999972	Rho GTPase activating protein 12	Non_DEG	Non_DEG	1.58384
7244	C1R	ENSG00000159403	3.20241	0.764181	5.40139	0.0262583	0.999972	complement C1r	Non_DEG	Non_DEG	1.58073
7107	ZNF618	ENSG00000157657	2.96751	0.40723	5.38013	0.0265345	0.999972	zinc finger protein 618	Non_DEG	Non_DEG	1.57619
6009	SEMA6C	ENSG00000143434	3.57615	-1.01974	5.37687	0.0265772	0.999972	semaphorin 6C	Non_DEG	Non_DEG	1.57549
5865	PRDM15	ENSG00000141956	1.48384	3.19781	5.36988	0.0266688	0.999972	PR/SET domain 15	Non_DEG	Non_DEG	1.574
2740	KLF3	ENSG00000109787	-0.36918	8.3176	5.3663	0.0267159	0.999972	Kruppel like factor 3	Non_DEG	Non_DEG	1.57323
1104	DDX1	ENSG00000079785	-0.34487	6.25833	5.36471	0.0267368	0.999972	DEAD-box helicase 1	Non_DEG	Non_DEG	1.57289
7065	ZFYVE9	ENSG00000157077	-2.33623	1.13506	5.36079	0.0267885	0.999972	zinc finger FYVE-type containing 9	Non_DEG	Non_DEG	1.57205
4625	ZNF227	ENSG00000131115	-0.843412	4.38527	5.35545	0.0268591	0.999972	zinc finger protein 227	Non_DEG	Non_DEG	1.57091
1465	PSME1	ENSG00000092010	0.19566	10.0476	5.35154	0.0269109	0.999972	proteasome activator subunit 1	Non_DEG	Non_DEG	1.57007
11424	DAXX	ENSG00000204209	0.445815	6.29184	5.34239	0.0270326	0.999972	death domain associated protein	Non_DEG	Non_DEG	1.56811
13639	LINC01578	ENSG00000272888	-0.321605	8.3636	5.33895	0.0270784	0.999972	long intergenic non-protein coding RNA 1578	Non_DEG	Non_DEG	1.56738
12543	OR52T1P	ENSG00000233646	3.30698	-1.61641	5.33723	0.0271014	0.999972	olfactory receptor family 52 subfamily T member 1 pseudogene	Non_DEG	Non_DEG	1.56701
11289	SFT2D1	ENSG00000198818	0.362052	5.7317	5.33713	0.0271028	0.999972	SFT2 domain containing 1	Non_DEG	Non_DEG	1.56699
434	INPP4A	ENSG00000040933	0.407153	6.31096	5.33086	0.0271867	0.999972	inositol polyphosphate-4-phosphatase type I A	Non_DEG	Non_DEG	1.56564
9981	MRPS11	ENSG00000181991	0.342547	5.96119	5.30351	0.0275563	0.999972	mitochondrial ribosomal protein S11	Non_DEG	Non_DEG	1.55978
5190	PHF11	ENSG00000136147	0.325028	6.89694	5.30177	0.0275801	0.999972	PHD finger protein 11	Non_DEG	Non_DEG	1.5594
2021	CORO1A	ENSG00000102879	0.377256	9.41948	5.29815	0.0276293	0.999972	coronin 1A	Non_DEG	Non_DEG	1.55863
4734	IMMT	ENSG00000132305	0.385781	5.99196	5.29714	0.0276432	0.999972	inner membrane mitochondrial protein	Non_DEG	Non_DEG	1.55841
12773	NME1	ENSG00000239672	0.464278	5.69623	5.29508	0.0276713	0.999972	NME/NM23 nucleoside diphosphate kinase 1	Non_DEG	Non_DEG	1.55797
1330	DOCK9	ENSG00000088387	-0.756221	4.50854	5.28414	0.0278214	0.999972	dedicator of cytokinesis 9	Non_DEG	Non_DEG	1.55562
9579	CASKIN2	ENSG00000177303	3.16126	-0.673454	5.26756	0.0280505	0.999972	CASK interacting protein 2	Non_DEG	Non_DEG	1.55206
9230	PHC3	ENSG00000173889	-0.392691	6.56809	5.26677	0.0280615	0.999972	polyhomeotic homolog 3	Non_DEG	Non_DEG	1.55189
3465	GBP1	ENSG00000117228	0.897464	6.15303	5.26215	0.0281256	0.999972	guanylate binding protein 1	Non_DEG	Non_DEG	1.5509
10174	CBX6	ENSG00000183741	0.606014	3.74297	5.25955	0.0281618	0.999972	chromobox 6	Non_DEG	Non_DEG	1.55034
7735	NEPRO	ENSG00000163608	-0.690087	5.31674	5.25037	0.0282901	0.999972	nucleolus and neural progenitor protein	Non_DEG	Non_DEG	1.54836
4095	NUP153	ENSG00000124789	-0.477404	4.73528	5.23971	0.0284399	0.999972	nucleoporin 153	Non_DEG	Non_DEG	1.54607
11523	MRPL53	ENSG00000204822	-0.415068	4.99528	5.22411	0.0286607	0.999972	mitochondrial ribosomal protein L53	Non_DEG	Non_DEG	1.54271
3456	RPF1	ENSG00000117133	-0.321901	7.11717	5.21457	0.0287966	0.999972	ribosome production factor 1 homolog	Non_DEG	Non_DEG	1.54066
676	CHI3L2	ENSG00000064886	1.77941	4.95956	5.20834	0.0288858	0.999972	chitinase 3 like 2	Non_DEG	Non_DEG	1.53932
1616	SNRPD3	ENSG00000100028	0.235161	6.81268	5.20705	0.0289043	0.999972	small nuclear ribonucleoprotein D3 polypeptide	Non_DEG	Non_DEG	1.53904
7960	RAD21	ENSG00000164754	-0.230744	6.99357	5.20327	0.0289585	0.999972	RAD21 cohesin complex component	Non_DEG	Non_DEG	1.53822
13327	USP3-AS1	ENSG00000259248	-1.11365	2.75957	5.19294	0.0291073	0.999972	USP3 antisense RNA 1	Non_DEG	Non_DEG	1.536
7233	ARHGAP27	ENSG00000159314	0.559681	5.40115	5.18967	0.0291547	0.999972	Rho GTPase activating protein 27	Non_DEG	Non_DEG	1.53529
4083	MEA1	ENSG00000124733	0.275312	6.41146	5.14889	0.0297517	0.999972	male-enhanced antigen 1	Non_DEG	Non_DEG	1.52649
2114	BCKDK	ENSG00000103507	0.829266	4.75726	5.14348	0.0298318	0.999972	branched chain ketoacid dehydrogenase kinase	Non_DEG	Non_DEG	1.52532
8027	STRBP	ENSG00000165209	-0.779118	4.32785	5.13954	0.0298904	0.999972	spermatid perinuclear RNA binding protein	Non_DEG	Non_DEG	1.52447
5740	UQCRC2	ENSG00000140740	0.335159	7.16129	5.13481	0.0299609	0.999972	ubiquinol-cytochrome c reductase core protein 2	Non_DEG	Non_DEG	1.52345
10027	CACNB4	ENSG00000182389	2.89839	-1.16764	5.13335	0.0299826	0.999972	calcium voltage-gated channel auxiliary subunit beta 4	Non_DEG	Non_DEG	1.52313
11570	SAMD9	ENSG00000205413	0.339882	6.33234	5.13121	0.0300146	0.999972	sterile alpha motif domain containing 9	Non_DEG	Non_DEG	1.52267
9848	HCLS1	ENSG00000180353	0.234428	8.80619	5.12916	0.0300453	0.999972	hematopoietic cell-specific Lyn substrate 1	Non_DEG	Non_DEG	1.52222
8123	TTC7B	ENSG00000165914	3.24763	-0.945689	5.12527	0.0301035	0.999972	tetratricopeptide repeat domain 7B	Non_DEG	Non_DEG	1.52138
9547	SEC24C	ENSG00000176986	0.67327	5.73362	5.10638	0.0303881	0.999972	SEC24 homolog C, COPII coat complex component	Non_DEG	Non_DEG	1.5173
8117	TRUB1	ENSG00000165832	-0.835071	3.77308	5.10202	0.0304544	0.999972	TruB pseudouridine synthase family member 1	Non_DEG	Non_DEG	1.51635
6167	ADPRH	ENSG00000144843	3.35736	-1.06629	5.10139	0.0304639	0.999972	ADP-ribosylarginine hydrolase	Non_DEG	Non_DEG	1.51621
13107	SNHG21	ENSG00000250988	-0.731593	3.84928	5.09552	0.0305533	0.999972	small nucleolar RNA host gene 21	Non_DEG	Non_DEG	1.51494
2265	RASAL3	ENSG00000105122	0.473313	6.53225	5.07362	0.0308889	0.999972	RAS protein activator like 3	Non_DEG	Non_DEG	1.5102
10709	NHLRC3	ENSG00000188811	0.521907	4.79684	5.07056	0.0309361	0.999972	NHL repeat containing 3	Non_DEG	Non_DEG	1.50953
5772	COPS3	ENSG00000141030	-0.334417	6.72643	5.05422	0.0311897	0.999972	COP9 signalosome subunit 3	Non_DEG	Non_DEG	1.50599
1686	MCM5	ENSG00000100297	0.878829	5.23928	5.05347	0.0312014	0.999972	minichromosome maintenance complex component 5	Non_DEG	Non_DEG	1.50583
11449	RNF5	ENSG00000204308	0.410232	5.56343	5.04814	0.0312846	0.999972	ring finger protein 5	Non_DEG	Non_DEG	1.50467
11706	TRAV16	ENSG00000211796	3.55887	-0.787393	5.03813	0.0314415	0.999972	T cell receptor alpha variable 16	Non_DEG	Non_DEG	1.5025
1148	STK17B	ENSG00000081320	-0.280987	8.2578	5.02523	0.0316451	0.999972	serine/threonine kinase 17b	Non_DEG	Non_DEG	1.49969
7062	SEC13	ENSG00000157020	0.299949	6.90822	5.02153	0.0317039	0.999972	SEC13 homolog, nuclear pore and COPII coat complex component	Non_DEG	Non_DEG	1.49889
10257	DUSP8	ENSG00000184545	-0.760355	4.23952	5.01902	0.0317436	0.999972	dual specificity phosphatase 8	Non_DEG	Non_DEG	1.49834
7550	TM2D1	ENSG00000162604	0.39528	4.96814	5.01629	0.0317871	0.999972	TM2 domain containing 1	Non_DEG	Non_DEG	1.49775
206	ABHD5	ENSG00000011198	-0.849845	3.37898	5.01346	0.0318321	0.999972	abhydrolase domain containing 5	Non_DEG	Non_DEG	1.49713
6342	HDAC8	ENSG00000147099	0.618189	4.21034	4.9944	0.0321374	0.999972	histone deacetylase 8	Non_DEG	Non_DEG	1.49299
2241	FCER2	ENSG00000104921	-3.55357	-0.567833	4.99346	0.0321526	0.999972	Fc fragment of IgE receptor II	Non_DEG	Non_DEG	1.49278
3530	CD3EAP	ENSG00000117877	2.96603	-1.19573	4.98509	0.0322878	0.999972	CD3e molecule associated protein	Non_DEG	Non_DEG	1.49096
10062	NGRN	ENSG00000182768	-0.425943	6.32088	4.9796	0.0323768	0.999972	neugrin, neurite outgrowth associated	Non_DEG	Non_DEG	1.48977
6868	GBP5	ENSG00000154451	0.398902	8.3514	4.96524	0.0326108	0.999972	guanylate binding protein 5	Non_DEG	Non_DEG	1.48664
10855	TRAPPC2	ENSG00000196459	0.425843	5.19444	4.95489	0.0327808	0.999972	trafficking protein particle complex 2	Non_DEG	Non_DEG	1.48438
2829	SELPLG	ENSG00000110876	0.34634	8.58873	4.9435	0.0329688	0.999972	selectin P ligand	Non_DEG	Non_DEG	1.4819
731	CD84	ENSG00000066294	0.482868	6.36904	4.93264	0.0331492	0.999972	CD84 molecule	Non_DEG	Non_DEG	1.47953
8120	UBTD1	ENSG00000165886	-3.66785	-0.527131	4.92526	0.0332724	0.999972	ubiquitin domain containing 1	Non_DEG	Non_DEG	1.47792
3326	ORC2	ENSG00000115942	0.82977	3.955	4.91412	0.0334594	0.999972	origin recognition complex subunit 2	Non_DEG	Non_DEG	1.47548
12141	DUTP6	ENSG00000225171	-3.00288	-1.19078	4.91207	0.0334938	0.999972	deoxyuridine triphosphatase pseudogene 6	Non_DEG	Non_DEG	1.47504
5008	TMEM165	ENSG00000134851	0.644462	4.64513	4.90827	0.033558	0.999972	transmembrane protein 165	Non_DEG	Non_DEG	1.4742
13811	PAGR1	ENSG00000280789	0.524329	4.95924	4.90397	0.0336307	0.999972	PAXIP1 associated glutamate rich protein 1	Non_DEG	Non_DEG	1.47326
3464	GBP3	ENSG00000117226	0.48333	5.52555	4.89915	0.0337124	0.999972	guanylate binding protein 3	Non_DEG	Non_DEG	1.47221
9416	FOSL1	ENSG00000175592	-2.78431	-1.14336	4.89362	0.0338064	0.999972	FOS like 1, AP-1 transcription factor subunit	Non_DEG	Non_DEG	1.471
10298	USP18	ENSG00000184979	1.16527	4.83876	4.89182	0.0338371	0.999972	ubiquitin specific peptidase 18	Non_DEG	Non_DEG	1.47061
9537	ANKLE2	ENSG00000176915	-0.389241	6.38143	4.89151	0.0338424	0.999972	ankyrin repeat and LEM domain containing 2	Non_DEG	Non_DEG	1.47054
5269	ECPAS	ENSG00000136813	-0.576305	4.88571	4.8911	0.0338494	0.999972	Ecm29 proteasome adaptor and scaffold	Non_DEG	Non_DEG	1.47045
3764	ZFP30	ENSG00000120784	-1.37477	2.43631	4.87803	0.034073	0.999972	ZFP30 zinc finger protein	Non_DEG	Non_DEG	1.46759
7076	CLDN12	ENSG00000157224	-3.27711	0.480556	4.87036	0.0342049	0.999972	claudin 12	Non_DEG	Non_DEG	1.46591
1936	ALG13	ENSG00000101901	-0.458345	6.50481	4.86993	0.0342123	0.999972	ALG13, UDP-N-acetylglucosaminyltransferase subunit	Non_DEG	Non_DEG	1.46582
12387	TPI1P2	ENSG00000230359	-3.44714	0.141532	4.8692	0.034225	0.999972	triosephosphate isomerase 1 pseudogene 2	Non_DEG	Non_DEG	1.46566
9856	LINC00304	ENSG00000180422	-3.27822	-0.418112	4.86348	0.0343238	0.999972	long intergenic non-protein coding RNA 304	Non_DEG	Non_DEG	1.4644
8857	TPT1-AS1	ENSG00000170919	0.783165	4.20104	4.8608	0.0343702	0.999972	TPT1 antisense RNA 1	Non_DEG	Non_DEG	1.46382
9873	PRF1	ENSG00000180644	0.543959	8.78488	4.85719	0.0344328	0.999972	perforin 1	Non_DEG	Non_DEG	1.46303
2423	CASP2	ENSG00000106144	0.733102	4.07236	4.8424	0.0346907	0.999972	caspase 2	Non_DEG	Non_DEG	1.45979
4015	PLCG1	ENSG00000124181	0.878153	3.77314	4.84201	0.0346977	0.999972	phospholipase C gamma 1	Non_DEG	Non_DEG	1.4597
10654	PLSCR1	ENSG00000188313	0.498039	5.64877	4.83846	0.0347598	0.999972	phospholipid scramblase 1	Non_DEG	Non_DEG	1.45892
246	CLK1	ENSG00000013441	-0.339035	9.3087	4.83778	0.0347718	0.999972	CDC like kinase 1	Non_DEG	Non_DEG	1.45877
1079	CBFA2T2	ENSG00000078699	-0.457585	5.45177	4.82471	0.0350022	0.999972	CBFA2/RUNX1 translocation partner 2	Non_DEG	Non_DEG	1.4559
6026	ATP8B2	ENSG00000143515	0.842418	3.53902	4.8241	0.0350128	0.999972	ATPase phospholipid transporting 8B2	Non_DEG	Non_DEG	1.45577
4850	PRAM1	ENSG00000133246	3.31586	-0.514923	4.81559	0.0351638	0.999972	PML-RARA regulated adaptor molecule 1	Non_DEG	Non_DEG	1.4539
158	IL32	ENSG00000008517	0.226176	11.0968	4.81371	0.0351973	0.999972	interleukin 32	Non_DEG	Non_DEG	1.45349
10317	INTS5	ENSG00000185085	1.95424	2.6768	4.81033	0.0352575	0.999972	integrator complex subunit 5	Non_DEG	Non_DEG	1.45275
2520	DDX58	ENSG00000107201	0.915705	5.23593	4.80831	0.0352934	0.999972	DExD/H-box helicase 58	Non_DEG	Non_DEG	1.45231
8814	EMB	ENSG00000170571	0.233907	7.61631	4.8034	0.0353813	0.999972	embigin	Non_DEG	Non_DEG	1.45123
7227	CBR1	ENSG00000159228	0.642309	4.62079	4.80053	0.0354327	0.999972	carbonyl reductase 1	Non_DEG	Non_DEG	1.4506
7239	PSMD4	ENSG00000159352	0.261616	7.63451	4.7932	0.0355643	0.999972	proteasome 26S subunit, non-ATPase 4	Non_DEG	Non_DEG	1.44899
6199	SNCA	ENSG00000145335	3.38568	-0.674348	4.78168	0.0357722	0.999972	synuclein alpha	Non_DEG	Non_DEG	1.44645
9723	TAF7	ENSG00000178913	-0.254812	8.02527	4.7764	0.035868	0.999972	TATA-box binding protein associated factor 7	Non_DEG	Non_DEG	1.44529
11930	ARHGEF28	ENSG00000214944	-3.2863	0.0380371	4.77037	0.0359778	0.999972	Rho guanine nucleotide exchange factor 28	Non_DEG	Non_DEG	1.44397
12806	CDKN2B-AS1	ENSG00000240498	-2.73276	-1.25773	4.76995	0.0359854	0.999972	CDKN2B antisense RNA 1	Non_DEG	Non_DEG	1.44387
12811	ISY1	ENSG00000240682	0.376151	6.1022	4.76484	0.0360786	0.999972	ISY1 splicing factor homolog	Non_DEG	Non_DEG	1.44275
4724	ENOSF1	ENSG00000132199	-0.433929	4.96011	4.75711	0.0362203	0.999972	enolase superfamily member 1	Non_DEG	Non_DEG	1.44105
4816	DCTN4	ENSG00000132912	-0.552089	4.93595	4.75396	0.0362782	0.999972	dynactin subunit 4	Non_DEG	Non_DEG	1.44035
12208	TMEM191A	ENSG00000226287	0.621736	3.405	4.74319	0.0364769	0.999972	transmembrane protein 191A (pseudogene)	Non_DEG	Non_DEG	1.43798
9122	MIR4435-2HG	ENSG00000172965	0.643641	4.9772	4.73994	0.0365371	0.999972	MIR4435-2 host gene	Non_DEG	Non_DEG	1.43727
11015	LRP10	ENSG00000197324	0.393165	5.82189	4.73531	0.0366231	0.999972	LDL receptor related protein 10	Non_DEG	Non_DEG	1.43624
3741	IQSEC3	ENSG00000120645	3.13719	0.0182988	4.72799	0.0367593	0.999972	IQ motif and Sec7 domain 3	Non_DEG	Non_DEG	1.43463
692	WDR18	ENSG00000065268	0.422251	5.40722	4.72378	0.0368381	0.999972	WD repeat domain 18	Non_DEG	Non_DEG	1.4337
8420	C19orf48	ENSG00000167747	-0.523035	5.73124	4.71274	0.0370452	0.999972	chromosome 19 open reading frame 48	Non_DEG	Non_DEG	1.43127
11953	DDX3X	ENSG00000215301	-0.311879	9.51522	4.71004	0.0370961	0.999972	DEAD-box helicase 3, X-linked	Non_DEG	Non_DEG	1.43067
12866	STAG3L5P	ENSG00000242294	-0.714083	3.69701	4.70694	0.0371545	0.999972	stromal antigen 3-like 5 pseudogene	Non_DEG	Non_DEG	1.42999
8086	PDZD8	ENSG00000165650	-0.500367	4.99609	4.70637	0.0371653	0.999972	PDZ domain containing 8	Non_DEG	Non_DEG	1.42986
1529	WAC	ENSG00000095787	-0.249829	6.92082	4.7057	0.037178	0.999972	WW domain containing adaptor with coiled-coil	Non_DEG	Non_DEG	1.42971
4273	PCNX4	ENSG00000126773	0.533872	5.06204	4.69976	0.0372904	0.999972	pecanex homolog 4	Non_DEG	Non_DEG	1.4284
7522	ZSWIM5	ENSG00000162415	1.96955	1.80059	4.69649	0.0373524	0.999972	zinc finger SWIM-type containing 5	Non_DEG	Non_DEG	1.42768
3666	RBM25	ENSG00000119707	-0.309768	7.93576	4.69474	0.0373857	0.999972	RNA binding motif protein 25	Non_DEG	Non_DEG	1.42729
12065	TCAF1P1	ENSG00000223459	-3.16299	-1.66469	4.69145	0.0374483	0.999972	TRPM8 channel associated factor 1 pseudogene 1	Non_DEG	Non_DEG	1.42657
10487	KPNA4	ENSG00000186432	-0.394147	5.69717	4.6871	0.0375313	0.999972	karyopherin subunit alpha 4	Non_DEG	Non_DEG	1.42561
7561	C1orf52	ENSG00000162642	-0.348982	5.6645	4.68605	0.0375514	0.999972	chromosome 1 open reading frame 52	Non_DEG	Non_DEG	1.42537
436	PSMA4	ENSG00000041357	0.241109	7.55262	4.68041	0.0376593	0.999972	proteasome subunit alpha 4	Non_DEG	Non_DEG	1.42413
9095	FAM192A	ENSG00000172775	0.300856	5.94292	4.67093	0.0378413	0.999972	family with sequence similarity 192 member A	Non_DEG	Non_DEG	1.42203
1272	MRPL28	ENSG00000086504	0.39554	6.22764	4.6649	0.0379578	0.999972	mitochondrial ribosomal protein L28	Non_DEG	Non_DEG	1.4207
11676	TRBV4-1	ENSG00000211710	-3.19225	-0.826605	4.66403	0.0379746	0.999972	T cell receptor beta variable 4-1	Non_DEG	Non_DEG	1.42051
12765	GATS	ENSG00000239521	-0.723396	3.49802	4.65647	0.0381211	0.999972	GATS, stromal antigen 3 opposite strand	Non_DEG	Non_DEG	1.41883
4023	RAB22A	ENSG00000124209	-0.400473	6.63171	4.65528	0.0381442	0.999972	RAB22A, member RAS oncogene family	Non_DEG	Non_DEG	1.41857
4914	CTIF	ENSG00000134030	2.8118	-0.740975	4.65497	0.0381501	0.999972	cap binding complex dependent translation initiation factor	Non_DEG	Non_DEG	1.4185
1434	NAT14	ENSG00000090971	2.23848	0.653716	4.62542	0.0387294	0.999972	N-acetyltransferase 14 (putative)	Non_DEG	Non_DEG	1.41196
2619	PNPO	ENSG00000108439	1.2592	2.18545	4.60566	0.0391222	0.999972	pyridoxamine 5'-phosphate oxidase	Non_DEG	Non_DEG	1.40758
462	GPM6B	ENSG00000046653	1.56167	1.67359	4.60401	0.0391551	0.999972	glycoprotein M6B	Non_DEG	Non_DEG	1.40721
5465	CEP55	ENSG00000138180	3.54321	0.200784	4.59549	0.039326	0.999972	centrosomal protein 55	Non_DEG	Non_DEG	1.40532
6890	WNT7A	ENSG00000154764	-2.91295	1.05254	4.58707	0.0394955	0.999972	Wnt family member 7A	Non_DEG	Non_DEG	1.40345
7257	ADGRG5	ENSG00000159618	0.862762	4.89064	4.58124	0.0396134	0.999972	adhesion G protein-coupled receptor G5	Non_DEG	Non_DEG	1.40216
9859	GAS1	ENSG00000180447	3.38712	-0.769326	4.58014	0.0396358	0.999972	growth arrest specific 1	Non_DEG	Non_DEG	1.40191
11992	PAM16	ENSG00000217930	0.477068	4.28182	4.5607	0.0400319	0.999972	presequence translocase associated motor 16	Non_DEG	Non_DEG	1.39759
8129	MOAP1	ENSG00000165943	-0.327038	7.4562	4.55922	0.0400623	0.999972	modulator of apoptosis 1	Non_DEG	Non_DEG	1.39726
4969	KIAA1468	ENSG00000134444	-0.497659	5.19123	4.55789	0.0400897	0.999972	KIAA1468	Non_DEG	Non_DEG	1.39697
4760	ANKRD17	ENSG00000132466	0.5574	5.47223	4.55756	0.0400965	0.999972	ankyrin repeat domain 17	Non_DEG	Non_DEG	1.39689
12280	TLE1P1	ENSG00000228158	-2.2464	-1.72852	4.55717	0.0401044	0.999972	transducin like enhancer of split 1 pseudogene 1	Non_DEG	Non_DEG	1.39681
12381	TRBV5-4	ENSG00000230099	3.12684	0.14555	4.55489	0.0401513	0.999972	T cell receptor beta variable 5-4	Non_DEG	Non_DEG	1.3963
2682	MMD	ENSG00000108960	-0.807834	3.9783	4.5529	0.0401922	0.999972	monocyte to macrophage differentiation associated	Non_DEG	Non_DEG	1.39586
8131	IFI27	ENSG00000165949	2.73007	3.36409	4.55205	0.0402098	0.999972	interferon alpha inducible protein 27	Non_DEG	Non_DEG	1.39567
5309	DMAC1	ENSG00000137038	0.578434	5.12032	4.54235	0.0404101	0.999972	distal membrane arm assembly complex 1	Non_DEG	Non_DEG	1.39351
7581	SLAMF6	ENSG00000162739	0.616002	6.54105	4.5408	0.0404421	0.999972	SLAM family member 6	Non_DEG	Non_DEG	1.39317
2990	ACOT13	ENSG00000112304	0.64432	4.03798	4.53729	0.0405151	0.999972	acyl-CoA thioesterase 13	Non_DEG	Non_DEG	1.39238
6425	STOM	ENSG00000148175	0.365176	7.93891	4.53592	0.0405436	0.999972	stomatin	Non_DEG	Non_DEG	1.39208
8057	PGM2L1	ENSG00000165434	-0.643363	4.60028	4.53528	0.0405568	0.999972	phosphoglucomutase 2 like 1	Non_DEG	Non_DEG	1.39194
537	MCF2L2	ENSG00000053524	-2.85267	-0.165602	4.53514	0.0405597	0.999972	MCF.2 cell line derived transforming sequence-like 2	Non_DEG	Non_DEG	1.39191
1632	HIRA	ENSG00000100084	0.827637	3.63553	4.53042	0.040658	0.999972	histone cell cycle regulator	Non_DEG	Non_DEG	1.39085
3603	SATB2	ENSG00000119042	-3.40536	-0.783763	4.52982	0.0406704	0.999972	SATB homeobox 2	Non_DEG	Non_DEG	1.39072
3488	AKR1A1	ENSG00000117448	0.385015	6.268	4.51858	0.0409057	0.999972	aldo-keto reductase family 1 member A1	Non_DEG	Non_DEG	1.38822
6489	BTBD10	ENSG00000148925	-0.780017	4.67729	4.50932	0.0411004	0.999972	BTB domain containing 10	Non_DEG	Non_DEG	1.38615
7224	SNF8	ENSG00000159210	0.26338	6.46247	4.50289	0.0412363	0.999972	SNF8, ESCRT-II complex subunit	Non_DEG	Non_DEG	1.38472
4729	TRIM22	ENSG00000132274	0.337771	8.31493	4.47539	0.0418232	0.999972	tripartite motif containing 22	Non_DEG	Non_DEG	1.37858
227	ERCC1	ENSG00000012061	0.378965	5.53124	4.47339	0.0418664	0.999972	ERCC excision repair 1, endonuclease non-catalytic subunit	Non_DEG	Non_DEG	1.37813
3330	PLEK	ENSG00000115956	0.665843	7.53783	4.4702	0.041935	0.999972	pleckstrin	Non_DEG	Non_DEG	1.37742
5808	ESCO1	ENSG00000141446	-0.410219	6.05184	4.46928	0.041955	0.999972	establishment of sister chromatid cohesion N-acetyltransferase 1	Non_DEG	Non_DEG	1.37722
9780	LBX2	ENSG00000179528	-2.98759	-1.12425	4.46411	0.0420667	0.999972	ladybird homeobox 2	Non_DEG	Non_DEG	1.37606
10394	BRWD1	ENSG00000185658	-0.312682	6.9959	4.46391	0.042071	0.999972	bromodomain and WD repeat domain containing 1	Non_DEG	Non_DEG	1.37602
1703	MYH9	ENSG00000100345	0.248791	7.62406	4.4623	0.0421059	0.999972	myosin heavy chain 9	Non_DEG	Non_DEG	1.37566
8412	SLC43A2	ENSG00000167703	-2.23992	0.843879	4.46119	0.0421298	0.999972	solute carrier family 43 member 2	Non_DEG	Non_DEG	1.37541
9994	IST1	ENSG00000182149	-0.308064	7.4737	4.46107	0.0421324	0.999972	IST1, ESCRT-III associated factor	Non_DEG	Non_DEG	1.37538
4401	MRPS12	ENSG00000128626	0.402809	5.73391	4.459	0.0421775	0.999972	mitochondrial ribosomal protein S12	Non_DEG	Non_DEG	1.37492
1781	EIF5	ENSG00000100664	-0.27309	8.78111	4.45876	0.0421827	0.999972	eukaryotic translation initiation factor 5	Non_DEG	Non_DEG	1.37487
4492	GAMT	ENSG00000130005	0.740159	4.36634	4.45253	0.0423181	0.999972	guanidinoacetate N-methyltransferase	Non_DEG	Non_DEG	1.37347
4981	DDB2	ENSG00000134574	-0.456498	5.38177	4.45156	0.0423393	0.999972	damage specific DNA binding protein 2	Non_DEG	Non_DEG	1.37326
9837	PRKRA	ENSG00000180228	-0.328733	6.13758	4.45054	0.0423616	0.999972	protein activator of interferon induced protein kinase EIF2AK2	Non_DEG	Non_DEG	1.37303
12096	SNHG14	ENSG00000224078	-0.433018	5.6363	4.45018	0.0423694	0.999972	small nucleolar RNA host gene 14	Non_DEG	Non_DEG	1.37295
2337	PPP2R1A	ENSG00000105568	0.302924	6.92757	4.44931	0.0423884	0.999972	protein phosphatase 2 scaffold subunit Aalpha	Non_DEG	Non_DEG	1.37275
13194	HTD2	ENSG00000255154	-0.484145	4.65339	4.44734	0.0424314	0.999972	hydroxyacyl-thioester dehydratase type 2	Non_DEG	Non_DEG	1.37231
11374	C1orf53	ENSG00000203724	-3.08479	-1.55807	4.43352	0.0427346	0.999972	chromosome 1 open reading frame 53	Non_DEG	Non_DEG	1.36922
6803	NMRAL1	ENSG00000153406	0.383798	6.03268	4.43185	0.0427714	0.999972	NmrA like redox sensor 1	Non_DEG	Non_DEG	1.36885
2392	MPP6	ENSG00000105926	-0.552484	4.55621	4.40764	0.0433088	0.999972	membrane palmitoylated protein 6	Non_DEG	Non_DEG	1.36342
5233	LIMD2	ENSG00000136490	0.301827	8.30272	4.40472	0.0433741	0.999972	LIM domain containing 2	Non_DEG	Non_DEG	1.36277
11459	SDHD	ENSG00000204370	0.234972	7.37421	4.40205	0.0434338	0.999972	succinate dehydrogenase complex subunit D	Non_DEG	Non_DEG	1.36217
2057	ESRP2	ENSG00000103067	1.999	-0.804201	4.40058	0.043467	0.999972	epithelial splicing regulatory protein 2	Non_DEG	Non_DEG	1.36184
5423	RSL24D1	ENSG00000137876	-0.260409	7.94967	4.39818	0.0435208	0.999972	ribosomal L24 domain containing 1	Non_DEG	Non_DEG	1.3613
7744	PPM1K	ENSG00000163644	0.393287	5.9984	4.39188	0.0436626	0.999972	protein phosphatase, Mg2+/Mn2+ dependent 1K	Non_DEG	Non_DEG	1.35989
8555	TMUB2	ENSG00000168591	0.404346	5.89061	4.38628	0.0437892	0.999972	transmembrane and ubiquitin like domain containing 2	Non_DEG	Non_DEG	1.35863
10598	C9orf153	ENSG00000187753	-3.24113	-0.711789	4.37249	0.0441023	0.999972	chromosome 9 open reading frame 153	Non_DEG	Non_DEG	1.35554
13109	THAP9-AS1	ENSG00000251022	-0.421565	5.82998	4.36798	0.0442054	0.999972	THAP9 antisense RNA 1	Non_DEG	Non_DEG	1.35452
6112	UBXN4	ENSG00000144224	-0.258547	7.55001	4.36482	0.0442776	0.999972	UBX domain protein 4	Non_DEG	Non_DEG	1.35382
3426	TFAP2E	ENSG00000116819	3.06259	0.0740204	4.3645	0.044285	0.999972	transcription factor AP-2 epsilon	Non_DEG	Non_DEG	1.35374
142	NADK	ENSG00000008130	0.637339	4.49809	4.36432	0.0442891	0.999972	NAD kinase	Non_DEG	Non_DEG	1.3537
12673	PPIAL4G	ENSG00000236334	2.55282	0.0528844	4.3612	0.0443606	0.999972	peptidylprolyl isomerase A like 4G	Non_DEG	Non_DEG	1.353
7523	GMEB1	ENSG00000162419	-1.03411	4.17963	4.35974	0.0443941	0.999972	glucocorticoid modulatory element binding protein 1	Non_DEG	Non_DEG	1.35267
10169	TRIM52	ENSG00000183718	0.587968	4.88598	4.35835	0.044426	0.999972	tripartite motif containing 52	Non_DEG	Non_DEG	1.35236
13051	RBM14-RBM4	ENSG00000248643	-0.542686	4.55445	4.34804	0.0446638	0.999972	RBM14-RBM4 readthrough	Non_DEG	Non_DEG	1.35004
8078	NUDT5	ENSG00000165609	0.361229	5.98843	4.3415	0.0448152	0.999972	nudix hydrolase 5	Non_DEG	Non_DEG	1.34857
10688	PTAR1	ENSG00000188647	-0.462847	5.58134	4.33621	0.0449382	0.999972	protein prenyltransferase alpha subunit repeat containing 1	Non_DEG	Non_DEG	1.34738
8406	PLIN4	ENSG00000167676	2.93481	-0.877587	4.32962	0.045092	0.999972	perilipin 4	Non_DEG	Non_DEG	1.3459
12240	RPS2P36	ENSG00000227032	-2.82039	-1.99621	4.32654	0.045164	0.999972	ribosomal protein S2 pseudogene 36	Non_DEG	Non_DEG	1.34521
8471	TRANK1	ENSG00000168016	0.430542	5.39221	4.32388	0.0452262	0.999972	tetratricopeptide repeat and ankyrin repeat containing 1	Non_DEG	Non_DEG	1.34461
444	MED17	ENSG00000042429	-0.412286	6.01031	4.3227	0.0452539	0.999972	mediator complex subunit 17	Non_DEG	Non_DEG	1.34434
923	AP1M1	ENSG00000072958	0.399701	6.36659	4.30769	0.0456077	0.999972	adaptor related protein complex 1 mu 1 subunit	Non_DEG	Non_DEG	1.34096
7790	SNIP1	ENSG00000163877	-0.573043	5.06849	4.30054	0.0457771	0.999972	Smad nuclear interacting protein 1	Non_DEG	Non_DEG	1.33935
2586	GLRX3	ENSG00000108010	0.376242	5.94145	4.29644	0.0458747	0.999972	glutaredoxin 3	Non_DEG	Non_DEG	1.33843
6419	MFSD14B	ENSG00000148110	0.493217	4.34458	4.29222	0.0459753	0.999972	major facilitator superfamily domain containing 14B	Non_DEG	Non_DEG	1.33748
4588	CCDC62	ENSG00000130783	-2.83406	-0.799085	4.28929	0.0460454	0.999972	coiled-coil domain containing 62	Non_DEG	Non_DEG	1.33681
3789	RDH10	ENSG00000121039	-1.18705	2.0906	4.28472	0.0461547	0.999972	retinol dehydrogenase 10	Non_DEG	Non_DEG	1.33578
1365	OAS1	ENSG00000089127	1.39799	5.09749	4.28371	0.0461789	0.999972	2'-5'-oligoadenylate synthetase 1	Non_DEG	Non_DEG	1.33556
13165	CHMP4A	ENSG00000254505	0.287858	6.92182	4.2816	0.0462297	0.999972	charged multivesicular body protein 4A	Non_DEG	Non_DEG	1.33508
5141	SP110	ENSG00000135899	0.281437	7.2312	4.2806	0.0462535	0.999972	SP110 nuclear body protein	Non_DEG	Non_DEG	1.33485
7823	DNAJB14	ENSG00000164031	-0.333492	6.29814	4.27758	0.0463262	0.999972	DnaJ heat shock protein family (Hsp40) member B14	Non_DEG	Non_DEG	1.33417
12540	EIF4EP1	ENSG00000233578	-1.1252	1.3688	4.27679	0.0463452	0.999972	eukaryotic translation initiation factor 4E pseudogene 1	Non_DEG	Non_DEG	1.33399
12465	TAPBP	ENSG00000231925	0.301776	8.35416	4.27408	0.0464108	0.999972	TAP binding protein	Non_DEG	Non_DEG	1.33338
7083	ARMC12	ENSG00000157343	-3.31485	-0.0917715	4.27184	0.0464647	0.999972	armadillo repeat containing 12	Non_DEG	Non_DEG	1.33288
9522	TTTY14	ENSG00000176728	3.17276	-0.256457	4.26842	0.0465474	0.999972	testis-specific transcript, Y-linked 14 (non-protein coding)	Non_DEG	Non_DEG	1.3321
1116	RIF1	ENSG00000080345	-0.409581	5.92191	4.26481	0.0466349	0.999972	replication timing regulatory factor 1	Non_DEG	Non_DEG	1.33129
3797	FAM117A	ENSG00000121104	0.527632	4.84182	4.25875	0.046782	0.999972	family with sequence similarity 117 member A	Non_DEG	Non_DEG	1.32992
5153	ARMC9	ENSG00000135931	-2.92738	0.320012	4.25554	0.0468604	0.999972	armadillo repeat containing 9	Non_DEG	Non_DEG	1.32919
4652	RBSN	ENSG00000131381	-0.70418	4.30003	4.25081	0.0469758	0.999972	rabenosyn, RAB effector	Non_DEG	Non_DEG	1.32813
3882	ZNF644	ENSG00000122482	-0.318023	6.70223	4.24314	0.0471637	0.999972	zinc finger protein 644	Non_DEG	Non_DEG	1.32639
2085	STUB1	ENSG00000103266	0.271955	7.07484	4.23726	0.0473082	0.999972	STIP1 homology and U-box containing protein 1	Non_DEG	Non_DEG	1.32506
1653	KDELR3	ENSG00000100196	-2.97861	-0.247909	4.23374	0.0473952	0.999972	KDEL endoplasmic reticulum protein retention receptor 3	Non_DEG	Non_DEG	1.32427
13138	TRBV7-4	ENSG00000253409	2.84806	-0.253679	4.23306	0.047412	0.999972	T cell receptor beta variable 7-4 (gene/pseudogene)	Non_DEG	Non_DEG	1.32411
12047	APOL6	ENSG00000221963	0.32487	6.63854	4.23119	0.0474582	0.999972	apolipoprotein L6	Non_DEG	Non_DEG	1.32369
3561	PHF3	ENSG00000118482	-0.361989	7.05204	4.23101	0.0474626	0.999972	PHD finger protein 3	Non_DEG	Non_DEG	1.32365
3157	FXR1	ENSG00000114416	-0.356713	6.11058	4.22581	0.0475915	0.999972	FMR1 autosomal homolog 1	Non_DEG	Non_DEG	1.32247
12253	HCG4B	ENSG00000227262	-2.48017	0.504501	4.22254	0.0476725	0.999972	HLA complex group 4B (non-protein coding)	Non_DEG	Non_DEG	1.32173
1810	NFKBIA	ENSG00000100906	-0.562689	10.9529	4.20955	0.0479965	0.999972	NFKB inhibitor alpha	Non_DEG	Non_DEG	1.31879
11881	ST7-OT4	ENSG00000214188	2.96615	-1.43723	4.20941	0.0480001	0.999972	ST7 overlapping transcript 4	Non_DEG	Non_DEG	1.31876
10936	ARHGEF12	ENSG00000196914	-1.17827	3.55749	4.20765	0.0480441	0.999972	Rho guanine nucleotide exchange factor 12	Non_DEG	Non_DEG	1.31836
2921	ST8SIA1	ENSG00000111728	2.54776	0.0147295	4.20549	0.0480984	0.999972	ST8 alpha-N-acetyl-neuraminide alpha-2,8-sialyltransferase 1	Non_DEG	Non_DEG	1.31787
6527	KAT14	ENSG00000149474	0.922251	3.9031	4.2036	0.0481458	0.999972	lysine acetyltransferase 14	Non_DEG	Non_DEG	1.31744
9411	UCP2	ENSG00000175567	0.370126	9.52104	4.20193	0.0481877	0.999972	uncoupling protein 2	Non_DEG	Non_DEG	1.31706
1979	CD40LG	ENSG00000102245	0.922652	5.14004	4.20025	0.0482301	0.999972	CD40 ligand	Non_DEG	Non_DEG	1.31668
2109	PYCARD	ENSG00000103490	0.449932	5.80529	4.19395	0.0483889	0.999972	PYD and CARD domain containing	Non_DEG	Non_DEG	1.31525
637	EIF4B	ENSG00000063046	-0.21943	7.52064	4.18582	0.0485947	0.999972	eukaryotic translation initiation factor 4B	Non_DEG	Non_DEG	1.31341
8995	JMJD1C	ENSG00000171988	-0.293302	7.16656	4.17926	0.0487617	0.999972	jumonji domain containing 1C	Non_DEG	Non_DEG	1.31192
3851	ACVR2A	ENSG00000121989	-1.95867	1.68431	4.17749	0.0488067	0.999972	activin A receptor type 2A	Non_DEG	Non_DEG	1.31152
6827	CHD1	ENSG00000153922	-0.544285	7.26582	4.17257	0.0489323	0.999972	chromodomain helicase DNA binding protein 1	Non_DEG	Non_DEG	1.3104
4259	SBDS	ENSG00000126524	-0.342603	8.40374	4.16609	0.0490983	0.999972	SBDS, ribosome maturation factor	Non_DEG	Non_DEG	1.30893
1070	EDN1	ENSG00000078401	3.16909	-0.792884	4.16258	0.0491887	0.999972	endothelin 1	Non_DEG	Non_DEG	1.30814
8715	BTD	ENSG00000169814	0.791043	3.80312	4.1566	0.0493426	0.999972	biotinidase	Non_DEG	Non_DEG	1.30678
1040	DYNC1I2	ENSG00000077380	0.395302	5.47676	4.14675	0.0495976	0.999972	dynein cytoplasmic 1 intermediate chain 2	Non_DEG	Non_DEG	1.30454
4827	PEMT	ENSG00000133027	-0.476977	4.65422	4.1403	0.0497656	0.999972	phosphatidylethanolamine N-methyltransferase	Non_DEG	Non_DEG	1.30307
2749	ZPR1	ENSG00000109917	-0.338702	5.69344	4.13634	0.0498687	0.999972	ZPR1 zinc finger	Non_DEG	Non_DEG	1.30217
13694	PPP4R3B	ENSG00000275052	-0.309872	6.59148	4.12693	0.0501151	0.999972	protein phosphatase 4 regulatory subunit 3B	Non_DEG	Non_DEG	1.30003
10889	ZNF136	ENSG00000196646	-0.633061	5.96365	4.1268	0.0501187	0.999972	zinc finger protein 136	Non_DEG	Non_DEG	1.3
12965	N4BP2L2	ENSG00000244754	-0.194003	8.69998	4.12623	0.0501336	0.999972	NEDD4 binding protein 2 like 2	Non_DEG	Non_DEG	1.29987
6156	UBA3	ENSG00000144744	0.294913	6.58874	4.12319	0.0502134	0.999972	ubiquitin like modifier activating enzyme 3	Non_DEG	Non_DEG	1.29918
736	ZBTB11	ENSG00000066422	-0.378362	5.75991	4.11852	0.0503365	0.999972	zinc finger and BTB domain containing 11	Non_DEG	Non_DEG	1.29812
2474	RHEB	ENSG00000106615	-0.341618	6.33645	4.11216	0.0505046	0.999972	Ras homolog, mTORC1 binding	Non_DEG	Non_DEG	1.29667
1850	PRELID3B	ENSG00000101166	-0.296483	5.92936	4.11162	0.0505192	0.999972	PRELI domain containing 3B	Non_DEG	Non_DEG	1.29654
2985	WASF1	ENSG00000112290	-3.22459	-0.495563	4.09754	0.0508937	0.999972	WAS protein family member 1	Non_DEG	Non_DEG	1.29334
962	ENO1	ENSG00000074800	0.224359	9.41355	4.09753	0.0508939	0.999972	enolase 1	Non_DEG	Non_DEG	1.29333
1526	IKZF5	ENSG00000095574	-0.409961	6.40276	4.09151	0.051055	0.999972	IKAROS family zinc finger 5	Non_DEG	Non_DEG	1.29196
4533	NDUFA10	ENSG00000130414	0.230092	6.87368	4.09075	0.0510753	0.999972	NADH:ubiquinone oxidoreductase subunit A10	Non_DEG	Non_DEG	1.29179
5720	ABHD2	ENSG00000140526	0.702263	3.68528	4.08324	0.0512772	0.999972	abhydrolase domain containing 2	Non_DEG	Non_DEG	1.29008
4726	SLX1A	ENSG00000132207	0.375827	6.064	4.08031	0.0513563	0.999972	SLX1 homolog A, structure-specific endonuclease subunit	Non_DEG	Non_DEG	1.28941
10957	ZNF470	ENSG00000197016	2.76451	-0.683775	4.07798	0.0514192	0.999972	zinc finger protein 470	Non_DEG	Non_DEG	1.28887
7709	TRAT1	ENSG00000163519	0.446619	6.85793	4.07792	0.0514209	0.999972	T cell receptor associated transmembrane adaptor 1	Non_DEG	Non_DEG	1.28886
5532	KIAA1109	ENSG00000138688	-0.40154	6.48651	4.07713	0.0514422	0.999972	KIAA1109	Non_DEG	Non_DEG	1.28868
10706	ZNF548	ENSG00000188785	-0.413707	4.98613	4.07571	0.0514806	0.999972	zinc finger protein 548	Non_DEG	Non_DEG	1.28836
13203	ZNF252P-AS1	ENSG00000255559	2.73213	-0.985623	4.07112	0.0516049	0.999972	ZNF252P antisense RNA 1	Non_DEG	Non_DEG	1.28731
1128	CLDND1	ENSG00000080822	0.320387	7.94076	4.07094	0.0516097	0.999972	claudin domain containing 1	Non_DEG	Non_DEG	1.28727
3398	FBXO6	ENSG00000116663	0.536076	5.44329	4.07013	0.0516317	0.999972	F-box protein 6	Non_DEG	Non_DEG	1.28708
11567	IPO7	ENSG00000205339	0.677756	3.89633	4.0665	0.0517304	0.999972	importin 7	Non_DEG	Non_DEG	1.28625
928	ALPK1	ENSG00000073331	2.33804	0.792042	4.06197	0.0518538	0.999972	alpha kinase 1	Non_DEG	Non_DEG	1.28522
9381	CCNE2	ENSG00000175305	2.59524	1.15807	4.06013	0.0519039	0.999972	cyclin E2	Non_DEG	Non_DEG	1.2848
3476	CD46	ENSG00000117335	-0.2206	7.61514	4.05827	0.0519546	0.999972	CD46 molecule	Non_DEG	Non_DEG	1.28438
4158	GTF2F1	ENSG00000125651	-0.521189	4.89599	4.04931	0.0522002	0.999972	general transcription factor IIF subunit 1	Non_DEG	Non_DEG	1.28233
131	TSR3	ENSG00000007520	0.22115	6.59209	4.04786	0.0522401	0.999972	TSR3, acp transferase ribosome maturation factor	Non_DEG	Non_DEG	1.282
3840	PIK3CA	ENSG00000121879	-0.519286	5.07348	4.0419	0.0524044	0.999972	phosphatidylinositol-4,5-bisphosphate 3-kinase catalytic subunit alpha	Non_DEG	Non_DEG	1.28063
7020	EEF1A1	ENSG00000156508	-0.224274	13.2523	4.04015	0.0524525	0.999972	eukaryotic translation elongation factor 1 alpha 1	Non_DEG	Non_DEG	1.28023
5571	AEBP2	ENSG00000139154	-0.358498	4.75629	4.0398	0.0524623	0.999972	AE binding protein 2	Non_DEG	Non_DEG	1.28015
1730	DESI1	ENSG00000100418	0.624262	4.26387	4.03134	0.0526966	0.999972	desumoylating isopeptidase 1	Non_DEG	Non_DEG	1.27822
6407	AK3	ENSG00000147853	0.389257	5.30797	4.03067	0.0527153	0.999972	adenylate kinase 3	Non_DEG	Non_DEG	1.27806
13401	PYCARD-AS1	ENSG00000261359	3.02048	-1.17068	4.01755	0.053081	0.999972	PYCARD antisense RNA 1	Non_DEG	Non_DEG	1.27506
12864	LINC00996	ENSG00000242258	2.67121	0.266462	4.01738	0.0530858	0.999972	long intergenic non-protein coding RNA 996	Non_DEG	Non_DEG	1.27502
2032	LONP2	ENSG00000102910	0.472572	5.68504	4.01179	0.0532424	0.999972	lon peptidase 2, peroxisomal	Non_DEG	Non_DEG	1.27374
9666	FAR2P2	ENSG00000178162	3.14031	-0.893815	4.01139	0.0532538	0.999972	fatty acyl-CoA reductase 2 pseudogene 2	Non_DEG	Non_DEG	1.27365
3683	YIPF4	ENSG00000119820	0.307826	5.70806	4.0106	0.0532758	0.999972	Yip1 domain family member 4	Non_DEG	Non_DEG	1.27347
6892	CCDC174	ENSG00000154781	-0.31438	5.66448	3.99223	0.0537948	0.999972	coiled-coil domain containing 174	Non_DEG	Non_DEG	1.26926
10363	SP140L	ENSG00000185404	0.270402	6.44613	3.98207	0.0540844	0.999972	SP140 nuclear body protein like	Non_DEG	Non_DEG	1.26693
13067	ZNF286B	ENSG00000249459	-1.1999	1.54968	3.97996	0.0541448	0.999972	zinc finger protein 286B	Non_DEG	Non_DEG	1.26644
13702	HIST1H3I	ENSG00000275379	2.75329	-1.24901	3.97477	0.0542934	0.999972	histone cluster 1 H3 family member i	Non_DEG	Non_DEG	1.26525
10809	PPIA	ENSG00000196262	0.151426	10.8665	3.96607	0.0545438	0.999972	peptidylprolyl isomerase A	Non_DEG	Non_DEG	1.26325
3137	GRK7	ENSG00000114124	-2.49018	-1.02667	3.96434	0.0545935	0.999972	G protein-coupled receptor kinase 7	Non_DEG	Non_DEG	1.26286
6651	EPS8	ENSG00000151491	3.00122	-0.287005	3.96352	0.0546174	0.999972	epidermal growth factor receptor pathway substrate 8	Non_DEG	Non_DEG	1.26267
2600	TSPAN14	ENSG00000108219	0.503023	6.14915	3.9592	0.0547423	0.999972	tetraspanin 14	Non_DEG	Non_DEG	1.26168
10560	MT1X	ENSG00000187193	0.491063	4.81089	3.95892	0.0547503	0.999972	metallothionein 1X	Non_DEG	Non_DEG	1.26161
3951	ARHGAP9	ENSG00000123329	0.22274	7.0904	3.9583	0.0547683	0.999972	Rho GTPase activating protein 9	Non_DEG	Non_DEG	1.26147
9092	CFL1	ENSG00000172757	0.153198	11.183	3.95805	0.0547755	0.999972	cofilin 1	Non_DEG	Non_DEG	1.26141
5369	FCHSD2	ENSG00000137478	0.438795	4.63626	3.9572	0.0548002	0.999972	FCH and double SH3 domains 2	Non_DEG	Non_DEG	1.26122
8719	WNT10B	ENSG00000169884	-1.50613	2.49029	3.95708	0.0548036	0.999972	Wnt family member 10B	Non_DEG	Non_DEG	1.26119
5879	COL6A1	ENSG00000142156	-1.50917	1.85326	3.94578	0.0551325	0.999972	collagen type VI alpha 1 chain	Non_DEG	Non_DEG	1.25859
13134	HOXA10	ENSG00000253293	-2.8628	-0.720258	3.94307	0.0552116	0.999972	homeobox A10	Non_DEG	Non_DEG	1.25797
2693	VTN	ENSG00000109072	-3.01954	-1.11242	3.93879	0.055337	0.999972	vitronectin	Non_DEG	Non_DEG	1.25698
2845	CYP27B1	ENSG00000111012	2.98878	0.0454649	3.93839	0.0553488	0.999972	cytochrome P450 family 27 subfamily B member 1	Non_DEG	Non_DEG	1.25689
4371	DGCR8	ENSG00000128191	1.10271	2.57079	3.93548	0.0554341	0.999972	DGCR8, microprocessor complex subunit	Non_DEG	Non_DEG	1.25622
3195	NKTR	ENSG00000114857	-0.263192	8.23306	3.93253	0.0555209	0.999972	natural killer cell triggering receptor	Non_DEG	Non_DEG	1.25554
10002	MRPS16	ENSG00000182180	0.363228	5.25799	3.93232	0.0555269	0.999972	mitochondrial ribosomal protein S16	Non_DEG	Non_DEG	1.2555
59	LIG3	ENSG00000005156	-0.637711	4.00418	3.93114	0.0555617	0.999972	DNA ligase 3	Non_DEG	Non_DEG	1.25522
4787	NXT1	ENSG00000132661	-0.400137	7.06636	3.93023	0.0555886	0.999972	nuclear transport factor 2 like export factor 1	Non_DEG	Non_DEG	1.25501
11092	ZNF44	ENSG00000197857	-0.373697	6.07422	3.92835	0.0556438	0.999972	zinc finger protein 44	Non_DEG	Non_DEG	1.25458
2087	UBE2I	ENSG00000103275	0.272709	6.01469	3.9251	0.0557399	0.999972	ubiquitin conjugating enzyme E2 I	Non_DEG	Non_DEG	1.25383
10217	TSPYL2	ENSG00000184205	-0.473297	6.58697	3.92288	0.0558055	0.999972	TSPY like 2	Non_DEG	Non_DEG	1.25332
6265	CDKAL1	ENSG00000145996	0.367076	5.27054	3.92237	0.0558204	0.999972	CDK5 regulatory subunit associated protein 1 like 1	Non_DEG	Non_DEG	1.25321
10945	CASP4	ENSG00000196954	0.293158	7.34489	3.92158	0.0558441	0.999972	caspase 4	Non_DEG	Non_DEG	1.25302
5191	COG3	ENSG00000136152	-0.368826	5.6187	3.92097	0.055862	0.999972	component of oligomeric golgi complex 3	Non_DEG	Non_DEG	1.25288
7440	IKZF3	ENSG00000161405	0.518892	6.7401	3.92058	0.0558736	0.999972	IKAROS family zinc finger 3	Non_DEG	Non_DEG	1.25279
3895	HNRNPA2B1	ENSG00000122566	0.180218	9.58912	3.91649	0.055995	0.999972	heterogeneous nuclear ribonucleoprotein A2/B1	Non_DEG	Non_DEG	1.25185
6322	C7orf43	ENSG00000146826	1.09012	1.96336	3.91601	0.056009	0.999972	chromosome 7 open reading frame 43	Non_DEG	Non_DEG	1.25174
3024	EXOC2	ENSG00000112685	-0.409861	5.81629	3.91533	0.0560295	0.999972	exocyst complex component 2	Non_DEG	Non_DEG	1.25158
1722	L3MBTL2	ENSG00000100395	-0.621142	4.29922	3.91213	0.0561246	0.999972	L3MBTL2, polycomb repressive complex 1 subunit	Non_DEG	Non_DEG	1.25085
1090	SP140	ENSG00000079263	0.449359	5.41379	3.91085	0.0561627	0.999972	SP140 nuclear body protein	Non_DEG	Non_DEG	1.25055
10112	GDPGP1	ENSG00000183208	-1.56426	0.869708	3.90912	0.0562144	0.999972	GDP-D-glucose phosphorylase 1	Non_DEG	Non_DEG	1.25015
112	ADIPOR2	ENSG00000006831	0.677217	3.85619	3.9023	0.056418	0.999972	adiponectin receptor 2	Non_DEG	Non_DEG	1.24858
7459	PLCD3	ENSG00000161714	2.62421	-1.40984	3.90057	0.0564698	0.999972	phospholipase C delta 3	Non_DEG	Non_DEG	1.24818
320	DEF6	ENSG00000023892	0.423835	6.62116	3.89701	0.0565767	0.999972	DEF6, guanine nucleotide exchange factor	Non_DEG	Non_DEG	1.24736
804	STON1-GTF2A1L	ENSG00000068781	3.02973	-1.2432	3.89295	0.0566987	0.999972	STON1-GTF2A1L readthrough	Non_DEG	Non_DEG	1.24643
6385	TACC1	ENSG00000147526	-0.354762	7.12205	3.88636	0.0568977	0.999972	transforming acidic coiled-coil containing protein 1	Non_DEG	Non_DEG	1.24491
12473	MCTS1	ENSG00000232119	0.357586	5.6461	3.87989	0.0570937	0.999972	MCTS1, re-initiation and release factor	Non_DEG	Non_DEG	1.24341
564	EIF2AK2	ENSG00000055332	0.478701	6.19081	3.8728	0.0573094	0.999972	eukaryotic translation initiation factor 2 alpha kinase 2	Non_DEG	Non_DEG	1.24177
5517	UBL7	ENSG00000138629	0.439581	6.2488	3.87198	0.0573344	0.999972	ubiquitin like 7	Non_DEG	Non_DEG	1.24159
6100	DUSP11	ENSG00000144048	-0.311817	6.73298	3.86675	0.0574938	0.999972	dual specificity phosphatase 11	Non_DEG	Non_DEG	1.24038
2638	C1QBP	ENSG00000108561	0.223347	7.21371	3.86437	0.0575667	0.999972	complement C1q binding protein	Non_DEG	Non_DEG	1.23983
3111	ATP6V0E1	ENSG00000113732	0.24959	8.37997	3.86293	0.0576108	0.999972	ATPase H+ transporting V0 subunit e1	Non_DEG	Non_DEG	1.2395
3287	KDM3A	ENSG00000115548	-0.342916	6.04341	3.85682	0.0577984	0.999972	lysine demethylase 3A	Non_DEG	Non_DEG	1.23808
10378	IRF7	ENSG00000185507	0.77951	5.54283	3.85584	0.0578287	0.999972	interferon regulatory factor 7	Non_DEG	Non_DEG	1.23786
7959	PEX2	ENSG00000164751	-0.284774	6.37264	3.84618	0.058127	0.999972	peroxisomal biogenesis factor 2	Non_DEG	Non_DEG	1.23562
6964	PPARGC1B	ENSG00000155846	2.04842	1.01515	3.84556	0.058146	0.999972	PPARG coactivator 1 beta	Non_DEG	Non_DEG	1.23548
1534	FKBP5	ENSG00000096060	0.417769	6.5839	3.84434	0.0581838	0.999972	FK506 binding protein 5	Non_DEG	Non_DEG	1.2352
2667	PPP1R9B	ENSG00000108819	0.788585	2.18655	3.84277	0.0582327	0.999972	protein phosphatase 1 regulatory subunit 9B	Non_DEG	Non_DEG	1.23483
2546	MAPK8	ENSG00000107643	-0.491494	5.07226	3.83893	0.0583518	0.999972	mitogen-activated protein kinase 8	Non_DEG	Non_DEG	1.23395
5212	HUS1	ENSG00000136273	-0.322979	5.46092	3.83521	0.0584678	0.999972	HUS1 checkpoint clamp component	Non_DEG	Non_DEG	1.23308
2632	RNF167	ENSG00000108523	0.431843	5.52875	3.83439	0.0584932	0.999972	ring finger protein 167	Non_DEG	Non_DEG	1.23289
8034	NOL6	ENSG00000165271	-0.961581	3.64101	3.8276	0.0587054	0.999972	nucleolar protein 6	Non_DEG	Non_DEG	1.23132
8601	ENHO	ENSG00000168913	-3.07792	-1.19547	3.82437	0.0588065	0.999972	energy homeostasis associated	Non_DEG	Non_DEG	1.23057
8805	NUDT9	ENSG00000170502	0.509062	4.07117	3.82011	0.0589402	0.999972	nudix hydrolase 9	Non_DEG	Non_DEG	1.22959
11835	DDX47	ENSG00000213782	-0.342641	7.23978	3.81634	0.0590588	0.999972	DEAD-box helicase 47	Non_DEG	Non_DEG	1.22872
11210	YTHDF2	ENSG00000198492	-0.253733	7.70535	3.81149	0.059212	0.999972	YTH N6-methyladenosine RNA binding protein 2	Non_DEG	Non_DEG	1.22759
24	M6PR	ENSG00000003056	0.371291	7.30182	3.81069	0.0592371	0.999972	mannose-6-phosphate receptor, cation dependent	Non_DEG	Non_DEG	1.22741
195	HFE	ENSG00000010704	2.73943	0.78315	3.80958	0.0592724	0.999972	hemochromatosis	Non_DEG	Non_DEG	1.22715
1801	PABPN1	ENSG00000100836	0.254256	5.70419	3.80888	0.0592944	0.999972	poly(A) binding protein nuclear 1	Non_DEG	Non_DEG	1.22699
8061	SKA3	ENSG00000165480	3.11228	1.3888	3.80703	0.0593532	0.999972	spindle and kinetochore associated complex subunit 3	Non_DEG	Non_DEG	1.22656
5091	HNRNPA1	ENSG00000135486	-0.188956	9.74121	3.80482	0.0594231	0.999972	heterogeneous nuclear ribonucleoprotein A1	Non_DEG	Non_DEG	1.22604
9727	C17orf62	ENSG00000178927	0.374149	6.97411	3.80296	0.0594821	0.999972	chromosome 17 open reading frame 62	Non_DEG	Non_DEG	1.22561
6155	SLC25A26	ENSG00000144741	-0.380773	5.53526	3.80127	0.0595357	0.999972	solute carrier family 25 member 26	Non_DEG	Non_DEG	1.22522
7537	RBBP4	ENSG00000162521	0.294847	7.60383	3.80087	0.0595486	0.999972	RB binding protein 4, chromatin remodeling factor	Non_DEG	Non_DEG	1.22513
2899	UHRF1BP1L	ENSG00000111647	-0.493676	5.16509	3.79857	0.0596218	0.999972	UHRF1 binding protein 1 like	Non_DEG	Non_DEG	1.22459
5354	IER3	ENSG00000137331	-0.889403	4.17939	3.79852	0.0596233	0.999972	immediate early response 3	Non_DEG	Non_DEG	1.22458
11863	TTLL3	ENSG00000214021	0.541216	5.16016	3.79357	0.0597811	0.999972	tubulin tyrosine ligase like 3	Non_DEG	Non_DEG	1.22344
11562	SNX2	ENSG00000205302	-0.332675	6.59082	3.78677	0.0599989	0.999972	sorting nexin 2	Non_DEG	Non_DEG	1.22186
4262	TRAP1	ENSG00000126602	0.572524	4.94252	3.78368	0.060098	0.999972	TNF receptor associated protein 1	Non_DEG	Non_DEG	1.22114
6924	ZFYVE27	ENSG00000155256	0.744341	3.9358	3.77783	0.0602864	0.999972	zinc finger FYVE-type containing 27	Non_DEG	Non_DEG	1.21978
11269	GPATCH3	ENSG00000198746	-0.738589	4.40205	3.76764	0.0606157	0.999972	G-patch domain containing 3	Non_DEG	Non_DEG	1.21741
28	CFLAR	ENSG00000003402	0.236531	7.65683	3.76642	0.0606554	0.999972	CASP8 and FADD like apoptosis regulator	Non_DEG	Non_DEG	1.21713
3959	LRP1	ENSG00000123384	2.77825	-0.733983	3.76296	0.0607678	0.999972	LDL receptor related protein 1	Non_DEG	Non_DEG	1.21633
6665	KIN	ENSG00000151657	-0.555788	5.01515	3.75926	0.0608882	0.999972	Kin17 DNA and RNA binding protein	Non_DEG	Non_DEG	1.21547
1373	PEBP1	ENSG00000089220	-0.215849	7.75798	3.75771	0.060939	0.999972	phosphatidylethanolamine binding protein 1	Non_DEG	Non_DEG	1.2151
5348	RIPK1	ENSG00000137275	-0.531131	5.66886	3.75722	0.0609548	0.999972	receptor interacting serine/threonine kinase 1	Non_DEG	Non_DEG	1.21499
5730	SEC11A	ENSG00000140612	0.238426	6.89967	3.75419	0.0610539	0.999972	SEC11 homolog A, signal peptidase complex subunit	Non_DEG	Non_DEG	1.21429
2015	TSC22D1	ENSG00000102804	-0.653916	4.31347	3.75247	0.0611101	0.999972	TSC22 domain family member 1	Non_DEG	Non_DEG	1.21389
7017	FAM122C	ENSG00000156500	0.832465	3.09199	3.74799	0.061257	0.999972	family with sequence similarity 122C	Non_DEG	Non_DEG	1.21284
3524	RPA2	ENSG00000117748	0.360583	7.31229	3.7471	0.0612863	0.999972	replication protein A2	Non_DEG	Non_DEG	1.21264
6693	DST	ENSG00000151914	-2.47765	0.932026	3.74682	0.0612954	0.999972	dystonin	Non_DEG	Non_DEG	1.21257
2998	TRIM38	ENSG00000112343	0.412173	6.08068	3.74614	0.0613177	0.999972	tripartite motif containing 38	Non_DEG	Non_DEG	1.21241
2618	GOSR2	ENSG00000108433	0.426889	4.94134	3.74542	0.0613414	0.999972	golgi SNAP receptor complex member 2	Non_DEG	Non_DEG	1.21225
9099	DCP2	ENSG00000172795	0.279806	6.2222	3.74437	0.061376	0.999972	decapping mRNA 2	Non_DEG	Non_DEG	1.212
10115	DDX41	ENSG00000183258	0.395441	5.58144	3.74362	0.0614006	0.999972	DEAD-box helicase 41	Non_DEG	Non_DEG	1.21183
4347	AKAP9	ENSG00000127914	-0.250393	7.96761	3.74328	0.0614118	0.999972	A-kinase anchoring protein 9	Non_DEG	Non_DEG	1.21175
7456	JOSD2	ENSG00000161677	0.401377	4.51311	3.73956	0.0615344	0.999972	Josephin domain containing 2	Non_DEG	Non_DEG	1.21088
322	GCLM	ENSG00000023909	0.5448	4.21536	3.73803	0.0615848	0.999972	glutamate-cysteine ligase modifier subunit	Non_DEG	Non_DEG	1.21053
9657	C2orf69	ENSG00000178074	0.782939	3.81018	3.7338	0.0617248	0.999972	chromosome 2 open reading frame 69	Non_DEG	Non_DEG	1.20954
1411	ICAM1	ENSG00000090339	-0.732901	4.54303	3.73112	0.0618135	0.999972	intercellular adhesion molecule 1	Non_DEG	Non_DEG	1.20892
5827	EIF4A3	ENSG00000141543	-0.300188	7.00908	3.72646	0.0619682	0.999972	eukaryotic translation initiation factor 4A3	Non_DEG	Non_DEG	1.20783
11256	TOGARAM1	ENSG00000198718	-0.353977	5.70397	3.72534	0.0620052	0.999972	TOG array regulator of axonemal microtubules 1	Non_DEG	Non_DEG	1.20757
6701	FAM168B	ENSG00000152102	-0.463235	4.98198	3.72108	0.0621472	0.999972	family with sequence similarity 168 member B	Non_DEG	Non_DEG	1.20658
10602	FANCM	ENSG00000187790	-1.11816	3.2316	3.71935	0.0622051	0.999972	Fanconi anemia complementation group M	Non_DEG	Non_DEG	1.20617
5005	FADS2	ENSG00000134824	2.21442	-0.799889	3.71358	0.0623979	0.999972	fatty acid desaturase 2	Non_DEG	Non_DEG	1.20483
9181	SMARCC1	ENSG00000173473	-0.386302	5.51293	3.71058	0.0624985	0.999972	SWI/SNF related, matrix associated, actin dependent regulator of chromatin subfamily c member 1	Non_DEG	Non_DEG	1.20413
6794	NR4A2	ENSG00000153234	-0.569415	8.30348	3.70948	0.0625354	0.999972	nuclear receptor subfamily 4 group A member 2	Non_DEG	Non_DEG	1.20387
1883	MAPRE1	ENSG00000101367	-0.247243	7.70353	3.70824	0.0625772	0.999972	microtubule associated protein RP/EB family member 1	Non_DEG	Non_DEG	1.20358
11977	PDZK1P1	ENSG00000215859	2.88468	-0.222471	3.70131	0.0628105	0.999972	PDZ domain containing 1 pseudogene 1	Non_DEG	Non_DEG	1.20197
3182	WDR48	ENSG00000114742	-0.391584	5.95256	3.69862	0.0629015	0.999972	WD repeat domain 48	Non_DEG	Non_DEG	1.20134
8891	TMEM126A	ENSG00000171202	-0.367033	5.34992	3.69814	0.0629176	0.999972	transmembrane protein 126A	Non_DEG	Non_DEG	1.20123
3220	TP53I3	ENSG00000115129	2.6961	-0.960483	3.69611	0.0629862	0.999972	tumor protein p53 inducible protein 3	Non_DEG	Non_DEG	1.20075
389	RNF19A	ENSG00000034677	0.336697	7.15937	3.69185	0.0631305	0.999972	ring finger protein 19A, RBR E3 ubiquitin protein ligase	Non_DEG	Non_DEG	1.19976
2981	E2F3	ENSG00000112242	0.920028	3.50508	3.69152	0.0631418	0.999972	E2F transcription factor 3	Non_DEG	Non_DEG	1.19968
12605	FABP5P7	ENSG00000234964	1.31734	-0.756124	3.68992	0.0631963	0.999972	fatty acid binding protein 5 pseudogene 7	Non_DEG	Non_DEG	1.19931
3266	GLS	ENSG00000115419	0.301669	6.27793	3.68214	0.0634611	0.999972	glutaminase	Non_DEG	Non_DEG	1.19749
1384	GMIP	ENSG00000089639	0.534735	5.06946	3.67788	0.0636069	0.999972	GEM interacting protein	Non_DEG	Non_DEG	1.1965
2031	NFAT5	ENSG00000102908	-0.403451	5.20821	3.67513	0.0637009	0.999972	nuclear factor of activated T cells 5	Non_DEG	Non_DEG	1.19585
1747	SOS2	ENSG00000100485	-0.471082	5.2534	3.67306	0.0637719	0.999972	SOS Ras/Rho guanine nucleotide exchange factor 2	Non_DEG	Non_DEG	1.19537
3382	S100PBP	ENSG00000116497	0.648035	4.60091	3.66821	0.0639387	0.999972	S100P binding protein	Non_DEG	Non_DEG	1.19424
6186	DGKQ	ENSG00000145214	0.756896	4.87846	3.66238	0.0641398	0.999972	diacylglycerol kinase theta	Non_DEG	Non_DEG	1.19287
11286	GK	ENSG00000198814	2.10036	1.89509	3.66228	0.0641433	0.999972	glycerol kinase	Non_DEG	Non_DEG	1.19285
383	PIAS1	ENSG00000033800	-0.221535	7.50752	3.66068	0.0641986	0.999972	protein inhibitor of activated STAT 1	Non_DEG	Non_DEG	1.19247
2238	OAZ1	ENSG00000104904	0.131811	9.84688	3.66048	0.0642053	0.999972	ornithine decarboxylase antizyme 1	Non_DEG	Non_DEG	1.19243
3143	PRKAR2A	ENSG00000114302	-0.312375	5.38914	3.65523	0.0643872	0.999972	protein kinase cAMP-dependent type II regulatory subunit alpha	Non_DEG	Non_DEG	1.1912
945	MRPS34	ENSG00000074071	0.29914	6.24272	3.65351	0.064447	0.999972	mitochondrial ribosomal protein S34	Non_DEG	Non_DEG	1.1908
10010	ATP6AP2	ENSG00000182220	-0.243837	7.76012	3.65155	0.064515	0.999972	ATPase H+ transporting accessory protein 2	Non_DEG	Non_DEG	1.19034
9964	ADGRB1	ENSG00000181790	-2.61077	-1.57764	3.64914	0.064599	0.999972	adhesion G protein-coupled receptor B1	Non_DEG	Non_DEG	1.18977
288	CD74	ENSG00000019582	0.372151	10.7538	3.64448	0.0647615	0.999972	CD74 molecule	Non_DEG	Non_DEG	1.18868
7653	BOLA3	ENSG00000163170	0.383515	4.91095	3.64386	0.0647829	0.999972	bolA family member 3	Non_DEG	Non_DEG	1.18854
3531	MESD	ENSG00000117899	0.303028	6.3022	3.64255	0.064829	0.999972	mesoderm development LRP chaperone	Non_DEG	Non_DEG	1.18823
11339	DCLRE1A	ENSG00000198924	1.84704	3.00834	3.64141	0.0648688	0.999972	DNA cross-link repair 1A	Non_DEG	Non_DEG	1.18796
6050	LYST	ENSG00000143669	0.381087	6.77199	3.6399	0.0649216	0.999972	lysosomal trafficking regulator	Non_DEG	Non_DEG	1.18761
2880	RFC5	ENSG00000111445	0.92465	3.88449	3.63912	0.0649489	0.999972	replication factor C subunit 5	Non_DEG	Non_DEG	1.18743
11841	KCTD11	ENSG00000213859	2.88099	-0.460774	3.63775	0.0649968	0.999972	potassium channel tetramerization domain containing 11	Non_DEG	Non_DEG	1.18711
12863	BGLAP	ENSG00000242252	-2.55137	-1.01109	3.63596	0.0650596	0.999972	bone gamma-carboxyglutamate protein	Non_DEG	Non_DEG	1.18669
8746	TRAPPC1	ENSG00000170043	0.196594	6.86585	3.62822	0.0653319	0.999972	trafficking protein particle complex 1	Non_DEG	Non_DEG	1.18487
6606	ABCB9	ENSG00000150967	2.39992	-0.839489	3.62709	0.065372	0.999972	ATP binding cassette subfamily B member 9	Non_DEG	Non_DEG	1.18461
1926	ATG4A	ENSG00000101844	0.669139	4.63583	3.62433	0.0654692	0.999972	autophagy related 4A cysteine peptidase	Non_DEG	Non_DEG	1.18396
5521	HERC6	ENSG00000138642	0.808466	4.77742	3.62272	0.0655262	0.999972	HECT and RLD domain containing E3 ubiquitin protein ligase family member 6	Non_DEG	Non_DEG	1.18359
296	SERPINB1	ENSG00000021355	0.314584	6.97537	3.62091	0.0655904	0.999972	serpin family B member 1	Non_DEG	Non_DEG	1.18316
9494	KCMF1	ENSG00000176407	-0.355515	6.02243	3.61774	0.0657027	0.999972	potassium channel modulatory factor 1	Non_DEG	Non_DEG	1.18242
13482	TXNIP	ENSG00000265972	0.255271	10.8951	3.6151	0.0657965	0.999972	thioredoxin interacting protein	Non_DEG	Non_DEG	1.1818
1567	OCEL1	ENSG00000099330	0.578406	4.04279	3.61335	0.0658587	0.999972	occludin/ELL domain containing 1	Non_DEG	Non_DEG	1.18139
2055	SLC7A6	ENSG00000103064	0.624945	5.00702	3.6102	0.0659708	0.999972	solute carrier family 7 member 6	Non_DEG	Non_DEG	1.18065
98	AGK	ENSG00000006530	0.320862	6.00806	3.60999	0.0659784	0.999972	acylglycerol kinase	Non_DEG	Non_DEG	1.1806
13160	DUTP2	ENSG00000254388	2.64398	-1.3564	3.60531	0.0661456	0.999972	deoxyuridine triphosphatase pseudogene 2	Non_DEG	Non_DEG	1.1795
9259	FAM53A	ENSG00000174137	-2.72269	-1.01039	3.60447	0.0661757	0.999972	family with sequence similarity 53 member A	Non_DEG	Non_DEG	1.1793
1392	NECAP1	ENSG00000089818	-0.364259	6.29547	3.60226	0.0662547	0.999972	NECAP endocytosis associated 1	Non_DEG	Non_DEG	1.17878
1558	ERMP1	ENSG00000099219	1.02058	3.34664	3.59526	0.0665058	0.999972	endoplasmic reticulum metallopeptidase 1	Non_DEG	Non_DEG	1.17714
1291	BAX	ENSG00000087088	0.473551	4.41379	3.59447	0.0665343	0.999972	BCL2 associated X, apoptosis regulator	Non_DEG	Non_DEG	1.17695
3757	SIL1	ENSG00000120725	-0.531303	4.57146	3.59426	0.0665419	0.999972	SIL1 nucleotide exchange factor	Non_DEG	Non_DEG	1.1769
11787	PVRIG	ENSG00000213413	0.382615	7.52377	3.59193	0.0666257	0.999972	PVR related immunoglobulin domain containing	Non_DEG	Non_DEG	1.17636
9755	GIMAP7	ENSG00000179144	0.38102	7.6702	3.59172	0.0666333	0.999972	GTPase, IMAP family member 7	Non_DEG	Non_DEG	1.17631
6101	NPHP1	ENSG00000144061	-2.81873	-0.832703	3.58721	0.0667963	0.999972	nephrocystin 1	Non_DEG	Non_DEG	1.17525
13020	TWF2	ENSG00000247596	0.425198	6.17676	3.58235	0.066972	0.999972	twinfilin actin binding protein 2	Non_DEG	Non_DEG	1.17411
3931	CCDC91	ENSG00000123106	-0.344181	5.87018	3.58196	0.0669862	0.999972	coiled-coil domain containing 91	Non_DEG	Non_DEG	1.17401
11963	RPL17-C18orf32	ENSG00000215472	2.91648	0.836122	3.58158	0.0670002	0.999972	RPL17-C18orf32 readthrough	Non_DEG	Non_DEG	1.17392
4676	THOC6	ENSG00000131652	0.622094	4.68581	3.57884	0.0670995	0.999972	THO complex 6	Non_DEG	Non_DEG	1.17328
3853	RPL21	ENSG00000122026	-0.225861	11.7618	3.57765	0.0671426	0.999972	ribosomal protein L21	Non_DEG	Non_DEG	1.173
9568	NAP1L4P1	ENSG00000177173	-2.49642	-0.82045	3.57571	0.0672133	0.999972	nucleosome assembly protein 1 like 4 pseudogene 1	Non_DEG	Non_DEG	1.17254
3149	TFG	ENSG00000114354	-0.391392	5.89522	3.56454	0.0676212	0.999972	TRK-fused gene	Non_DEG	Non_DEG	1.16992
12882	SOX2-OT	ENSG00000242808	-2.33799	-1.50232	3.56447	0.0676239	0.999972	SOX2 overlapping transcript	Non_DEG	Non_DEG	1.1699
5180	VPS36	ENSG00000136100	0.421762	5.75583	3.55913	0.0678199	0.999972	vacuolar protein sorting 36 homolog	Non_DEG	Non_DEG	1.16864
751	MYO9A	ENSG00000066933	-0.427787	5.43989	3.55606	0.0679328	0.999972	myosin IXA	Non_DEG	Non_DEG	1.16792
13759	TRBV7-9	ENSG00000278030	3.13622	2.11623	3.55546	0.0679548	0.999972	T cell receptor beta variable 7-9	Non_DEG	Non_DEG	1.16778
9380	CATSPER1	ENSG00000175294	-2.93342	-0.405826	3.55138	0.0681056	0.999972	cation channel sperm associated 1	Non_DEG	Non_DEG	1.16682
4509	XPO7	ENSG00000130227	-0.570451	3.96234	3.54905	0.0681917	0.999972	exportin 7	Non_DEG	Non_DEG	1.16627
13421	OCLM	ENSG00000262180	2.3897	-1.1881	3.5468	0.0682749	0.999972	oculomedin	Non_DEG	Non_DEG	1.16574
11556	VIT	ENSG00000205221	2.96436	0.270199	3.54174	0.0684625	0.999972	vitrin	Non_DEG	Non_DEG	1.16455
10082	HMGN4	ENSG00000182952	0.199096	6.90033	3.53609	0.068673	0.999972	high mobility group nucleosomal binding domain 4	Non_DEG	Non_DEG	1.16321
10731	KCTD21	ENSG00000188997	2.58268	-0.457034	3.53471	0.0687244	0.999972	potassium channel tetramerization domain containing 21	Non_DEG	Non_DEG	1.16289
9860	ARHGAP45	ENSG00000180448	0.331893	7.569	3.53461	0.0687282	0.999972	Rho GTPase activating protein 45	Non_DEG	Non_DEG	1.16286
4601	ZNF236	ENSG00000130856	0.550447	4.54388	3.534	0.068751	0.999972	zinc finger protein 236	Non_DEG	Non_DEG	1.16272
6791	RANBP2	ENSG00000153201	-0.348467	6.81723	3.53207	0.0688229	0.999972	RAN binding protein 2	Non_DEG	Non_DEG	1.16227
5652	GRTP1	ENSG00000139835	2.73912	-1.42084	3.52858	0.0689536	0.999972	growth hormone regulated TBC protein 1	Non_DEG	Non_DEG	1.16144
7489	PAQR4	ENSG00000162073	2.46223	1.29849	3.52791	0.0689786	0.999972	progestin and adipoQ receptor family member 4	Non_DEG	Non_DEG	1.16129
5197	LCP1	ENSG00000136167	0.24431	10.2067	3.52688	0.0690173	0.999972	lymphocyte cytosolic protein 1	Non_DEG	Non_DEG	1.16104
3089	ST8SIA4	ENSG00000113532	0.432381	5.38489	3.52684	0.0690186	0.999972	ST8 alpha-N-acetyl-neuraminide alpha-2,8-sialyltransferase 4	Non_DEG	Non_DEG	1.16103
8384	RAB4B	ENSG00000167578	0.351396	5.48266	3.52555	0.0690672	0.999972	RAB4B, member RAS oncogene family	Non_DEG	Non_DEG	1.16073
1402	PAPOLA	ENSG00000090060	-0.213736	6.87442	3.52422	0.069117	0.999972	poly(A) polymerase alpha	Non_DEG	Non_DEG	1.16042
8523	DEGS2	ENSG00000168350	1.18167	-0.118039	3.52419	0.0691181	0.999972	delta 4-desaturase, sphingolipid 2	Non_DEG	Non_DEG	1.16041
12113	SMIM13	ENSG00000224531	-0.541783	3.82588	3.52232	0.0691883	0.999972	small integral membrane protein 13	Non_DEG	Non_DEG	1.15997
3237	ASB3	ENSG00000115239	-0.374831	5.71289	3.52142	0.0692222	0.999972	ankyrin repeat and SOCS box containing 3	Non_DEG	Non_DEG	1.15975
10206	UQCR10	ENSG00000184076	0.230938	7.62458	3.51818	0.0693442	0.999972	ubiquinol-cytochrome c reductase, complex III subunit X	Non_DEG	Non_DEG	1.15899
9221	EIF1	ENSG00000173812	-0.237079	11.5679	3.51633	0.069414	0.999972	eukaryotic translation initiation factor 1	Non_DEG	Non_DEG	1.15855
9797	SERTAD2	ENSG00000179833	-0.537712	4.13876	3.511	0.0696156	0.999972	SERTA domain containing 2	Non_DEG	Non_DEG	1.15729
3107	CSNK1A1	ENSG00000113712	-0.202572	6.95524	3.50428	0.0698706	0.999972	casein kinase 1 alpha 1	Non_DEG	Non_DEG	1.15571
7356	ZDHHC12	ENSG00000160446	0.396035	5.60907	3.50381	0.0698884	0.999972	zinc finger DHHC-type containing 12	Non_DEG	Non_DEG	1.15559
12252	TTC39DP	ENSG00000227238	-2.91016	-1.09336	3.49629	0.0701749	0.999972	tetratricopeptide repeat domain 39D, pseudogene	Non_DEG	Non_DEG	1.15382
12229	TMEM256P2	ENSG00000226726	-1.37513	1.50338	3.49604	0.0701843	0.999972	transmembrane protein 256 pseudogene 2	Non_DEG	Non_DEG	1.15376
9119	OXSR1	ENSG00000172939	-0.465116	4.55497	3.49332	0.0702885	0.999972	oxidative stress responsive 1	Non_DEG	Non_DEG	1.15312
6974	TMBIM4	ENSG00000155957	0.307	7.27088	3.49194	0.0703412	0.999972	transmembrane BAX inhibitor motif containing 4	Non_DEG	Non_DEG	1.15279
2457	EZH2	ENSG00000106462	1.04452	4.19824	3.48995	0.0704174	0.999972	enhancer of zeste 2 polycomb repressive complex 2 subunit	Non_DEG	Non_DEG	1.15232
7628	C2orf48	ENSG00000163009	-2.82575	-1.19059	3.4888	0.0704616	0.999972	chromosome 2 open reading frame 48	Non_DEG	Non_DEG	1.15205
7229	MORC3	ENSG00000159256	0.310592	6.64882	3.48839	0.0704774	0.999972	MORC family CW-type zinc finger 3	Non_DEG	Non_DEG	1.15195
10429	IFITM1	ENSG00000185885	0.252699	11.0103	3.48059	0.0707774	0.999972	interferon induced transmembrane protein 1	Non_DEG	Non_DEG	1.15011
8067	DNAAF2	ENSG00000165506	-0.332066	5.62475	3.48041	0.0707843	0.999972	dynein axonemal assembly factor 2	Non_DEG	Non_DEG	1.15006
200	LYPLA2	ENSG00000011009	0.366213	6.17462	3.47976	0.0708095	0.999972	lysophospholipase II	Non_DEG	Non_DEG	1.14991
7539	TMCO4	ENSG00000162542	0.852728	3.62912	3.47919	0.0708315	0.999972	transmembrane and coiled-coil domains 4	Non_DEG	Non_DEG	1.14977
9789	FCER1A	ENSG00000179639	-3.23556	1.21112	3.47607	0.070952	0.999972	Fc fragment of IgE receptor Ia	Non_DEG	Non_DEG	1.14904
11111	PLCG2	ENSG00000197943	1.04339	4.03872	3.4757	0.0709666	0.999972	phospholipase C gamma 2	Non_DEG	Non_DEG	1.14895
4607	HABP4	ENSG00000130956	-0.515963	4.6783	3.47559	0.0709708	0.999972	hyaluronan binding protein 4	Non_DEG	Non_DEG	1.14892
2892	CPSF6	ENSG00000111605	-0.297758	6.12981	3.47534	0.0709804	0.999972	cleavage and polyadenylation specific factor 6	Non_DEG	Non_DEG	1.14886
10278	UBE2G2	ENSG00000184787	0.286275	6.83283	3.47529	0.0709823	0.999972	ubiquitin conjugating enzyme E2 G2	Non_DEG	Non_DEG	1.14885
1572	FBXL19	ENSG00000099364	2.40159	-1.47177	3.47529	0.0709824	0.999972	F-box and leucine rich repeat protein 19	Non_DEG	Non_DEG	1.14885
6157	ARL6IP5	ENSG00000144746	0.210729	8.73036	3.47125	0.0711388	0.999972	ADP ribosylation factor like GTPase 6 interacting protein 5	Non_DEG	Non_DEG	1.14789
5997	SNX27	ENSG00000143376	0.700793	3.70195	3.47059	0.0711642	0.999972	sorting nexin family member 27	Non_DEG	Non_DEG	1.14774
4375	YWHAH	ENSG00000128245	0.442327	6.2844	3.46545	0.0713639	0.999972	tyrosine 3-monooxygenase/tryptophan 5-monooxygenase activation protein eta	Non_DEG	Non_DEG	1.14652
7049	MFSD14A	ENSG00000156875	-0.341081	6.96101	3.46137	0.0715229	0.999972	major facilitator superfamily domain containing 14A	Non_DEG	Non_DEG	1.14555
7388	LMNA	ENSG00000160789	-1.06833	4.70254	3.46092	0.0715407	0.999972	lamin A/C	Non_DEG	Non_DEG	1.14545
3450	AKT3	ENSG00000117020	-0.658172	4.13445	3.45849	0.0716356	0.999972	AKT serine/threonine kinase 3	Non_DEG	Non_DEG	1.14487
2154	BRF2	ENSG00000104221	-0.797551	3.90413	3.45688	0.0716985	0.999972	BRF2, RNA polymerase III transcription initiation factor subunit	Non_DEG	Non_DEG	1.14449
7068	RBPMS	ENSG00000157110	2.28736	-0.928377	3.45574	0.0717434	0.999972	RNA binding protein with multiple splicing	Non_DEG	Non_DEG	1.14422
4514	BST2	ENSG00000130303	0.336256	7.15439	3.44637	0.0721113	0.999972	bone marrow stromal cell antigen 2	Non_DEG	Non_DEG	1.142
4831	DSTYK	ENSG00000133059	-0.694748	4.48887	3.4414	0.0723072	0.999972	dual serine/threonine and tyrosine protein kinase	Non_DEG	Non_DEG	1.14082
9415	RAB6A	ENSG00000175582	0.303771	6.41529	3.4398	0.0723705	0.999972	RAB6A, member RAS oncogene family	Non_DEG	Non_DEG	1.14044
2234	RNASEH2A	ENSG00000104889	0.952587	4.35176	3.43944	0.0723844	0.999972	ribonuclease H2 subunit A	Non_DEG	Non_DEG	1.14035
11156	SVIP	ENSG00000198168	-0.244273	6.71335	3.43909	0.0723984	0.999972	small VCP interacting protein	Non_DEG	Non_DEG	1.14027
10648	C15orf62	ENSG00000188277	-2.66597	-1.00665	3.43704	0.0724796	0.999972	chromosome 15 open reading frame 62	Non_DEG	Non_DEG	1.13978
3633	HDHD3	ENSG00000119431	0.692805	4.5629	3.43647	0.0725022	0.999972	haloacid dehalogenase like hydrolase domain containing 3	Non_DEG	Non_DEG	1.13965
4476	RHBDF2	ENSG00000129667	0.387015	5.41284	3.43474	0.0725707	0.999972	rhomboid 5 homolog 2	Non_DEG	Non_DEG	1.13924
10747	JPT1	ENSG00000189159	0.449832	6.33462	3.43244	0.0726621	0.999972	Jupiter microtubule associated homolog 1	Non_DEG	Non_DEG	1.13869
3612	CCDC92	ENSG00000119242	0.336847	5.85582	3.42253	0.0730571	0.999972	coiled-coil domain containing 92	Non_DEG	Non_DEG	1.13634
11023	ZNF675	ENSG00000197372	-0.384362	4.96836	3.42169	0.0730904	0.999972	zinc finger protein 675	Non_DEG	Non_DEG	1.13614
67	PRKAR2B	ENSG00000005249	-2.58353	0.556226	3.41955	0.0731762	0.999972	protein kinase cAMP-dependent type II regulatory subunit beta	Non_DEG	Non_DEG	1.13563
5441	PNPT1	ENSG00000138035	0.591928	4.95986	3.41774	0.0732487	0.999972	polyribonucleotide nucleotidyltransferase 1	Non_DEG	Non_DEG	1.1352
7526	JAK1	ENSG00000162434	-0.200194	8.57757	3.41474	0.073369	0.999972	Janus kinase 1	Non_DEG	Non_DEG	1.13449
3207	RTKN	ENSG00000114993	2.86603	-0.202014	3.41335	0.0734247	0.999972	rhotekin	Non_DEG	Non_DEG	1.13416
13571	C8orf44-SGK3	ENSG00000270024	1.57435	1.75609	3.4117	0.0734912	0.999972	C8orf44-SGK3 readthrough	Non_DEG	Non_DEG	1.13376
6942	SLC7A7	ENSG00000155465	2.71289	0.748113	3.40875	0.0736099	0.999972	solute carrier family 7 member 7	Non_DEG	Non_DEG	1.13306
11308	FICD	ENSG00000198855	-1.26011	2.63656	3.40861	0.0736157	0.999972	FIC domain containing	Non_DEG	Non_DEG	1.13303
832	RAB27A	ENSG00000069974	0.310862	6.49535	3.40848	0.0736209	0.999972	RAB27A, member RAS oncogene family	Non_DEG	Non_DEG	1.133
12437	HLA-DPA1	ENSG00000231389	0.271235	8.33048	3.40778	0.0736488	0.999972	major histocompatibility complex, class II, DP alpha 1	Non_DEG	Non_DEG	1.13283
10664	SELL	ENSG00000188404	0.386113	9.4659	3.40678	0.0736891	0.999972	selectin L	Non_DEG	Non_DEG	1.1326
666	LPAR2	ENSG00000064547	-0.482984	4.94743	3.40594	0.0737234	0.999972	lysophosphatidic acid receptor 2	Non_DEG	Non_DEG	1.13239
9053	CLP1	ENSG00000172409	0.420222	5.68255	3.39972	0.0739748	0.999972	cleavage and polyadenylation factor I subunit 1	Non_DEG	Non_DEG	1.13092
11506	PPP1R11	ENSG00000204619	0.28781	6.02159	3.39815	0.0740384	0.999972	protein phosphatase 1 regulatory inhibitor subunit 11	Non_DEG	Non_DEG	1.13054
1126	PSEN1	ENSG00000080815	0.549307	4.91842	3.39794	0.074047	0.999972	presenilin 1	Non_DEG	Non_DEG	1.13049
11016	PELI1	ENSG00000197329	-0.573693	4.98558	3.38944	0.0743927	0.999972	pellino E3 ubiquitin protein ligase 1	Non_DEG	Non_DEG	1.12847
4199	TBC1D20	ENSG00000125875	0.606224	4.47049	3.38759	0.0744683	0.999972	TBC1 domain family member 20	Non_DEG	Non_DEG	1.12803
5755	MAP1LC3B	ENSG00000140941	-0.20213	8.99564	3.38289	0.0746602	0.999972	microtubule associated protein 1 light chain 3 beta	Non_DEG	Non_DEG	1.12691
2400	RNF32	ENSG00000105982	-2.59909	-0.274282	3.37895	0.0748218	0.999972	ring finger protein 32	Non_DEG	Non_DEG	1.12597
9841	FGD6	ENSG00000180263	-2.54419	-0.144054	3.37679	0.0749108	0.999972	FYVE, RhoGEF and PH domain containing 6	Non_DEG	Non_DEG	1.12546
7498	UBXN1	ENSG00000162191	-0.212676	7.43784	3.37668	0.074915	0.999972	UBX domain protein 1	Non_DEG	Non_DEG	1.12543
13754	PSMB3	ENSG00000277791	0.187273	8.17786	3.3731	0.0750626	0.999972	proteasome subunit beta 3	Non_DEG	Non_DEG	1.12458
6051	MAP3K21	ENSG00000143674	2.6818	-0.743277	3.37303	0.0750653	0.999972	mitogen-activated protein kinase kinase kinase 21	Non_DEG	Non_DEG	1.12456
4497	CRACR2A	ENSG00000130038	-0.416811	4.86	3.37192	0.0751109	0.999972	calcium release activated channel regulator 2A	Non_DEG	Non_DEG	1.1243
6042	ILF2	ENSG00000143621	-0.202965	8.01654	3.37116	0.0751423	0.999972	interleukin enhancer binding factor 2	Non_DEG	Non_DEG	1.12412
75	KMT2E	ENSG00000005483	-0.299843	8.57552	3.36962	0.0752058	0.999972	lysine methyltransferase 2E	Non_DEG	Non_DEG	1.12375
12002	CEBPZOS	ENSG00000218739	0.370174	4.88266	3.35885	0.0756523	0.999972	CEBPZ opposite strand	Non_DEG	Non_DEG	1.12118
3364	RPL22	ENSG00000116251	-0.23439	7.56552	3.35657	0.0757467	0.999972	ribosomal protein L22	Non_DEG	Non_DEG	1.12064
8069	ZNF22	ENSG00000165512	-0.280839	6.7794	3.35234	0.075923	0.999972	zinc finger protein 22	Non_DEG	Non_DEG	1.11963
105	IFRD1	ENSG00000006652	-0.364054	6.85257	3.352	0.0759372	0.999972	interferon related developmental regulator 1	Non_DEG	Non_DEG	1.11955
7979	FMC1	ENSG00000164898	0.471842	4.53495	3.3517	0.0759499	0.999972	formation of mitochondrial complex V assembly factor 1 homolog	Non_DEG	Non_DEG	1.11947
8039	STOML2	ENSG00000165283	0.267411	6.2671	3.35115	0.075973	0.999972	stomatin like 2	Non_DEG	Non_DEG	1.11934
11678	TRBV7-3	ENSG00000211714	-2.38493	0.907594	3.35045	0.076002	0.999972	T cell receptor beta variable 7-3	Non_DEG	Non_DEG	1.11918
6394	RPL7	ENSG00000147604	-0.211051	10.8678	3.34987	0.0760263	0.999972	ribosomal protein L7	Non_DEG	Non_DEG	1.11904
9375	GOLGA8A	ENSG00000175265	-0.249031	6.91557	3.34828	0.0760926	0.999972	golgin A8 family member A	Non_DEG	Non_DEG	1.11866
4483	SGO1	ENSG00000129810	2.17912	0.618778	3.34406	0.0762697	0.999972	shugoshin 1	Non_DEG	Non_DEG	1.11765
10202	ACTG1	ENSG00000184009	0.303956	10.2269	3.342	0.0763558	0.999972	actin gamma 1	Non_DEG	Non_DEG	1.11716
11074	S100A10	ENSG00000197747	-0.184302	9.2457	3.34193	0.0763591	0.999972	S100 calcium binding protein A10	Non_DEG	Non_DEG	1.11714
354	TBPL1	ENSG00000028839	-0.323402	6.11609	3.34143	0.0763799	0.999972	TATA-box binding protein like 1	Non_DEG	Non_DEG	1.11702
6149	CSRNP1	ENSG00000144655	-0.450379	7.00359	3.3392	0.0764738	0.999972	cysteine and serine rich nuclear protein 1	Non_DEG	Non_DEG	1.11649
3752	ALG5	ENSG00000120697	-0.261636	6.18506	3.33917	0.0764751	0.999972	ALG5, dolichyl-phosphate beta-glucosyltransferase	Non_DEG	Non_DEG	1.11648
13186	MORF4L1P3	ENSG00000255040	-2.41392	-1.23239	3.33466	0.0766649	0.999972	mortality factor 4 like 1 pseudogene 3	Non_DEG	Non_DEG	1.1154
9108	SP3	ENSG00000172845	-0.319173	6.53053	3.33268	0.0767484	0.999972	Sp3 transcription factor	Non_DEG	Non_DEG	1.11493
9374	ATG13	ENSG00000175224	-0.327186	5.90263	3.33192	0.0767805	0.999972	autophagy related 13	Non_DEG	Non_DEG	1.11475
10526	CXCR3	ENSG00000186810	0.454294	5.70368	3.32956	0.0768803	0.999972	C-X-C motif chemokine receptor 3	Non_DEG	Non_DEG	1.11418
9280	RALGAPA1	ENSG00000174373	-0.382253	6.11708	3.32877	0.0769139	0.999972	Ral GTPase activating protein catalytic alpha subunit 1	Non_DEG	Non_DEG	1.114
11473	MPIG6B	ENSG00000204420	2.71087	-0.042947	3.32845	0.0769274	0.999972	megakaryocyte and platelet inhibitory receptor G6b	Non_DEG	Non_DEG	1.11392
80	FBXL3	ENSG00000005812	-0.378469	5.88662	3.32037	0.0772705	0.999972	F-box and leucine rich repeat protein 3	Non_DEG	Non_DEG	1.11199
3501	DPH5	ENSG00000117543	0.581038	4.40644	3.32004	0.0772846	0.999972	diphthamide biosynthesis 5	Non_DEG	Non_DEG	1.11191
11883	SMIM30	ENSG00000214194	0.362552	5.03982	3.31927	0.0773173	0.999972	small integral membrane protein 30	Non_DEG	Non_DEG	1.11172
9954	ATG9B	ENSG00000181652	-0.885489	3.15327	3.31439	0.0775256	0.999972	autophagy related 9B	Non_DEG	Non_DEG	1.11056
566	KMT2C	ENSG00000055609	-0.331253	7.04559	3.31438	0.0775257	0.999972	lysine methyltransferase 2C	Non_DEG	Non_DEG	1.11055
9625	SOX12	ENSG00000177732	-1.41441	0.471743	3.31317	0.0775774	0.999972	SRY-box 12	Non_DEG	Non_DEG	1.11026
4593	ANGPTL6	ENSG00000130812	-1.73769	-0.318512	3.31301	0.0775844	0.999972	angiopoietin like 6	Non_DEG	Non_DEG	1.11023
8264	PEX11A	ENSG00000166821	2.68331	-0.52921	3.31077	0.0776801	0.999972	peroxisomal biogenesis factor 11 alpha	Non_DEG	Non_DEG	1.10969
3388	SFPQ	ENSG00000116560	-0.196078	7.62685	3.31066	0.0776851	0.999972	splicing factor proline and glutamine rich	Non_DEG	Non_DEG	1.10966
8350	ZNF180	ENSG00000167384	-1.05036	3.57842	3.30956	0.0777322	0.999972	zinc finger protein 180	Non_DEG	Non_DEG	1.1094
9812	C14orf119	ENSG00000179933	0.551146	5.38778	3.30313	0.078008	0.999972	chromosome 14 open reading frame 119	Non_DEG	Non_DEG	1.10786
1156	HSPB11	ENSG00000081870	0.283009	5.92857	3.30147	0.0780797	0.999972	heat shock protein family B (small) member 11	Non_DEG	Non_DEG	1.10746
739	FGFR2	ENSG00000066468	-2.77795	-0.29849	3.2963	0.0783026	0.999972	fibroblast growth factor receptor 2	Non_DEG	Non_DEG	1.10622
36	AK2	ENSG00000004455	0.307277	5.53468	3.29399	0.0784024	0.999972	adenylate kinase 2	Non_DEG	Non_DEG	1.10567
6293	ARHGAP18	ENSG00000146376	0.865009	4.07277	3.29149	0.0785104	0.999972	Rho GTPase activating protein 18	Non_DEG	Non_DEG	1.10507
1353	SIRPG	ENSG00000089012	0.524519	6.35535	3.28845	0.0786426	0.999972	signal regulatory protein gamma	Non_DEG	Non_DEG	1.10434
5479	DNA2	ENSG00000138346	2.17508	1.62524	3.27254	0.0793367	0.999972	DNA replication helicase/nuclease 2	Non_DEG	Non_DEG	1.10053
9535	MAMSTR	ENSG00000176909	-2.35406	0.426258	3.2672	0.0795708	0.999972	MEF2 activating motif and SAP domain containing transcriptional regulator	Non_DEG	Non_DEG	1.09925
7609	REL	ENSG00000162924	-0.492949	6.357	3.25836	0.0799609	0.999972	REL proto-oncogene, NF-kB subunit	Non_DEG	Non_DEG	1.09712
11258	ANKRD13B	ENSG00000198720	-2.42437	-0.83365	3.25733	0.0800067	0.999972	ankyrin repeat domain 13B	Non_DEG	Non_DEG	1.09687
4580	GMFG	ENSG00000130755	0.190521	8.90634	3.25586	0.0800714	0.999972	glia maturation factor gamma	Non_DEG	Non_DEG	1.09652
5444	RAB1A	ENSG00000138069	-0.301063	7.65301	3.25212	0.0802375	0.999972	RAB1A, member RAS oncogene family	Non_DEG	Non_DEG	1.09562
4204	S1PR4	ENSG00000125910	0.316676	6.78897	3.25131	0.0802734	0.999972	sphingosine-1-phosphate receptor 4	Non_DEG	Non_DEG	1.09543
6232	LIX1	ENSG00000145721	-2.8041	-0.884195	3.23934	0.0808071	0.999972	limb and CNS expressed 1	Non_DEG	Non_DEG	1.09255
4333	CHTF18	ENSG00000127586	-1.33285	3.06964	3.23898	0.0808233	0.999972	chromosome transmission fidelity factor 18	Non_DEG	Non_DEG	1.09246
240	MAN2B2	ENSG00000013288	-0.480316	4.54077	3.23641	0.0809383	0.999972	mannosidase alpha class 2B member 2	Non_DEG	Non_DEG	1.09185
337	FAS	ENSG00000026103	-0.403489	5.91459	3.22776	0.0813275	0.999972	Fas cell surface death receptor	Non_DEG	Non_DEG	1.08976
3414	RGS2	ENSG00000116741	-0.395147	9.56339	3.22677	0.0813721	0.999972	regulator of G protein signaling 2	Non_DEG	Non_DEG	1.08952
9243	TCAP	ENSG00000173991	2.65525	-1.38996	3.22288	0.0815475	0.999972	titin-cap	Non_DEG	Non_DEG	1.08859
4884	IPO8	ENSG00000133704	0.822943	3.86324	3.22234	0.081572	0.999972	importin 8	Non_DEG	Non_DEG	1.08846
4511	SAFB2	ENSG00000130254	-0.284018	6.31515	3.2123	0.0820277	0.999972	scaffold attachment factor B2	Non_DEG	Non_DEG	1.08604
3801	PAPD5	ENSG00000121274	-0.446295	6.08644	3.21109	0.0820827	0.999972	poly(A) RNA polymerase D5, non-canonical	Non_DEG	Non_DEG	1.08575
11436	HLA-DMA	ENSG00000204257	0.467653	6.04012	3.21059	0.0821057	0.999972	major histocompatibility complex, class II, DM alpha	Non_DEG	Non_DEG	1.08563
2850	LTA4H	ENSG00000111144	0.439345	5.84176	3.20977	0.0821431	0.999972	leukotriene A4 hydrolase	Non_DEG	Non_DEG	1.08543
830	MAPK6	ENSG00000069956	-0.591557	4.60174	3.20894	0.082181	0.999972	mitogen-activated protein kinase 6	Non_DEG	Non_DEG	1.08523
4750	UBE2G1	ENSG00000132388	-0.224225	6.38139	3.2062	0.0823058	0.999972	ubiquitin conjugating enzyme E2 G1	Non_DEG	Non_DEG	1.08457
4866	PDZD2	ENSG00000133401	2.19389	-0.176321	3.20335	0.0824364	0.999972	PDZ domain containing 2	Non_DEG	Non_DEG	1.08388
4578	TMEM160	ENSG00000130748	0.201138	6.46335	3.20212	0.0824924	0.999972	transmembrane protein 160	Non_DEG	Non_DEG	1.08359
1083	SDF4	ENSG00000078808	0.247384	6.71401	3.19949	0.0826129	0.999972	stromal cell derived factor 4	Non_DEG	Non_DEG	1.08295
6329	ZC3HAV1L	ENSG00000146858	2.34332	-1.72578	3.19946	0.0826144	0.999972	zinc finger CCCH-type containing, antiviral 1 like	Non_DEG	Non_DEG	1.08294
8172	ARIH1	ENSG00000166233	-0.449244	5.58413	3.19885	0.0826426	0.999972	ariadne RBR E3 ubiquitin protein ligase 1	Non_DEG	Non_DEG	1.0828
5186	LRCH1	ENSG00000136141	0.643015	3.53565	3.19796	0.0826832	0.999972	leucine rich repeats and calponin homology domain containing 1	Non_DEG	Non_DEG	1.08258
13133	TRBV7-7	ENSG00000253291	-2.746	-1.1755	3.19685	0.0827343	0.999972	T cell receptor beta variable 7-7	Non_DEG	Non_DEG	1.08231
11216	C1orf228	ENSG00000198520	-0.604626	4.2109	3.19566	0.082789	0.999972	chromosome 1 open reading frame 228	Non_DEG	Non_DEG	1.08203
5940	PIGK	ENSG00000142892	-0.33954	5.61882	3.1947	0.0828335	0.999972	phosphatidylinositol glycan anchor biosynthesis class K	Non_DEG	Non_DEG	1.08179
5202	CHST12	ENSG00000136213	0.264233	6.97684	3.19459	0.0828385	0.999972	carbohydrate sulfotransferase 12	Non_DEG	Non_DEG	1.08177
4441	TXNDC17	ENSG00000129235	0.284413	5.64688	3.19084	0.0830112	0.999972	thioredoxin domain containing 17	Non_DEG	Non_DEG	1.08086
13208	SNHG1	ENSG00000255717	-0.322035	7.14698	3.1893	0.0830822	0.999972	small nucleolar RNA host gene 1	Non_DEG	Non_DEG	1.08049
659	CDON	ENSG00000064309	-2.47422	-1.603	3.18709	0.0831842	0.999972	cell adhesion associated, oncogene regulated	Non_DEG	Non_DEG	1.07996
10372	TMEM179B	ENSG00000185475	0.26917	6.5893	3.18157	0.08344	0.999972	transmembrane protein 179B	Non_DEG	Non_DEG	1.07863
2383	TWISTNB	ENSG00000105849	-0.366572	5.84955	3.17934	0.0835438	0.999972	TWIST neighbor	Non_DEG	Non_DEG	1.07809
2281	PLD3	ENSG00000105223	0.306845	5.4266	3.17864	0.0835764	0.999972	phospholipase D family member 3	Non_DEG	Non_DEG	1.07792
11945	LINC00680	ENSG00000215190	0.675551	4.03135	3.17769	0.0836204	0.999972	long intergenic non-protein coding RNA 680	Non_DEG	Non_DEG	1.07769
11278	MT-ND5	ENSG00000198786	-0.210053	11.146	3.17334	0.0838232	0.999972	mitochondrially encoded NADH:ubiquinone oxidoreductase core subunit 5	Non_DEG	Non_DEG	1.07664
8533	CMAHP	ENSG00000168405	0.379399	5.21266	3.17111	0.0839271	0.999972	cytidine monophospho-N-acetylneuraminic acid hydroxylase, pseudogene	Non_DEG	Non_DEG	1.0761
6775	SRP19	ENSG00000153037	-0.209235	6.999	3.16903	0.0840244	0.999972	signal recognition particle 19	Non_DEG	Non_DEG	1.07559
13064	UGDH-AS1	ENSG00000249348	-2.28507	-0.983713	3.1667	0.0841333	0.999972	UGDH antisense RNA 1	Non_DEG	Non_DEG	1.07503
10199	COA3	ENSG00000183978	0.343688	5.82551	3.16162	0.0843716	0.999972	cytochrome c oxidase assembly factor 3	Non_DEG	Non_DEG	1.0738
12030	PLXNA4	ENSG00000221866	-2.49099	0.342068	3.15858	0.0845149	0.999972	plexin A4	Non_DEG	Non_DEG	1.07307
4918	CCNB1	ENSG00000134057	2.41344	2.18578	3.15312	0.0847723	0.999972	cyclin B1	Non_DEG	Non_DEG	1.07175
9914	EHMT1	ENSG00000181090	0.375787	5.07237	3.14596	0.0851113	0.999972	euchromatic histone lysine methyltransferase 1	Non_DEG	Non_DEG	1.07001
8028	GAPVD1	ENSG00000165219	-0.443638	5.30862	3.14333	0.085236	0.999972	GTPase activating protein and VPS9 domains 1	Non_DEG	Non_DEG	1.06938
9562	EPS8L2	ENSG00000177106	0.635099	3.74092	3.14191	0.0853038	0.999972	EPS8 like 2	Non_DEG	Non_DEG	1.06903
1296	PSMC5	ENSG00000087191	0.181376	7.71954	3.13045	0.0858511	0.999972	proteasome 26S subunit, ATPase 5	Non_DEG	Non_DEG	1.06625
1828	GINS1	ENSG00000101003	2.53584	-1.14955	3.13003	0.085871	0.999972	GINS complex subunit 1	Non_DEG	Non_DEG	1.06615
6914	AZIN1	ENSG00000155096	-0.351721	6.26547	3.12947	0.0858979	0.999972	antizyme inhibitor 1	Non_DEG	Non_DEG	1.06602
3009	PHF1	ENSG00000112511	0.371687	5.63091	3.12922	0.0859098	0.999972	PHD finger protein 1	Non_DEG	Non_DEG	1.06596
13603	TMCC1-AS1	ENSG00000271270	2.54771	-0.787121	3.12898	0.0859213	0.999972	TMCC1 antisense RNA 1 (head to head)	Non_DEG	Non_DEG	1.0659
4389	LSM8	ENSG00000128534	-0.186442	6.59157	3.12646	0.0860422	0.999972	LSM8 homolog, U6 small nuclear RNA associated	Non_DEG	Non_DEG	1.06529
13479	CYP4F35P	ENSG00000265787	-1.98444	1.27426	3.12485	0.0861199	0.999972	cytochrome P450 family 4 subfamily F member 35, pseudogene	Non_DEG	Non_DEG	1.0649
7237	ADIPOR1	ENSG00000159346	-0.313238	6.89905	3.12345	0.0861872	0.999972	adiponectin receptor 1	Non_DEG	Non_DEG	1.06456
9469	UFSP1	ENSG00000176125	-2.6599	-1.16203	3.12019	0.0863441	0.999972	UFM1 specific peptidase 1 (inactive)	Non_DEG	Non_DEG	1.06377
1609	SUSD2	ENSG00000099994	-2.55983	-0.745377	3.1196	0.0863727	0.999972	sushi domain containing 2	Non_DEG	Non_DEG	1.06362
9464	SSNA1	ENSG00000176101	0.222996	6.8447	3.11948	0.0863782	0.999972	SS nuclear autoantigen 1	Non_DEG	Non_DEG	1.0636
11329	TOP1	ENSG00000198900	-0.343123	5.72208	3.11824	0.0864383	0.999972	DNA topoisomerase I	Non_DEG	Non_DEG	1.06329
3750	HSPH1	ENSG00000120694	-0.403193	6.01389	3.1159	0.0865512	0.999972	heat shock protein family H (Hsp110) member 1	Non_DEG	Non_DEG	1.06273
2449	PLOD3	ENSG00000106397	0.976787	3.78888	3.11198	0.0867414	0.999972	procollagen-lysine,2-oxoglutarate 5-dioxygenase 3	Non_DEG	Non_DEG	1.06177
10034	KPNA2	ENSG00000182481	-0.407955	7.12693	3.11165	0.0867574	0.999972	karyopherin subunit alpha 2	Non_DEG	Non_DEG	1.06169
7352	ST6GALNAC6	ENSG00000160408	0.525057	5.28404	3.10733	0.0869669	0.999972	ST6 N-acetylgalactosaminide alpha-2,6-sialyltransferase 6	Non_DEG	Non_DEG	1.06065
9606	PIDD1	ENSG00000177595	0.913382	3.3022	3.10671	0.0869972	0.999972	p53-induced death domain protein 1	Non_DEG	Non_DEG	1.06049
3610	PIGZ	ENSG00000119227	-2.47246	-0.204092	3.1062	0.0870221	0.999972	phosphatidylinositol glycan anchor biosynthesis class Z	Non_DEG	Non_DEG	1.06037
181	UQCRC1	ENSG00000010256	0.261865	7.16161	3.10617	0.0870234	0.999972	ubiquinol-cytochrome c reductase core protein 1	Non_DEG	Non_DEG	1.06036
4806	OSER1	ENSG00000132823	-0.38843	7.55841	3.10135	0.0872583	0.999972	oxidative stress responsive serine rich 1	Non_DEG	Non_DEG	1.05919
7238	CYB5R1	ENSG00000159348	-0.433707	4.96223	3.1012	0.0872655	0.999972	cytochrome b5 reductase 1	Non_DEG	Non_DEG	1.05916
458	CNTLN	ENSG00000044459	2.58162	-0.953494	3.10097	0.0872771	0.999972	centlein	Non_DEG	Non_DEG	1.0591
11968	RSC1A1	ENSG00000215695	-2.76673	0.108375	3.09939	0.0873541	0.999972	regulator of solute carriers 1	Non_DEG	Non_DEG	1.05872
4855	CSNK1G2	ENSG00000133275	-0.314886	5.65591	3.09879	0.0873833	0.999972	casein kinase 1 gamma 2	Non_DEG	Non_DEG	1.05857
2480	TBL2	ENSG00000106638	-1.24852	2.93068	3.09811	0.0874168	0.999972	transducin beta like 2	Non_DEG	Non_DEG	1.05841
8727	GUSB	ENSG00000169919	-0.259529	6.24601	3.0977	0.0874368	0.999972	glucuronidase beta	Non_DEG	Non_DEG	1.05831
3427	CD2	ENSG00000116824	0.360487	8.11784	3.09724	0.0874592	0.999972	CD2 molecule	Non_DEG	Non_DEG	1.05819
2255	TIMM44	ENSG00000104980	-0.508475	4.53531	3.09629	0.0875059	0.999972	translocase of inner mitochondrial membrane 44	Non_DEG	Non_DEG	1.05796
4999	RNF138	ENSG00000134758	-0.327669	6.44577	3.09573	0.0875331	0.999972	ring finger protein 138	Non_DEG	Non_DEG	1.05783
4285	OMG	ENSG00000126861	2.39867	0.105126	3.09318	0.0876582	0.999972	oligodendrocyte myelin glycoprotein	Non_DEG	Non_DEG	1.05721
5535	PDE5A	ENSG00000138735	-1.37294	1.34051	3.091	0.0877652	0.999972	phosphodiesterase 5A	Non_DEG	Non_DEG	1.05668
7458	DBF4B	ENSG00000161692	-2.11306	-0.106268	3.09021	0.0878038	0.999972	DBF4 zinc finger B	Non_DEG	Non_DEG	1.05649
6754	RASGRP3	ENSG00000152689	1.85806	2.20519	3.09011	0.087809	0.999972	RAS guanyl releasing protein 3	Non_DEG	Non_DEG	1.05646
665	TMEM161A	ENSG00000064545	0.496406	4.81259	3.0898	0.087824	0.999972	transmembrane protein 161A	Non_DEG	Non_DEG	1.05639
8588	ZBTB49	ENSG00000168826	-0.646291	4.90552	3.08821	0.0879024	0.999972	zinc finger and BTB domain containing 49	Non_DEG	Non_DEG	1.056
11251	IPO9	ENSG00000198700	-0.481922	5.28727	3.08009	0.088303	0.999972	importin 9	Non_DEG	Non_DEG	1.05402
13122	COQ10BP2	ENSG00000251552	-2.51328	-1.50902	3.08007	0.0883038	0.999972	coenzyme Q10B pseudogene 2	Non_DEG	Non_DEG	1.05402
2982	PTP4A1	ENSG00000112245	-0.309872	8.0237	3.07959	0.0883277	0.999972	protein tyrosine phosphatase type IVA, member 1	Non_DEG	Non_DEG	1.0539
69	CREBBP	ENSG00000005339	-0.241296	5.96362	3.07941	0.0883368	0.999972	CREB binding protein	Non_DEG	Non_DEG	1.05386
8869	FAM86JP	ENSG00000171084	-2.59625	-0.999289	3.07604	0.0885036	0.999972	family with sequence similarity 86 member J, pseudogene	Non_DEG	Non_DEG	1.05304
2270	POP4	ENSG00000105171	0.24319	6.04517	3.06938	0.0888349	0.999972	POP4 homolog, ribonuclease P/MRP subunit	Non_DEG	Non_DEG	1.05142
3929	RNF11	ENSG00000123091	-0.416527	5.15856	3.06803	0.0889021	0.999972	ring finger protein 11	Non_DEG	Non_DEG	1.05109
2949	SERINC1	ENSG00000111897	-0.234297	8.22446	3.06765	0.0889208	0.999972	serine incorporator 1	Non_DEG	Non_DEG	1.051
11282	ALPK2	ENSG00000198796	-2.60795	-0.736175	3.06377	0.0891146	0.999972	alpha kinase 2	Non_DEG	Non_DEG	1.05005
8784	B3GNT2	ENSG00000170340	-0.365825	6.91204	3.06305	0.0891505	0.999972	UDP-GlcNAc:betaGal beta-1,3-N-acetylglucosaminyltransferase 2	Non_DEG	Non_DEG	1.04988
1068	GNB1	ENSG00000078369	0.317689	5.96615	3.06219	0.0891935	0.999972	G protein subunit beta 1	Non_DEG	Non_DEG	1.04967
7172	GDPD5	ENSG00000158555	-0.86779	4.13638	3.06205	0.0892006	0.999972	glycerophosphodiester phosphodiesterase domain containing 5	Non_DEG	Non_DEG	1.04963
8310	FAM102A	ENSG00000167106	0.524124	5.18887	3.05639	0.0894846	0.999972	family with sequence similarity 102 member A	Non_DEG	Non_DEG	1.04825
2478	BCL7B	ENSG00000106635	-0.303181	6.898	3.05146	0.0897325	0.999972	BCL tumor suppressor 7B	Non_DEG	Non_DEG	1.04705
8812	SMAGP	ENSG00000170545	0.632444	4.4055	3.05051	0.0897806	0.999972	small cell adhesion glycoprotein	Non_DEG	Non_DEG	1.04682
6211	NAF1	ENSG00000145414	-0.426053	3.73308	3.04999	0.0898066	0.999972	nuclear assembly factor 1 ribonucleoprotein	Non_DEG	Non_DEG	1.04669
2259	VRK3	ENSG00000105053	0.318515	6.44745	3.04736	0.0899395	0.999972	vaccinia related kinase 3	Non_DEG	Non_DEG	1.04605
2858	GPN3	ENSG00000111231	0.382411	4.57332	3.04612	0.0900021	0.999972	GPN-loop GTPase 3	Non_DEG	Non_DEG	1.04575
4872	GIMAP4	ENSG00000133574	0.419573	8.08507	3.04526	0.0900455	0.999972	GTPase, IMAP family member 4	Non_DEG	Non_DEG	1.04554
1569	KCNK6	ENSG00000099337	-1.0802	3.02978	3.04342	0.0901384	0.999972	potassium two pore domain channel subfamily K member 6	Non_DEG	Non_DEG	1.04509
1143	EXD2	ENSG00000081177	-1.81018	2.24495	3.04145	0.0902384	0.999972	exonuclease 3'-5' domain containing 2	Non_DEG	Non_DEG	1.04461
5297	TRMO	ENSG00000136932	-0.57809	5.27769	3.03849	0.0903887	0.999972	tRNA methyltransferase O	Non_DEG	Non_DEG	1.04389
421	CLEC16A	ENSG00000038532	-0.557639	4.4008	3.03788	0.0904194	0.999972	C-type lectin domain containing 16A	Non_DEG	Non_DEG	1.04374
353	SNX1	ENSG00000028528	0.369673	5.50917	3.03721	0.0904535	0.999972	sorting nexin 1	Non_DEG	Non_DEG	1.04357
5693	ETFA	ENSG00000140374	0.281653	6.64572	3.03565	0.0905332	0.999972	electron transfer flavoprotein alpha subunit	Non_DEG	Non_DEG	1.04319
12570	TATDN1P1	ENSG00000234369	-1.37781	-1.36502	3.03464	0.0905843	0.999972	TatD DNase domain containing 1 pseudogene 1	Non_DEG	Non_DEG	1.04295
620	BCAT1	ENSG00000060982	2.50258	-0.167874	3.03077	0.0907819	0.999972	branched chain amino acid transaminase 1	Non_DEG	Non_DEG	1.042
3677	TMEM214	ENSG00000119777	0.743119	4.31745	3.03009	0.0908164	0.999972	transmembrane protein 214	Non_DEG	Non_DEG	1.04184
6080	GALM	ENSG00000143891	0.276521	6.294	3.02886	0.0908795	0.999972	galactose mutarotase	Non_DEG	Non_DEG	1.04153
3006	EPM2A	ENSG00000112425	1.47554	2.49374	3.02858	0.0908939	0.999972	EPM2A, laforin glucan phosphatase	Non_DEG	Non_DEG	1.04147
13738	LINC00869	ENSG00000277147	0.313938	5.0162	3.0265	0.091	0.999972	long intergenic non-protein coding RNA 869	Non_DEG	Non_DEG	1.04096
10084	CNOT10	ENSG00000182973	-0.419312	5.5515	3.02496	0.091079	0.999972	CCR4-NOT transcription complex subunit 10	Non_DEG	Non_DEG	1.04058
5410	HAUS2	ENSG00000137814	-0.361465	4.8751	3.02338	0.0911598	0.999972	HAUS augmin like complex subunit 2	Non_DEG	Non_DEG	1.0402
6598	TIMM8B	ENSG00000150779	0.264333	5.49297	3.02312	0.0911733	0.999972	translocase of inner mitochondrial membrane 8 homolog B	Non_DEG	Non_DEG	1.04013
8552	TMEM223	ENSG00000168569	-0.368031	5.0149	3.02019	0.0913235	0.999972	transmembrane protein 223	Non_DEG	Non_DEG	1.03942
7445	PRPSAP1	ENSG00000161542	0.377319	5.52208	3.01955	0.0913564	0.999972	phosphoribosyl pyrophosphate synthetase associated protein 1	Non_DEG	Non_DEG	1.03926
4889	CCDC59	ENSG00000133773	-0.268354	7.00845	3.01941	0.0913639	0.999972	coiled-coil domain containing 59	Non_DEG	Non_DEG	1.03923
8994	C20orf196	ENSG00000171984	0.458559	4.51705	3.01834	0.0914188	0.999972	chromosome 20 open reading frame 196	Non_DEG	Non_DEG	1.03896
8323	CRK	ENSG00000167193	-0.598267	4.31989	3.01458	0.0916127	0.999972	CRK proto-oncogene, adaptor protein	Non_DEG	Non_DEG	1.03804
13555	TMEM185A	ENSG00000269556	-0.636906	4.13263	3.01343	0.091672	0.999972	transmembrane protein 185A	Non_DEG	Non_DEG	1.03776
7646	LYSMD1	ENSG00000163155	2.00081	-1.05216	3.01097	0.0917989	0.999972	LysM domain containing 1	Non_DEG	Non_DEG	1.03716
6159	LRIG1	ENSG00000144749	-0.581178	5.04297	3.01013	0.0918422	0.999972	leucine rich repeats and immunoglobulin like domains 1	Non_DEG	Non_DEG	1.03696
11055	FAR1	ENSG00000197601	-0.336586	5.73581	3.00774	0.0919661	0.999972	fatty acyl-CoA reductase 1	Non_DEG	Non_DEG	1.03637
1537	MRPS18A	ENSG00000096080	0.354452	5.83458	3.00636	0.0920376	0.999972	mitochondrial ribosomal protein S18A	Non_DEG	Non_DEG	1.03603
4748	RPA1	ENSG00000132383	0.287768	6.65063	3.00552	0.0920811	0.999972	replication protein A1	Non_DEG	Non_DEG	1.03583
8943	PIK3CD	ENSG00000171608	0.289746	6.48044	3.0039	0.0921653	0.999972	phosphatidylinositol-4,5-bisphosphate 3-kinase catalytic subunit delta	Non_DEG	Non_DEG	1.03543
11353	ARMCX6	ENSG00000198960	-0.37662	5.32386	3.00369	0.0921763	0.999972	armadillo repeat containing, X-linked 6	Non_DEG	Non_DEG	1.03538
10091	NAA38	ENSG00000183011	0.211867	6.20169	3.00088	0.0923224	0.999972	N(alpha)-acetyltransferase 38, NatC auxiliary subunit	Non_DEG	Non_DEG	1.03469
1082	TP53INP2	ENSG00000078804	-0.965397	3.90461	2.99947	0.0923956	0.999972	tumor protein p53 inducible nuclear protein 2	Non_DEG	Non_DEG	1.03435
7964	SPIDR	ENSG00000164808	0.51207	5.0994	2.99725	0.0925113	0.999972	scaffolding protein involved in DNA repair	Non_DEG	Non_DEG	1.03381
10904	NF1	ENSG00000196712	0.464774	4.93117	2.99481	0.0926386	0.999972	neurofibromin 1	Non_DEG	Non_DEG	1.03321
2200	UBXN8	ENSG00000104691	0.702461	3.7387	2.99443	0.0926585	0.999972	UBX domain protein 8	Non_DEG	Non_DEG	1.03311
3593	KLF12	ENSG00000118922	-0.304487	6.72324	2.99147	0.0928132	0.999972	Kruppel like factor 12	Non_DEG	Non_DEG	1.03239
4736	IQCA1	ENSG00000132321	-2.54824	-0.0616593	2.98954	0.0929147	0.999972	IQ motif containing with AAA domain 1	Non_DEG	Non_DEG	1.03192
4642	RLIM	ENSG00000131263	-0.489475	5.44903	2.98897	0.0929444	0.999972	ring finger protein, LIM domain interacting	Non_DEG	Non_DEG	1.03178
7254	GPBP1L1	ENSG00000159592	-0.300479	6.18497	2.98809	0.0929907	0.999972	GC-rich promoter binding protein 1 like 1	Non_DEG	Non_DEG	1.03156
2928	SRSF9	ENSG00000111786	0.138003	8.01996	2.98667	0.0930649	0.999972	serine and arginine rich splicing factor 9	Non_DEG	Non_DEG	1.03121
5071	PHF21A	ENSG00000135365	0.435191	4.42897	2.98513	0.0931461	0.999972	PHD finger protein 21A	Non_DEG	Non_DEG	1.03084
1531	NUBP2	ENSG00000095906	0.266963	6.34251	2.98315	0.09325	0.999972	nucleotide binding protein 2	Non_DEG	Non_DEG	1.03035
5424	SPTBN5	ENSG00000137877	2.08991	0.904996	2.98155	0.0933341	0.999972	spectrin beta, non-erythrocytic 5	Non_DEG	Non_DEG	1.02996
6517	RPS3	ENSG00000149273	-0.193668	11.5159	2.97982	0.0934255	0.999972	ribosomal protein S3	Non_DEG	Non_DEG	1.02953
13206	TRAV1-1	ENSG00000255569	2.55787	-1.05578	2.97968	0.0934331	0.999972	T cell receptor alpha variable 1-1	Non_DEG	Non_DEG	1.0295
169	MASP2	ENSG00000009724	-2.45369	-1.05548	2.97953	0.0934408	0.999972	mannan binding lectin serine peptidase 2	Non_DEG	Non_DEG	1.02946
13597	C17orf50	ENSG00000270806	-2.42953	-0.167733	2.97914	0.0934612	0.999972	chromosome 17 open reading frame 50	Non_DEG	Non_DEG	1.02937
8693	BUB1	ENSG00000169679	2.7017	0.841571	2.97764	0.0935406	0.999972	BUB1 mitotic checkpoint serine/threonine kinase	Non_DEG	Non_DEG	1.029
12703	TRBV30	ENSG00000237254	-2.8639	0.00716249	2.97202	0.0938377	0.999972	T cell receptor beta variable 30 (gene/pseudogene)	Non_DEG	Non_DEG	1.02762
8532	MLKL	ENSG00000168404	0.471145	4.82315	2.96936	0.0939792	0.999972	mixed lineage kinase domain like pseudokinase	Non_DEG	Non_DEG	1.02697
9706	PARP10	ENSG00000178685	0.534574	5.34894	2.96799	0.0940521	0.999972	poly(ADP-ribose) polymerase family member 10	Non_DEG	Non_DEG	1.02663
9398	TBC1D10C	ENSG00000175463	0.263908	7.62509	2.96708	0.0941001	0.999972	TBC1 domain family member 10C	Non_DEG	Non_DEG	1.02641
12137	PSME2P2	ENSG00000225131	0.417971	3.1589	2.96621	0.0941467	0.999972	proteasome activator subunit 2 pseudogene 2	Non_DEG	Non_DEG	1.02619
473	C12orf4	ENSG00000047621	-0.654967	4.38506	2.96551	0.0941836	0.999972	chromosome 12 open reading frame 4	Non_DEG	Non_DEG	1.02602
4184	PSMF1	ENSG00000125818	0.168261	7.50703	2.96301	0.0943168	0.999972	proteasome inhibitor subunit 1	Non_DEG	Non_DEG	1.02541
9552	MTX3	ENSG00000177034	0.644647	4.19202	2.96166	0.094389	0.999972	metaxin 3	Non_DEG	Non_DEG	1.02508
4187	TMX4	ENSG00000125827	-0.252571	6.69961	2.96147	0.0943991	0.999972	thioredoxin related transmembrane protein 4	Non_DEG	Non_DEG	1.02503
3791	COIL	ENSG00000121058	-0.318576	5.26704	2.95922	0.0945194	0.999972	coilin	Non_DEG	Non_DEG	1.02448
9372	ARHGAP1	ENSG00000175220	0.34912	5.32398	2.95248	0.0948802	0.999972	Rho GTPase activating protein 1	Non_DEG	Non_DEG	1.02282
10912	SNHG17	ENSG00000196756	-0.336244	6.02549	2.95243	0.0948829	0.999972	small nucleolar RNA host gene 17	Non_DEG	Non_DEG	1.02281
7038	BAG4	ENSG00000156735	-0.679936	4.08165	2.95232	0.094889	0.999972	BCL2 associated athanogene 4	Non_DEG	Non_DEG	1.02278
4719	CCT6B	ENSG00000132141	-2.00357	1.366	2.95079	0.0949708	0.999972	chaperonin containing TCP1 subunit 6B	Non_DEG	Non_DEG	1.02241
5182	CKAP2	ENSG00000136108	-0.486117	5.30388	2.94766	0.0951395	0.999972	cytoskeleton associated protein 2	Non_DEG	Non_DEG	1.02164
11792	ERV3-1	ENSG00000213462	0.538193	3.57743	2.94753	0.0951464	0.999972	endogenous retrovirus group 3 member 1, envelope	Non_DEG	Non_DEG	1.02161
932	SDHA	ENSG00000073578	0.314256	7.07733	2.94705	0.0951719	0.999972	succinate dehydrogenase complex flavoprotein subunit A	Non_DEG	Non_DEG	1.02149
11714	TRAV27	ENSG00000211809	-2.78722	-0.299696	2.94613	0.0952215	0.999972	T cell receptor alpha variable 27	Non_DEG	Non_DEG	1.02126
2793	FBXO3	ENSG00000110429	-0.28188	6.17444	2.94351	0.0953629	0.999972	F-box protein 3	Non_DEG	Non_DEG	1.02062
2624	RECQL5	ENSG00000108469	-1.46467	2.42272	2.94177	0.0954568	0.999972	RecQ like helicase 5	Non_DEG	Non_DEG	1.02019
3876	RPL5	ENSG00000122406	-0.201384	10.1633	2.94048	0.0955267	0.999972	ribosomal protein L5	Non_DEG	Non_DEG	1.01988
8913	MRPL36	ENSG00000171421	0.317998	5.05472	2.93765	0.0956798	0.999972	mitochondrial ribosomal protein L36	Non_DEG	Non_DEG	1.01918
2689	SLC9A3R1	ENSG00000109062	0.368396	7.93212	2.93561	0.0957908	0.999972	SLC9A3 regulator 1	Non_DEG	Non_DEG	1.01868
8918	ZBTB26	ENSG00000171448	-1.44926	2.10261	2.93559	0.0957916	0.999972	zinc finger and BTB domain containing 26	Non_DEG	Non_DEG	1.01867
10114	PTTG1IP	ENSG00000183255	-0.308371	5.96762	2.93537	0.0958034	0.999972	PTTG1 interacting protein	Non_DEG	Non_DEG	1.01862
6213	RPS3A	ENSG00000145425	-0.234629	10.8808	2.93517	0.0958143	0.999972	ribosomal protein S3A	Non_DEG	Non_DEG	1.01857
1007	MLH1	ENSG00000076242	-0.447805	5.0458	2.93482	0.0958336	0.999972	mutL homolog 1	Non_DEG	Non_DEG	1.01848
10795	TMEM63A	ENSG00000196187	0.498484	5.21223	2.93101	0.0960407	0.999972	transmembrane protein 63A	Non_DEG	Non_DEG	1.01754
13535	CARD8-AS1	ENSG00000268001	0.800661	3.33353	2.92676	0.0962721	0.999972	CARD8 antisense RNA 1	Non_DEG	Non_DEG	1.0165
7958	C7orf57	ENSG00000164746	2.39969	-0.00557914	2.92583	0.096323	0.999972	chromosome 7 open reading frame 57	Non_DEG	Non_DEG	1.01627
12607	SEMA3F-AS1	ENSG00000235016	-0.610503	3.18729	2.92565	0.0963325	0.999972	SEMA3F antisense RNA 1	Non_DEG	Non_DEG	1.01623
1302	SH3BP2	ENSG00000087266	0.350596	5.35428	2.92547	0.0963427	0.999972	SH3 domain binding protein 2	Non_DEG	Non_DEG	1.01618
1869	HM13	ENSG00000101294	0.244773	6.79695	2.92332	0.0964598	0.999972	histocompatibility minor 13	Non_DEG	Non_DEG	1.01565
7655	S100A11	ENSG00000163191	0.333205	7.40101	2.92202	0.0965311	0.999972	S100 calcium binding protein A11	Non_DEG	Non_DEG	1.01533
1975	RP2	ENSG00000102218	-0.723114	3.90249	2.91794	0.0967548	0.999972	RP2, ARL3 GTPase activating protein	Non_DEG	Non_DEG	1.01433
4348	SEM1	ENSG00000127922	0.222601	6.70379	2.91659	0.096829	0.999972	SEM1, 26S proteasome complex subunit	Non_DEG	Non_DEG	1.01399
3261	LANCL1	ENSG00000115365	0.360989	4.69712	2.91593	0.0968651	0.999972	LanC like 1	Non_DEG	Non_DEG	1.01383
9990	NOP10	ENSG00000182117	0.25101	6.7297	2.91439	0.0969499	0.999972	NOP10 ribonucleoprotein	Non_DEG	Non_DEG	1.01345
[truncated: 12,784 more rows]

## Sheet: Median -185 days vs 980 days
	Approved_Symbol	Ensembl_Name	logFC	logCPM	F	PValue	FDR	Approved.Name	negPvalue
[truncated: 14,125 more rows]

## Sheet: UMAP P Values
gene	p-value_wilcoxon_RankSum	Log2_FoldChange
[truncated: 83 more rows]
