# Supplementary material for: CD16 and CD57 expressing gamma delta T cells in acute HIV-1 infection are associated with the development of neutralization breadth
Source: PLoS Pathog. 2025 Jan 31;21(1):e1012916. doi: 10.1371/journal.ppat.1012916 (PMC11805418; doi:10.1371/journal.ppat.1012916)
Supplement: S3 File — (XLSX) [file ppat.1012916.s003.xlsx]

## Sheet: Median -185 days_Broad_vs_Non
	Approved_Symbol	Ensembl_Name	logFC	logCPM	F	PValue	FDR	Approved.Name	negPvalue	deg	p001
10292	NLGN3	ENSG00000196338	7.24172	-0.661909	29.0467	2.58242e-05	0.380828	neuroligin 3	4.58797	Up_Reg	Up_Reg
11947	ASS1P12	ENSG00000237437	7.6335	-0.291588	25.9645	5.09741e-05	0.380828	argininosuccinate synthetase 1 pseudogene 12	4.29265	Up_Reg	Up_Reg
7372	MNDA	ENSG00000163563	8.2026	1.37751	21.7055	0.000141693	0.534257	myeloid cell nuclear differentiation antigen	3.84865	Up_Reg	Up_Reg
1984	NME4	ENSG00000103202	0.804189	5.92	20.421	0.000197097	0.589005	NME/NM23 nucleoside diphosphate kinase 4	3.70532	Non_DEG	Non_DEG
3942	C17orf53	ENSG00000125319	7.80852	1.31516	19.4371	0.000255725	0.63684	chromosome 17 open reading frame 53	3.59223	Up_Reg	Up_Reg
4099	ZBTB1	ENSG00000126804	0.731244	8.18839	18.1	0.000368455	0.786494	zinc finger and BTB domain containing 1	3.43362	Non_DEG	Non_DEG
11155	NRAS	ENSG00000213281	0.844979	5.33246	16.6589	0.000554826	0.833236	NRAS proto-oncogene, GTPase	3.25584	Non_DEG	Non_DEG
8849	BBS1	ENSG00000174483	-4.45878	2.71419	16.4013	0.00059805	0.833236	Bardet-Biedl syndrome 1	3.22326	Down_Reg	Down_Reg
7141	FGF11	ENSG00000161958	6.38632	0.043077	15.8297	0.000707818	0.833236	fibroblast growth factor 11	3.15008	Up_Reg	Up_Reg
12753	OR7M1P	ENSG00000273336	7.94058	-0.750705	22.2547	0.000708158	0.833236	olfactory receptor family 7 subfamily M member 1 pseudogene	3.14987	Up_Reg	Up_Reg
5919	TMEM44	ENSG00000145014	6.22774	0.486811	15.7949	0.00071518	0.833236	transmembrane protein 44	3.14558	Up_Reg	Up_Reg
4251	PALLD	ENSG00000129116	5.84404	2.50153	15.7005	0.00073558	0.833236	palladin, cytoskeletal associated protein	3.13337	Up_Reg	Up_Reg
1610	HMOX1	ENSG00000100292	9.18245	0.359943	20.6172	0.000937097	0.833236	heme oxygenase 1	3.02822	Up_Reg	Up_Reg
202	RNF216	ENSG00000011275	0.655669	7.03518	14.4668	0.00107071	0.833236	ring finger protein 216	2.97033	Non_DEG	Non_DEG
13	ENPP4	ENSG00000001561	1.0173	5.03825	14.2135	0.00115863	0.833236	ectonucleotide pyrophosphatase/phosphodiesterase 4	2.93606	Up_Reg	Non_DEG
6242	PAK1	ENSG00000149269	1.41576	4.06618	14.012	0.00123429	0.833236	p21 (RAC1) activated kinase 1	2.90858	Up_Reg	Non_DEG
5375	SDSL	ENSG00000139410	8.99007	0.182706	18.9784	0.0012603	0.833236	serine dehydratase like	2.89953	Up_Reg	Non_DEG
10057	C11orf96	ENSG00000187479	5.53529	-1.16079	13.9068	0.00127591	0.833236	chromosome 11 open reading frame 96	2.89418	Up_Reg	Non_DEG
8758	ZNF622	ENSG00000173545	0.569714	6.96765	13.8535	0.00129759	0.833236	zinc finger protein 622	2.88686	Non_DEG	Non_DEG
8223	C8orf46	ENSG00000169085	-9.14037	1.14288	14.7808	0.00149973	0.833236	chromosome 8 open reading frame 46	2.82399	Down_Reg	Non_DEG
2114	ASAH1	ENSG00000104763	0.57459	6.7509	13.3966	0.00150113	0.833236	N-acylsphingosine amidohydrolase 1	2.82358	Non_DEG	Non_DEG
8437	PAQR8	ENSG00000170915	-6.80855	2.08466	12.9811	0.00171715	0.833236	progestin and adipoQ receptor family member 8	2.76519	Down_Reg	Non_DEG
9714	EIF3C	ENSG00000184110	-0.877645	6.99604	12.8489	0.0017929	0.833236	eukaryotic translation initiation factor 3 subunit C	2.74645	Non_DEG	Non_DEG
7589	INTS4P1	ENSG00000164669	7.26412	-1.30282	16.9743	0.00185588	0.833236	integrator complex subunit 4 pseudogene 1	2.73145	Up_Reg	Non_DEG
10157	HBA2	ENSG00000188536	5.19683	-0.15369	12.7256	0.00186688	0.833236	hemoglobin subunit alpha 2	2.72888	Up_Reg	Non_DEG
11950	RGL2	ENSG00000237441	-1.04802	5.09352	12.7131	0.00187461	0.833236	ral guanine nucleotide dissociation stimulator like 2	2.72709	Down_Reg	Non_DEG
2951	ARRDC3	ENSG00000113369	-1.18026	6.25947	12.6938	0.00188652	0.833236	arrestin domain containing 3	2.72434	Down_Reg	Non_DEG
12120	LINC00880	ENSG00000243629	-8.65605	0.680839	13.787	0.00197194	0.833236	long intergenic non-protein coding RNA 880	2.70511	Down_Reg	Non_DEG
4849	MTO1	ENSG00000135297	1.00294	5.45125	12.473	0.0020293	0.833236	mitochondrial tRNA translation optimization 1	2.69265	Up_Reg	Non_DEG
2070	CPQ	ENSG00000104324	1.1163	4.69963	12.4355	0.0020547	0.833236	carboxypeptidase Q	2.68725	Up_Reg	Non_DEG
11588	MTCO3P29	ENSG00000228069	6.87234	-1.59282	16.45	0.00206381	0.833236	mitochondrially encoded cytochrome c oxidase III pseudogene 29	2.68533	Up_Reg	Non_DEG
5441	WARS	ENSG00000140105	0.840419	6.02741	12.2337	0.00219756	0.833236	tryptophanyl-tRNA synthetase	2.65806	Non_DEG	Non_DEG
6929	UBR1	ENSG00000159459	0.724019	6.03342	11.9952	0.00238079	0.833236	ubiquitin protein ligase E3 component n-recognin 1	2.62328	Non_DEG	Non_DEG
10502	TOPORS	ENSG00000197579	0.957255	6.1668	11.9178	0.00244389	0.833236	TOP1 binding arginine/serine rich protein	2.61192	Non_DEG	Non_DEG
7560	CREBRF	ENSG00000164463	0.53285	8.01968	11.8129	0.00253228	0.833236	CREB3 regulatory factor	2.59649	Non_DEG	Non_DEG
9800	TMEM121	ENSG00000184986	-8.37308	0.412002	12.8728	0.00256005	0.833236	transmembrane protein 121	2.59175	Down_Reg	Non_DEG
5017	KAT7	ENSG00000136504	0.688764	6.68825	11.671	0.00265754	0.833236	lysine acetyltransferase 7	2.57552	Non_DEG	Non_DEG
11915	GUSBP5	ENSG00000236296	-9.15952	1.16065	12.7234	0.00267399	0.833236	glucuronidase, beta pseudogene 5	2.57284	Down_Reg	Non_DEG
3402	CA14	ENSG00000118298	-8.7097	0.727678	12.6916	0.002699	0.833236	carbonic anhydrase 14	2.5688	Down_Reg	Non_DEG
7993	ZNF701	ENSG00000167562	2.24153	4.4643	11.5109	0.00280718	0.833236	zinc finger protein 701	2.55173	Up_Reg	Non_DEG
6926	ALDH4A1	ENSG00000159423	-8.80294	0.821574	12.371	0.00296634	0.833236	aldehyde dehydrogenase 4 family member A1	2.52778	Down_Reg	Non_DEG
2910	BTN2A1	ENSG00000112763	0.793856	5.54814	11.2836	0.00303585	0.833236	butyrophilin subfamily 2 member A1	2.51772	Non_DEG	Non_DEG
5716	GPA33	ENSG00000143167	-6.68801	-0.07337	11.0563	0.00328541	0.833236	glycoprotein A33	2.48341	Down_Reg	Non_DEG
5062	ZFP37	ENSG00000136866	-6.9369	2.31673	11.0536	0.00328841	0.833236	ZFP37 zinc finger protein	2.48301	Down_Reg	Non_DEG
9032	ZNF135	ENSG00000176293	-6.80626	0.900132	10.9692	0.00338691	0.833236	zinc finger protein 135	2.4702	Down_Reg	Non_DEG
9557	ADI1	ENSG00000182551	0.867547	5.63206	10.9529	0.0034063	0.833236	acireductone dioxygenase 1	2.46772	Non_DEG	Non_DEG
11224	LTB4R	ENSG00000213903	-1.55735	4.08918	10.8531	0.00352773	0.833236	leukotriene B4 receptor	2.4525	Down_Reg	Non_DEG
1140	TNPO1	ENSG00000083312	0.892623	5.30552	10.629	0.0038182	0.833236	transportin 1	2.41814	Non_DEG	Non_DEG
11717	CFAP58-AS1	ENSG00000231233	-7.97042	0.0444811	11.5269	0.00382657	0.833236	CFAP58 antisense RNA 1 (head to head)	2.41719	Down_Reg	Non_DEG
8718	CYSLTR1	ENSG00000173198	-7.42434	0.676139	10.6119	0.00384135	0.833236	cysteinyl leukotriene receptor 1	2.41552	Down_Reg	Non_DEG
12703	TSIX	ENSG00000270641	4.28989	0.66332	10.6109	0.00384272	0.833236	TSIX transcript, XIST antisense RNA	2.41536	Up_Reg	Non_DEG
7583	KCNK5	ENSG00000164626	5.73006	0.249303	10.5263	0.00396002	0.833236	potassium two pore domain channel subfamily K member 5	2.4023	Up_Reg	Non_DEG
10012	BCR	ENSG00000186716	0.909207	5.44974	10.5139	0.00397759	0.833236	BCR, RhoGEF and GTPase activating protein	2.40038	Non_DEG	Non_DEG
4359	CRB3	ENSG00000130545	-7.97827	0.0493318	11.2752	0.00413562	0.833236	crumbs 3, cell polarity complex component	2.38346	Down_Reg	Non_DEG
11506	TRAM2-AS1	ENSG00000225791	-7.54625	0.723642	10.3369	0.00423726	0.833236	TRAM2 antisense RNA 1 (head to head)	2.37291	Down_Reg	Non_DEG
10881	MRPL38	ENSG00000204316	-0.704323	5.95375	10.315	0.00427074	0.833236	mitochondrial ribosomal protein L38	2.3695	Non_DEG	Non_DEG
8762	CCDC106	ENSG00000173581	-7.76029	-0.149934	11.1086	0.00435581	0.833236	coiled-coil domain containing 106	2.36093	Down_Reg	Non_DEG
3806	RAB9A	ENSG00000123595	0.646707	6.26735	10.2205	0.00441837	0.833236	RAB9A, member RAS oncogene family	2.35474	Non_DEG	Non_DEG
10650	SH3BGRL2	ENSG00000198478	-9.48633	1.47671	11.0618	0.00441995	0.833236	SH3 domain binding glutamate rich protein like 2	2.35458	Down_Reg	Non_DEG
2437	EIF3A	ENSG00000107581	0.445383	7.21189	10.2024	0.00444724	0.833236	eukaryotic translation initiation factor 3 subunit A	2.35191	Non_DEG	Non_DEG
2447	VSIR	ENSG00000107738	-0.458967	7.99001	10.1929	0.00446244	0.833236	V-set immunoregulatory receptor	2.35043	Non_DEG	Non_DEG
3176	PRKD3	ENSG00000115825	0.90085	5.76069	10.1685	0.00450184	0.833236	protein kinase D3	2.34661	Non_DEG	Non_DEG
9601	PYCR1	ENSG00000183010	-8.66669	0.69208	10.9216	0.0046189	0.833236	pyrroline-5-carboxylate reductase 1	2.33546	Down_Reg	Non_DEG
1619	PDGFB	ENSG00000100311	-7.53482	0.783581	10.0424	0.0047121	0.833236	platelet derived growth factor subunit B	2.32679	Down_Reg	Non_DEG
11100	TRBV27	ENSG00000211752	-9.47153	1.46202	10.8464	0.00472982	0.833236	T cell receptor beta variable 27	2.32516	Down_Reg	Non_DEG
11822	RNASEH1-AS1	ENSG00000234171	-1.71229	3.07972	9.96157	0.0048525	0.833236	RNASEH1 antisense RNA 1	2.31403	Down_Reg	Non_DEG
10371	LINC01560	ENSG00000196741	-8.50399	0.538108	10.7505	0.00487569	0.833236	long intergenic non-protein coding RNA 1560	2.31196	Down_Reg	Non_DEG
5483	CELF6	ENSG00000140488	-8.44184	0.478635	10.6365	0.00505581	0.833236	CUGBP Elav-like family member 6	2.29621	Down_Reg	Non_DEG
10249	ZNF724	ENSG00000196081	-6.56109	-0.369291	9.84181	0.00506916	0.833236	zinc finger protein 724	2.29506	Down_Reg	Non_DEG
6019	TPBG	ENSG00000146242	-9.13028	1.13351	10.5384	0.0052169	0.833236	trophoblast glycoprotein	2.28259	Down_Reg	Non_DEG
12159	ENO1P1	ENSG00000244457	-4.9757	0.194958	9.75964	0.005224	0.833236	enolase 1 pseudogene 1	2.282	Down_Reg	Non_DEG
1023	TIGAR	ENSG00000078237	0.797997	5.14941	9.75676	0.00522952	0.833236	TP53 induced glycolysis regulatory phosphatase	2.28154	Non_DEG	Non_DEG
5058	TMOD1	ENSG00000136842	-6.93784	1.36255	9.69752	0.00534455	0.833236	tropomodulin 1	2.27209	Down_Reg	Non_DEG
6629	HSPA13	ENSG00000155304	0.858753	5.69195	9.63661	0.00546576	0.833236	heat shock protein family A (Hsp70) member 13	2.26235	Non_DEG	Non_DEG
170	ETV7	ENSG00000010030	-7.56549	0.810601	9.6324	0.00547423	0.833236	ETS variant 7	2.26168	Down_Reg	Non_DEG
10248	SYCP2	ENSG00000196074	-2.00988	3.46245	9.55699	0.00562882	0.833236	synaptonemal complex protein 2	2.24958	Down_Reg	Non_DEG
1402	CCDC80	ENSG00000091986	5.23023	0.350309	9.53589	0.00567292	0.833236	coiled-coil domain containing 80	2.24619	Up_Reg	Non_DEG
12766	FRMD6-AS1	ENSG00000273888	-6.82028	0.117495	9.5141	0.00571887	0.833236	FRMD6 antisense RNA 1	2.24269	Down_Reg	Non_DEG
7625	GEM	ENSG00000164949	-7.94996	0.0197564	10.2464	0.00573182	0.833236	GTP binding protein overexpressed in skeletal muscle	2.24171	Down_Reg	Non_DEG
7662	CARD19	ENSG00000165233	-0.792849	5.91034	9.49855	0.00575193	0.833236	caspase recruitment domain family member 19	2.24019	Non_DEG	Non_DEG
8982	TTLL11	ENSG00000175764	-6.06101	1.18007	9.46832	0.00581677	0.833236	tubulin tyrosine ligase like 11	2.23532	Down_Reg	Non_DEG
4635	TMCC2	ENSG00000133069	-7.75668	-0.148656	10.1362	0.00594106	0.833236	transmembrane and coiled-coil domain family 2	2.22614	Down_Reg	Non_DEG
6508	ASAP1	ENSG00000153317	0.922075	4.71575	9.37849	0.00601434	0.833236	ArfGAP with SH3 domain, ankyrin repeat and PH domain 1	2.22081	Non_DEG	Non_DEG
8171	FAM178B	ENSG00000168754	-7.14972	-0.683561	10.095	0.00602161	0.833236	family with sequence similarity 178 member B	2.22029	Down_Reg	Non_DEG
6653	PDIA4	ENSG00000155660	0.82141	6.16595	9.33752	0.00610689	0.833236	protein disulfide isomerase family A member 4	2.21418	Non_DEG	Non_DEG
3545	SMNDC1	ENSG00000119953	0.766989	5.85612	9.32441	0.00613686	0.833236	survival motor neuron domain containing 1	2.21205	Non_DEG	Non_DEG
8033	KRT1	ENSG00000167768	-9.12596	1.13002	9.97882	0.00625517	0.833236	keratin 1	2.20376	Down_Reg	Non_DEG
12662	MIR4453HG	ENSG00000268471	-7.11323	1.02315	9.2456	0.00632039	0.833236	MIR4453 host gene	2.19926	Down_Reg	Non_DEG
6560	CEP112	ENSG00000154240	-5.88699	0.854862	9.23951	0.00633483	0.833236	centrosomal protein 112	2.19827	Down_Reg	Non_DEG
3247	ASH1L	ENSG00000116539	0.59293	6.78364	9.1199	0.00662587	0.833236	ASH1 like histone lysine methyltransferase	2.17876	Non_DEG	Non_DEG
7019	C9orf116	ENSG00000160345	-7.09052	0.294441	9.11543	0.00663702	0.833236	chromosome 9 open reading frame 116	2.17803	Down_Reg	Non_DEG
4164	RNF6	ENSG00000127870	0.625477	6.42909	9.07243	0.00674545	0.833236	ring finger protein 6	2.17099	Non_DEG	Non_DEG
4881	MIP	ENSG00000135517	-6.11715	-0.51639	9.00073	0.00693067	0.833236	major intrinsic protein of lens fiber	2.15922	Down_Reg	Non_DEG
11035	ZDHHC11B	ENSG00000206077	-7.27021	-0.585987	9.66421	0.00694146	0.833236	zinc finger DHHC-type containing 11B	2.15855	Down_Reg	Non_DEG
4379	UCK1	ENSG00000130717	-0.9876	4.7153	8.98628	0.00696867	0.833236	uridine-cytidine kinase 1	2.15685	Non_DEG	Non_DEG
384	DEPDC1B	ENSG00000035499	-7.70063	0.869938	8.97601	0.00699581	0.833236	DEP domain containing 1B	2.15516	Down_Reg	Non_DEG
5875	SUMF1	ENSG00000144455	-1.42886	4.3509	8.97601	0.00699581	0.833236	sulfatase modifying factor 1	2.15516	Down_Reg	Non_DEG
10838	CHIC1	ENSG00000204116	-3.20026	2.90367	8.96159	0.00703415	0.833236	cysteine rich hydrophobic domain 1	2.15279	Down_Reg	Non_DEG
1606	TOM1	ENSG00000100284	-0.942412	4.7395	8.94879	0.00706834	0.833236	target of myb1 membrane trafficking protein	2.15068	Non_DEG	Non_DEG
11888	FAM21EP	ENSG00000235618	-7.54742	-0.342838	9.54482	0.00722406	0.833236	family with sequence similarity 21 member E, pseudogene	2.14122	Down_Reg	Non_DEG
4387	EIF2S3	ENSG00000130741	-0.812107	6.29433	8.87503	0.00726913	0.833236	eukaryotic translation initiation factor 2 subunit gamma	2.13852	Non_DEG	Non_DEG
11322	DDX3X	ENSG00000215301	0.468928	9.69941	8.85656	0.00732042	0.833236	DEAD-box helicase 3, X-linked	2.13546	Non_DEG	Non_DEG
10042	NAP1L1	ENSG00000187109	-0.419123	7.61442	8.84852	0.00734286	0.833236	nucleosome assembly protein 1 like 1	2.13413	Non_DEG	Non_DEG
11677	TPI1P2	ENSG00000230359	-7.52856	0.800124	8.77195	0.00756045	0.833236	triosephosphate isomerase 1 pseudogene 2	2.12145	Down_Reg	Non_DEG
9237	PARP10	ENSG00000178685	-1.33686	5.28012	8.75922	0.00759732	0.833236	poly(ADP-ribose) polymerase family member 10	2.11934	Down_Reg	Non_DEG
12129	EEF1A1P10	ENSG00000243746	-6.91175	0.216462	8.74921	0.00762646	0.833236	eukaryotic translation elongation factor 1 alpha 1 pseudogene 10	2.11768	Down_Reg	Non_DEG
5432	RDH12	ENSG00000139988	-7.63673	-0.267321	9.38162	0.00763186	0.833236	retinol dehydrogenase 12 (all-trans/9-cis/11-cis)	2.11737	Down_Reg	Non_DEG
6066	EPHA1	ENSG00000146904	-8.88932	0.903304	9.33957	0.00774113	0.833236	EPH receptor A1	2.1112	Down_Reg	Non_DEG
7314	S100A9	ENSG00000163220	-8.5207	0.549151	9.31833	0.007797	0.833236	S100 calcium binding protein A9	2.10807	Down_Reg	Non_DEG
4418	POLN	ENSG00000130997	-7.75801	-0.152429	9.29522	0.00785833	0.833236	DNA polymerase nu	2.10467	Down_Reg	Non_DEG
6977	ANKLE1	ENSG00000160117	5.07386	-0.123919	8.65704	0.00790057	0.833236	ankyrin repeat and LEM domain containing 1	2.10234	Up_Reg	Non_DEG
2212	NOP53	ENSG00000105373	-0.554951	8.02295	8.62296	0.0080047	0.833236	NOP53 ribosome biogenesis factor	2.09665	Non_DEG	Non_DEG
6954	TCAF2P1	ENSG00000159860	-6.86661	-0.928766	9.16686	0.00820911	0.833236	TRPM8 channel associated factor 2 pseudogene 1	2.0857	Down_Reg	Non_DEG
9819	MANEAL	ENSG00000185090	-8.27161	0.316448	9.1473	0.00826411	0.833236	mannosidase endo-alpha like	2.0828	Down_Reg	Non_DEG
1018	LAMP3	ENSG00000078081	-8.95493	0.966211	9.14274	0.00827699	0.833236	lysosomal associated membrane protein 3	2.08213	Down_Reg	Non_DEG
11214	GTF2H4	ENSG00000213780	-6.11518	0.078825	8.52902	0.00829968	0.833236	general transcription factor IIH subunit 4	2.08094	Down_Reg	Non_DEG
7812	TAF10	ENSG00000166337	-0.379323	7.20672	8.51885	0.00833234	0.833236	TATA-box binding protein associated factor 10	2.07923	Non_DEG	Non_DEG
10107	SNHG28	ENSG00000188004	-7.36045	-0.508426	9.06079	0.00851247	0.833236	small nucleolar RNA host gene 28	2.06994	Down_Reg	Non_DEG
2929	HBEGF	ENSG00000113070	-8.23338	0.282748	9.05924	0.008517	0.833236	heparin binding EGF like growth factor	2.06971	Down_Reg	Non_DEG
10270	RNF216P1	ENSG00000196204	0.697773	5.06239	8.43738	0.00859914	0.833236	ring finger protein 216 pseudogene 1	2.06555	Non_DEG	Non_DEG
1015	AMPH	ENSG00000078053	-5.37932	0.419018	8.43355	0.00861189	0.833236	amphiphysin	2.0649	Down_Reg	Non_DEG
10740	MT-ND3	ENSG00000198840	-0.750363	7.8296	8.41304	0.00868064	0.833236	mitochondrially encoded NADH:ubiquinone oxidoreductase core subunit 3	2.06145	Non_DEG	Non_DEG
2756	RASAL1	ENSG00000111344	-7.40839	-0.467137	8.99628	0.00870322	0.833236	RAS protein activator like 1	2.06032	Down_Reg	Non_DEG
12824	TRBV12-4	ENSG00000276953	-8.78389	0.804778	8.99224	0.00871532	0.833236	T cell receptor beta variable 12-4	2.05972	Down_Reg	Non_DEG
7425	ZDHHC3	ENSG00000163812	0.633161	5.3488	8.37027	0.00882604	0.833236	zinc finger DHHC-type containing 3	2.05423	Non_DEG	Non_DEG
2180	RPS16	ENSG00000105193	-0.409683	9.60518	8.33929	0.00893302	0.833236	ribosomal protein S16	2.049	Non_DEG	Non_DEG
3457	C2orf40	ENSG00000119147	-6.247	1.21098	8.32032	0.00899926	0.833236	chromosome 2 open reading frame 40	2.04579	Down_Reg	Non_DEG
2887	PHF1	ENSG00000112511	-0.761727	5.4924	8.29692	0.00908168	0.833236	PHD finger protein 1	2.04183	Non_DEG	Non_DEG
8624	PRSS27	ENSG00000172382	-7.52024	-0.356461	8.8728	0.00908212	0.833236	protease, serine 27	2.04181	Down_Reg	Non_DEG
1540	TBC1D10A	ENSG00000099992	-0.913956	5.71972	8.22235	0.00935007	0.833236	TBC1 domain family member 10A	2.02919	Non_DEG	Non_DEG
4195	ATF4	ENSG00000128272	0.384672	7.99409	8.19832	0.00943842	0.833236	activating transcription factor 4	2.0251	Non_DEG	Non_DEG
6073	KDM6A	ENSG00000147050	0.716322	5.58061	8.1951	0.00945035	0.833236	lysine demethylase 6A	2.02455	Non_DEG	Non_DEG
12268	KRT18P31	ENSG00000249850	-7.58695	-0.300962	8.75283	0.0094684	0.833236	keratin 18 pseudogene 31	2.02372	Down_Reg	Non_DEG
274	VSIG2	ENSG00000019102	-7.3773	-0.484489	8.73667	0.00952187	0.833236	V-set and immunoglobulin domain containing 2	2.02128	Down_Reg	Non_DEG
12554	MFSD1P1	ENSG00000261868	-7.97945	0.0500099	8.7194	0.00957935	0.833236	major facilitator superfamily domain containing 1 pseudogene 1	2.01866	Down_Reg	Non_DEG
10762	SHISA4	ENSG00000198892	-7.26893	-0.579453	8.71664	0.0095886	0.833236	shisa family member 4	2.01824	Down_Reg	Non_DEG
7279	PQLC3	ENSG00000162976	0.577046	5.9987	8.14533	0.00963659	0.833236	PQ loop repeat containing 3	2.01608	Non_DEG	Non_DEG
9188	ALS2CL	ENSG00000178038	-6.85618	0.155529	8.13816	0.00966375	0.833236	ALS2 C-terminal like	2.01485	Down_Reg	Non_DEG
8641	CTSW	ENSG00000172543	0.545138	10.2842	8.11178	0.00976442	0.833236	cathepsin W	2.01035	Non_DEG	Non_DEG
9350	ANKRD18A	ENSG00000180071	-7.26228	-0.58387	8.65444	0.00979924	0.833236	ankyrin repeat domain 18A	2.00881	Down_Reg	Non_DEG
8978	KDF1	ENSG00000175707	-8.48965	0.523327	8.64539	0.00983033	0.833236	keratinocyte differentiation factor 1	2.00743	Down_Reg	Non_DEG
3144	COQ10B	ENSG00000115520	0.435882	7.54817	8.03378	0.010069	0.833236	coenzyme Q10B	1.99701	Non_DEG	Non_DEG
6593	XPC	ENSG00000154767	-0.835861	5.57088	8.01837	0.0101305	0.833236	XPC complex subunit, DNA damage recognition and repair factor	1.99437	Non_DEG	Non_DEG
8301	LDB2	ENSG00000169744	-7.86869	-0.0468419	8.55912	0.0101324	0.833236	LIM domain binding 2	1.99429	Down_Reg	Non_DEG
12894	GHET1	ENSG00000281189	-7.52055	-0.361735	8.55721	0.0101392	0.833236	gastric carcinoma proliferation enhancing transcript 1	1.994	Down_Reg	Non_DEG
8444	DDI1	ENSG00000170967	-7.2504	-0.594467	8.5452	0.0101821	0.833236	DNA damage inducible 1 homolog 1	1.99216	Down_Reg	Non_DEG
5088	DERL1	ENSG00000136986	0.523163	6.64875	7.97828	0.0102922	0.833236	derlin 1	1.98749	Non_DEG	Non_DEG
12901	EBLN3P	ENSG00000281649	0.709174	5.65856	7.94799	0.0104163	0.833236	endogenous Bornavirus-like nucleoprotein 3, pseudogene	1.98229	Non_DEG	Non_DEG
9677	CMTM4	ENSG00000183723	-7.87214	-0.0450858	8.47874	0.0104234	0.833236	CKLF like MARVEL transmembrane domain containing 4	1.98199	Down_Reg	Non_DEG
2826	MCM9	ENSG00000111877	1.23119	4.66445	7.8925	0.010648	0.833236	minichromosome maintenance 9 homologous recombination repair factor	1.97273	Up_Reg	Non_DEG
12402	CCDC150P1	ENSG00000256304	-6.13575	-0.481428	7.8506	0.0108268	0.833236	coiled-coil domain containing 150 pseudogene 1	1.9655	Down_Reg	Non_DEG
5145	FGFBP2	ENSG00000137441	1.04879	8.38708	7.82877	0.0109213	0.833236	fibroblast growth factor binding protein 2	1.96173	Up_Reg	Non_DEG
2210	ICAM4	ENSG00000105371	-7.2148	-0.625764	8.34447	0.0109311	0.833236	intercellular adhesion molecule 4 (Landsteiner-Wiener blood group)	1.96134	Down_Reg	Non_DEG
4650	BTBD2	ENSG00000133243	-1.14743	4.35743	7.81976	0.0109605	0.833236	BTB domain containing 2	1.96017	Down_Reg	Non_DEG
4487	RHOXF2	ENSG00000131721	-6.69451	-1.06761	8.33054	0.0109854	0.833236	Rhox homeobox family member 2	1.95919	Down_Reg	Non_DEG
11003	LINC01597	ENSG00000205611	-6.09019	-0.527596	7.81356	0.0109877	0.833236	long intergenic non-protein coding RNA 1597	1.9591	Down_Reg	Non_DEG
12200	PRR7-AS1	ENSG00000246334	-5.73182	-0.912743	7.80663	0.011018	0.833236	PRR7 antisense RNA 1	1.9579	Down_Reg	Non_DEG
12803	RIMBP3	ENSG00000275793	-7.2141	-0.633218	8.32044	0.0110249	0.833236	RIMS binding protein 3	1.95762	Down_Reg	Non_DEG
9328	GIPC3	ENSG00000179855	-6.31997	-1.36625	8.2873	0.0111558	0.833236	GIPC PDZ domain containing family member 3	1.9525	Down_Reg	Non_DEG
3107	PCSK4	ENSG00000115257	-6.22644	-0.399672	7.77144	0.0111738	0.833236	proprotein convertase subtilisin/kexin type 4	1.9518	Down_Reg	Non_DEG
11751	MCTS1	ENSG00000232119	-0.616232	5.45455	7.74226	0.0113048	0.833236	MCTS1, re-initiation and release factor	1.94674	Non_DEG	Non_DEG
4834	RNFT2	ENSG00000135119	-5.1672	0.385309	7.73315	0.011346	0.833236	ring finger protein, transmembrane 2	1.94516	Down_Reg	Non_DEG
638	HIPK2	ENSG00000064393	1.10996	4.67442	7.72887	0.0113655	0.833236	homeodomain interacting protein kinase 2	1.94441	Up_Reg	Non_DEG
58	LIG3	ENSG00000005156	1.02023	4.18192	7.71717	0.0114188	0.833236	DNA ligase 3	1.94238	Up_Reg	Non_DEG
12621	ZNF793-AS1	ENSG00000266916	-6.59617	-1.14659	8.176	0.0116086	0.833236	ZNF793 antisense RNA 1 (head to head)	1.93522	Down_Reg	Non_DEG
11247	UCA1	ENSG00000214049	-6.65294	-1.10164	8.11782	0.0118536	0.833236	urothelial cancer associated 1 (non-protein coding)	1.92615	Down_Reg	Non_DEG
12828	HIST1H2AE	ENSG00000277075	-4.28254	2.48547	7.61758	0.0118841	0.833236	histone cluster 1 H2A family member e	1.92503	Down_Reg	Non_DEG
1273	TPX2	ENSG00000088325	-6.68982	0.000670774	7.61628	0.0118903	0.833236	TPX2, microtubule nucleation factor	1.92481	Down_Reg	Non_DEG
5076	HEMGN	ENSG00000136929	-8.0595	0.11999	8.09664	0.0119443	0.833236	hemogen	1.92284	Down_Reg	Non_DEG
10564	MPZL1	ENSG00000197965	-4.94094	1.84799	7.5835	0.0120482	0.833236	myelin protein zero like 1	1.91908	Down_Reg	Non_DEG
6767	CLDN12	ENSG00000157224	-6.44837	1.17734	7.57734	0.0120782	0.833236	claudin 12	1.918	Down_Reg	Non_DEG
12477	DDX18P1	ENSG00000259165	-6.27984	-1.38883	8.04725	0.0121588	0.833236	DEAD-box helicase 18 pseudogene 1	1.91511	Down_Reg	Non_DEG
3940	EFNB2	ENSG00000125266	-8.28398	0.325523	8.02341	0.012264	0.833236	ephrin B2	1.91137	Down_Reg	Non_DEG
11905	PNMA6A	ENSG00000235961	-6.15022	-0.550357	7.53405	0.0122908	0.833236	PNMA family member 6A	1.91042	Down_Reg	Non_DEG
7178	C1orf123	ENSG00000162384	-0.535975	5.74657	7.52825	0.0123196	0.833236	chromosome 1 open reading frame 123	1.9094	Non_DEG	Non_DEG
9704	SMTN	ENSG00000183963	-5.99524	-0.687544	7.51597	0.0123808	0.833236	smoothelin	1.90725	Down_Reg	Non_DEG
3145	GNLY	ENSG00000115523	0.97062	12.3227	7.51011	0.0124102	0.833236	granulysin	1.90622	Non_DEG	Non_DEG
11967	PRKCQ-AS1	ENSG00000237943	-0.736408	6.16918	7.50711	0.0124253	0.833236	PRKCQ antisense RNA 1	1.90569	Non_DEG	Non_DEG
9614	GPR19	ENSG00000183150	-5.80018	-0.261479	7.4915	0.0125039	0.833236	G protein-coupled receptor 19	1.90296	Down_Reg	Non_DEG
12642	ZNF285	ENSG00000267508	-7.76522	-0.141721	7.96078	0.0125451	0.833236	zinc finger protein 285	1.90153	Down_Reg	Non_DEG
7855	HSP90B1	ENSG00000166598	0.354117	9.31946	7.47908	0.0125669	0.833236	heat shock protein 90 beta family member 1	1.90077	Non_DEG	Non_DEG
4199	TST	ENSG00000128311	-7.54969	-0.333087	7.95434	0.0125745	0.833236	thiosulfate sulfurtransferase	1.90051	Down_Reg	Non_DEG
10827	LIME1	ENSG00000203896	-0.457788	7.75607	7.45987	0.012665	0.833236	Lck interacting transmembrane adaptor 1	1.8974	Non_DEG	Non_DEG
5419	RBM26	ENSG00000139746	0.442411	6.04595	7.45547	0.0126875	0.833236	RNA binding motif protein 26	1.89662	Non_DEG	Non_DEG
4595	FCRL2	ENSG00000132704	-6.58087	-0.108224	7.45026	0.0127143	0.833236	Fc receptor like 2	1.89571	Down_Reg	Non_DEG
121	TKTL1	ENSG00000007350	2.83666	4.97332	7.43475	0.0127945	0.83335	transketolase like 1	1.89298	Up_Reg	Non_DEG
6468	WDR78	ENSG00000152763	-5.95706	0.266291	7.42226	0.0128595	0.83335	WD repeat domain 78	1.89078	Down_Reg	Non_DEG
7558	TXLNB	ENSG00000164440	-7.86736	-0.0483107	7.88681	0.0128867	0.83335	taxilin beta	1.88986	Down_Reg	Non_DEG
5977	SLC30A5	ENSG00000145740	0.770395	4.88988	7.39922	0.0129803	0.83335	solute carrier family 30 member 5	1.88671	Non_DEG	Non_DEG
11106	TRAV17	ENSG00000211797	-7.40615	-0.460375	7.86384	0.012995	0.83335	T cell receptor alpha variable 17	1.88623	Down_Reg	Non_DEG
8989	FAM172BP	ENSG00000175841	-7.26112	-0.585962	7.79345	0.0133332	0.843265	family with sequence similarity 172 member B, pseudogene	1.87507	Down_Reg	Non_DEG
10356	ZNF502	ENSG00000196653	-5.51577	1.3697	7.33012	0.0133504	0.843265	zinc finger protein 502	1.87451	Down_Reg	Non_DEG
10416	ZNF429	ENSG00000197013	-1.06649	4.51602	7.32303	0.013389	0.843265	zinc finger protein 429	1.87325	Down_Reg	Non_DEG
3553	KCNIP2	ENSG00000120049	-6.7565	-0.0204986	7.32017	0.0134047	0.843265	potassium voltage-gated channel interacting protein 2	1.87274	Down_Reg	Non_DEG
10749	TSEN15	ENSG00000198860	0.424766	6.31427	7.31522	0.0134317	0.843265	tRNA splicing endonuclease subunit 15	1.87187	Non_DEG	Non_DEG
612	WAPL	ENSG00000062650	0.602808	5.89237	7.27849	0.0136345	0.851562	WAPL cohesin release factor	1.86536	Non_DEG	Non_DEG
7325	GPR155	ENSG00000163328	-1.33369	4.4936	7.27073	0.0136779	0.851562	G protein-coupled receptor 155	1.86398	Down_Reg	Non_DEG
10797	TDRKH-AS1	ENSG00000203288	-7.02286	-0.790557	7.69594	0.0138185	0.856749	TDRKH antisense RNA 1	1.85954	Down_Reg	Non_DEG
12779	RIMBP3B	ENSG00000274600	-7.09378	-0.736897	7.67345	0.0139333	0.860048	RIMS binding protein 3B	1.85595	Down_Reg	Non_DEG
2294	CBLL1	ENSG00000105879	0.47296	6.96631	7.21613	0.0139869	0.860048	Cbl proto-oncogene like 1	1.85428	Non_DEG	Non_DEG
4616	RSG1	ENSG00000132881	-5.59505	-0.108506	7.17193	0.0142427	0.860498	REM2 and RAB like small GTPase 1	1.84641	Down_Reg	Non_DEG
10093	HIST1H1C	ENSG00000187837	-1.15078	5.52655	7.17112	0.0142474	0.860498	histone cluster 1 H1 family member c	1.84626	Down_Reg	Non_DEG
7770	AMN	ENSG00000166126	-6.84843	-0.936593	7.58954	0.0143713	0.860498	amnion associated transmembrane protein	1.8425	Down_Reg	Non_DEG
1272	EDEM2	ENSG00000088298	0.692244	5.78272	7.14588	0.0143959	0.860498	ER degradation enhancing alpha-mannosidase like protein 2	1.84176	Non_DEG	Non_DEG
1092	NDC80	ENSG00000080986	-1.27986	4.10354	7.09864	0.0146785	0.860909	NDC80, kinetochore complex component	1.83332	Down_Reg	Non_DEG
12192	LINC02273	ENSG00000245954	-1.64957	5.07909	7.06411	0.014889	0.860909	long intergenic non-protein coding RNA 2273	1.82713	Down_Reg	Non_DEG
8603	C1QTNF4	ENSG00000172247	-6.66088	-1.09829	7.46737	0.0150375	0.860909	C1q and TNF related 4	1.82282	Down_Reg	Non_DEG
11988	ATP6V1B1-AS1	ENSG00000239322	-6.58743	-1.15517	7.45663	0.0150978	0.860909	ATP6V1B1 antisense RNA 1	1.82109	Down_Reg	Non_DEG
3748	ARL4AP1	ENSG00000122872	-6.50752	-1.21883	7.43914	0.0151965	0.860909	ADP ribosylation factor like GTPase 4A pseudogene 1	1.81826	Down_Reg	Non_DEG
7543	ANKRA2	ENSG00000164331	0.638279	5.32263	7.00236	0.0152739	0.860909	ankyrin repeat family A member 2	1.81605	Non_DEG	Non_DEG
732	TRAM1	ENSG00000067167	0.330233	7.77301	6.98077	0.015411	0.860909	translocation associated membrane protein 1	1.81217	Non_DEG	Non_DEG
11443	LINC02561	ENSG00000224034	-6.56295	-1.1835	7.39385	0.0154555	0.860909	long intergenic non-protein coding RNA 2561	1.81092	Down_Reg	Non_DEG
11089	TRBV9	ENSG00000211716	5.10871	3.59771	6.95848	0.015554	0.860909	T cell receptor beta variable 9	1.80816	Up_Reg	Non_DEG
5669	RPL13A	ENSG00000142541	-0.344028	11.0989	6.94694	0.0156287	0.860909	ribosomal protein L13a	1.80608	Non_DEG	Non_DEG
9321	PIPOX	ENSG00000179761	-6.2866	-1.38399	7.35866	0.0156603	0.860909	pipecolic acid and sarcosine oxidase	1.8052	Down_Reg	Non_DEG
2384	SPIN1	ENSG00000106723	-0.983322	4.48147	6.94102	0.0156672	0.860909	spindlin 1	1.80501	Non_DEG	Non_DEG
11270	SOGA3	ENSG00000214338	-6.21635	-1.43821	7.34651	0.0157317	0.860909	SOGA family member 3	1.80322	Down_Reg	Non_DEG
4979	NUDT15	ENSG00000136159	0.926789	5.11642	6.9188	0.0158125	0.860909	nudix hydrolase 15	1.801	Non_DEG	Non_DEG
1489	CDC7	ENSG00000097046	-0.895466	4.74893	6.90153	0.0159264	0.860909	cell division cycle 7	1.79788	Non_DEG	Non_DEG
4056	MCF2L	ENSG00000126217	-4.91136	0.690747	6.88908	0.0160091	0.860909	MCF.2 cell line derived transforming sequence like	1.79563	Down_Reg	Non_DEG
5658	MYO1F	ENSG00000142347	0.433055	7.69238	6.88653	0.0160261	0.860909	myosin IF	1.79517	Non_DEG	Non_DEG
9282	TMTC2	ENSG00000179104	-5.54224	0.952502	6.88388	0.0160438	0.860909	transmembrane and tetratricopeptide repeat containing 2	1.79469	Down_Reg	Non_DEG
9831	SIGIRR	ENSG00000185187	-0.381345	7.1178	6.86416	0.0161761	0.860909	single Ig and TIR domain containing	1.79113	Non_DEG	Non_DEG
3272	PRDM2	ENSG00000116731	0.573806	6.2	6.86048	0.0162009	0.860909	PR/SET domain 2	1.79046	Non_DEG	Non_DEG
12825	HIST1H4E	ENSG00000276966	-1.85315	2.27121	6.85342	0.0162487	0.860909	histone cluster 1 H4 family member e	1.78918	Down_Reg	Non_DEG
568	PPP1R12A	ENSG00000058272	0.429139	7.54287	6.84634	0.0162967	0.860909	protein phosphatase 1 regulatory subunit 12A	1.7879	Non_DEG	Non_DEG
11558	RPS2P36	ENSG00000227032	-6.1265	-1.51335	7.24667	0.0163329	0.860909	ribosomal protein S2 pseudogene 36	1.78694	Down_Reg	Non_DEG
11272	RPL18P10	ENSG00000214359	-6.06688	-1.55344	7.24545	0.0163404	0.860909	ribosomal protein L18 pseudogene 10	1.78674	Down_Reg	Non_DEG
574	YIPF1	ENSG00000058799	0.780944	4.66191	6.81532	0.0165091	0.865541	Yip1 domain family member 1	1.78228	Non_DEG	Non_DEG
10391	KIAA1211L	ENSG00000196872	-6.34942	-0.310288	6.79987	0.016616	0.865926	KIAA1211 like	1.77947	Down_Reg	Non_DEG
12555	MMP25-AS1	ENSG00000261971	-0.725751	5.41033	6.79752	0.0166324	0.865926	MMP25 antisense RNA 1	1.77905	Non_DEG	Non_DEG
9715	NIPSNAP1	ENSG00000184117	-0.781745	4.90047	6.76073	0.0168904	0.876308	nipsnap homolog 1	1.77236	Non_DEG	Non_DEG
11246	SMIM7	ENSG00000214046	0.45547	6.36734	6.74766	0.0169831	0.878068	small integral membrane protein 7	1.76998	Non_DEG	Non_DEG
7108	LRRC56	ENSG00000161328	-5.45497	-0.495259	6.72524	0.0171435	0.880168	leucine rich repeat containing 56	1.7659	Down_Reg	Non_DEG
8103	LMBRD1	ENSG00000168216	0.454556	6.14859	6.72196	0.0171672	0.880168	LMBR1 domain containing 1	1.7653	Non_DEG	Non_DEG
8642	SNTG2	ENSG00000172554	-5.72082	-1.79682	7.0957	0.0172928	0.880412	syntrophin gamma 2	1.76213	Down_Reg	Non_DEG
7146	WDR90	ENSG00000161996	-4.80842	0.497315	6.70043	0.0173231	0.880412	WD repeat domain 90	1.76138	Down_Reg	Non_DEG
920	DPP8	ENSG00000074603	0.719305	6.14976	6.66344	0.0175946	0.889242	dipeptidyl peptidase 8	1.75462	Non_DEG	Non_DEG
5531	TIGD7	ENSG00000140993	-4.38565	1.43406	6.65291	0.0176728	0.889242	tigger transposable element derived 7	1.7527	Down_Reg	Non_DEG
4389	ZC3H4	ENSG00000130749	-1.8406	2.68644	6.65257	0.0176753	0.889242	zinc finger CCCH-type containing 4	1.75263	Down_Reg	Non_DEG
7989	RHEBL1	ENSG00000167550	1.2623	3.74435	6.62939	0.0178488	0.892304	RHEB like 1	1.74839	Up_Reg	Non_DEG
6771	CLEC18A	ENSG00000157322	-6.02585	-0.107395	6.62848	0.0178556	0.892304	C-type lectin domain family 18 member A	1.74822	Down_Reg	Non_DEG
5071	TEX10	ENSG00000136891	0.862009	5.14073	6.60717	0.0180169	0.895097	testis expressed 10	1.74432	Non_DEG	Non_DEG
1318	BRAP	ENSG00000089234	-0.673896	5.47168	6.60113	0.0180628	0.895097	BRCA1 associated protein	1.74321	Non_DEG	Non_DEG
648	CNN2	ENSG00000064666	-0.564015	7.47594	6.59742	0.0180912	0.895097	calponin 2	1.74253	Non_DEG	Non_DEG
9788	H1FX	ENSG00000184897	-0.640304	6.83054	6.56506	0.0183403	0.902913	H1 histone family member X	1.73659	Non_DEG	Non_DEG
1900	TIMP1	ENSG00000102265	0.428954	6.53338	6.56123	0.0183701	0.902913	TIMP metallopeptidase inhibitor 1	1.73589	Non_DEG	Non_DEG
8371	B3GNT2	ENSG00000170340	0.671773	7.074	6.54323	0.0185105	0.904909	UDP-GlcNAc:betaGal beta-1,3-N-acetylglucosaminyltransferase 2	1.73258	Non_DEG	Non_DEG
2553	KAT2A	ENSG00000108773	-1.36341	4.48848	6.52556	0.0186496	0.904909	lysine acetyltransferase 2A	1.72933	Down_Reg	Non_DEG
1735	PSMA6	ENSG00000100902	0.356124	7.76823	6.52539	0.018651	0.904909	proteasome subunit alpha 6	1.7293	Non_DEG	Non_DEG
9699	SH2D1A	ENSG00000183918	-0.674341	7.5509	6.52514	0.0186529	0.904909	SH2 domain containing 1A	1.72925	Non_DEG	Non_DEG
365	ABCF2	ENSG00000033050	-1.00601	5.33223	6.49106	0.0189245	0.915114	ATP binding cassette subfamily F member 2	1.72297	Down_Reg	Non_DEG
7931	CERCAM	ENSG00000167123	4.32011	1.56724	6.4809	0.0190064	0.916109	cerebral endothelial cell adhesion molecule	1.7211	Up_Reg	Non_DEG
4761	RPS15A	ENSG00000134419	-0.372765	9.87367	6.46841	0.0191075	0.917968	ribosomal protein S15a	1.7188	Non_DEG	Non_DEG
9529	PRR34	ENSG00000182257	-6.20771	0.581248	6.45634	0.0192058	0.917968	proline rich 34	1.71657	Down_Reg	Non_DEG
3709	FAM35A	ENSG00000122376	0.758629	5.13059	6.44849	0.0192701	0.917968	family with sequence similarity 35 member A	1.71512	Non_DEG	Non_DEG
3186	SOS1	ENSG00000115904	-0.884074	4.96857	6.44597	0.0192907	0.917968	SOS Ras/Rac guanine nucleotide exchange factor 1	1.71465	Non_DEG	Non_DEG
6167	RPL7A	ENSG00000148303	-0.308979	9.25476	6.40886	0.0195981	0.926194	ribosomal protein L7a	1.70779	Non_DEG	Non_DEG
5863	PKP4	ENSG00000144283	-4.15023	2.02876	6.39991	0.019673	0.926194	plakophilin 4	1.70613	Down_Reg	Non_DEG
8530	ATF7IP	ENSG00000171681	0.35724	7.80068	6.38955	0.0197602	0.926194	activating transcription factor 7 interacting protein	1.70421	Non_DEG	Non_DEG
4325	SAFB2	ENSG00000130254	0.514887	6.50654	6.37419	0.0198902	0.926194	scaffold attachment factor B2	1.70136	Non_DEG	Non_DEG
6238	KLHL35	ENSG00000149243	-5.52306	-0.0486082	6.36817	0.0199414	0.926194	kelch like family member 35	1.70024	Down_Reg	Non_DEG
8271	ZEB2	ENSG00000169554	0.714907	7.96814	6.36742	0.0199478	0.926194	zinc finger E-box binding homeobox 2	1.70011	Non_DEG	Non_DEG
9392	ZNF594	ENSG00000180626	-4.58287	-0.870282	6.3627	0.0199881	0.926194	zinc finger protein 594	1.69923	Down_Reg	Non_DEG
1829	VAPA	ENSG00000101558	0.34323	7.75302	6.35224	0.0200776	0.926194	VAMP associated protein A	1.69729	Non_DEG	Non_DEG
6348	DLG5	ENSG00000151208	-2.81295	2.81877	6.34997	0.0200971	0.926194	discs large MAGUK scaffold protein 5	1.69687	Down_Reg	Non_DEG
2116	MAN2B1	ENSG00000104774	-0.924518	4.96742	6.33777	0.0202023	0.926194	mannosidase alpha class 2B member 1	1.6946	Non_DEG	Non_DEG
2392	C5	ENSG00000106804	-5.16089	-0.0560649	6.32728	0.0202932	0.926194	complement C5	1.69265	Down_Reg	Non_DEG
1964	COG4	ENSG00000103051	-1.28272	4.86376	6.32335	0.0203274	0.926194	component of oligomeric golgi complex 4	1.69192	Down_Reg	Non_DEG
11170	RPLP1P6	ENSG00000213433	-4.43508	-0.712325	6.30404	0.0204963	0.926194	ribosomal protein lateral stalk subunit P1 pseudogene 6	1.68832	Down_Reg	Non_DEG
1621	RPL3	ENSG00000100316	-0.317522	11.6679	6.29462	0.0205793	0.926194	ribosomal protein L3	1.68657	Non_DEG	Non_DEG
4140	HP1BP3	ENSG00000127483	-0.375446	7.39205	6.2936	0.0205882	0.926194	heterochromatin protein 1 binding protein 3	1.68638	Non_DEG	Non_DEG
7764	R3HCC1L	ENSG00000166024	0.763563	6.02579	6.29319	0.0205919	0.926194	R3H domain and coiled-coil containing 1 like	1.6863	Non_DEG	Non_DEG
4812	KLB	ENSG00000134962	4.29423	0.227906	6.286	0.0206555	0.926194	klotho beta	1.68497	Up_Reg	Non_DEG
9792	DMRTC1B	ENSG00000184911	-5.61903	0.0355182	6.28089	0.0207008	0.926194	DMRT like family C1B	1.68401	Down_Reg	Non_DEG
5822	GDF7	ENSG00000143869	-4.89167	-0.942405	6.28061	0.0207033	0.926194	growth differentiation factor 7	1.68396	Down_Reg	Non_DEG
6517	CMTM7	ENSG00000153551	-0.518312	6.61533	6.26208	0.0208687	0.930805	CKLF like MARVEL transmembrane domain containing 7	1.68051	Non_DEG	Non_DEG
2607	INPP4B	ENSG00000109452	-1.36543	5.4104	6.24231	0.0210468	0.935955	inositol polyphosphate-4-phosphatase type II B	1.67681	Down_Reg	Non_DEG
5199	ZNF280D	ENSG00000137871	-0.829725	4.77319	6.23465	0.0211162	0.936257	zinc finger protein 280D	1.67538	Non_DEG	Non_DEG
438	TRIT1	ENSG00000043514	2.33213	3.10033	6.22081	0.0212424	0.939063	tRNA isopentenyltransferase 1	1.6728	Up_Reg	Non_DEG
7009	MCM3AP	ENSG00000160294	0.68146	5.26575	6.18524	0.0215705	0.94611	minichromosome maintenance complex component 3 associated protein	1.66614	Non_DEG	Non_DEG
9618	SMDT1	ENSG00000183172	-0.519357	6.86428	6.18465	0.021576	0.94611	single-pass membrane protein with aspartate rich tail 1	1.66603	Non_DEG	Non_DEG
10218	SF3B3	ENSG00000189091	0.630671	5.62769	6.1785	0.0216333	0.94611	splicing factor 3b subunit 3	1.66488	Non_DEG	Non_DEG
426	TDP1	ENSG00000042088	0.650443	5.47046	6.17617	0.021655	0.94611	tyrosyl-DNA phosphodiesterase 1	1.66444	Non_DEG	Non_DEG
8596	ISG20	ENSG00000172183	-0.393416	8.18345	6.16047	0.0218023	0.949767	interferon stimulated exonuclease gene 20	1.6615	Non_DEG	Non_DEG
5359	LLPH	ENSG00000139233	0.541383	6.68049	6.15201	0.0218821	0.950474	LLP homolog, long-term synaptic facilitation	1.65991	Non_DEG	Non_DEG
6669	SLA	ENSG00000155926	0.486061	6.92823	6.12691	0.0221209	0.954769	Src like adaptor	1.6552	Non_DEG	Non_DEG
11079	TRGV11	ENSG00000211693	2.98056	1.57435	6.1215	0.0221727	0.954769	T cell receptor gamma variable 11 (non-functional)	1.65418	Up_Reg	Non_DEG
10175	TEKT4P2	ENSG00000188681	3.63183	0.0809615	6.10708	0.0223116	0.957988	tektin 4 pseudogene 2	1.65147	Up_Reg	Non_DEG
8130	2024-09-02	ENSG00000168385	0.47098	7.23234	6.08263	0.0225493	0.964035	septin 2	1.64687	Non_DEG	Non_DEG
5191	RPLP1	ENSG00000137818	-0.391862	10.9034	6.06918	0.0226813	0.964035	ribosomal protein lateral stalk subunit P1	1.64433	Non_DEG	Non_DEG
10256	AKR1C3	ENSG00000196139	1.42942	5.0573	6.06569	0.0227157	0.964035	aldo-keto reductase family 1 member C3	1.64367	Up_Reg	Non_DEG
5015	LIMD2	ENSG00000136490	-0.445571	8.14031	6.06194	0.0227527	0.964035	LIM domain containing 2	1.64297	Non_DEG	Non_DEG
11169	PVRIG	ENSG00000213413	-0.583983	7.32738	6.05968	0.022775	0.964035	PVR related immunoglobulin domain containing	1.64254	Non_DEG	Non_DEG
7853	CENPV	ENSG00000166582	-0.975226	4.46811	6.04246	0.022946	0.968528	centromere protein V	1.63929	Non_DEG	Non_DEG
11972	LRRC37A2	ENSG00000238083	-0.76542	5.33048	6.02232	0.0231479	0.971902	leucine rich repeat containing 37 member A2	1.63549	Non_DEG	Non_DEG
481	TNFRSF9	ENSG00000049249	-5.62966	0.999919	6.01693	0.0232021	0.971902	TNF receptor superfamily member 9	1.63447	Down_Reg	Non_DEG
7864	B2M	ENSG00000166710	0.20414	15.0964	6.00048	0.0233689	0.971902	beta-2-microglobulin	1.63136	Non_DEG	Non_DEG
2550	LGALS3BP	ENSG00000108679	-1.03715	5.05733	5.99948	0.0233792	0.971902	galectin 3 binding protein	1.63117	Down_Reg	Non_DEG
6982	TMPRSS3	ENSG00000160183	4.71744	0.970403	5.99747	0.0233996	0.971902	transmembrane protease, serine 3	1.63079	Up_Reg	Non_DEG
6673	AFF2	ENSG00000155966	-5.81038	-0.192378	5.97277	0.0236529	0.976396	AF4/FMR2 family member 2	1.62612	Down_Reg	Non_DEG
12101	SOX2-OT	ENSG00000242808	-3.95589	-0.961764	5.96947	0.023687	0.976396	SOX2 overlapping transcript	1.62549	Down_Reg	Non_DEG
200	MBTD1	ENSG00000011258	1.03375	4.26869	5.96623	0.0237205	0.976396	mbt domain containing 1	1.62488	Up_Reg	Non_DEG
3317	SSX2IP	ENSG00000117155	0.906219	4.38083	5.94891	0.0239006	0.980523	SSX family member 2 interacting protein	1.62159	Non_DEG	Non_DEG
1805	IDH3B	ENSG00000101365	0.333978	7.12211	5.9356	0.0240399	0.980523	isocitrate dehydrogenase 3 (NAD(+)) beta	1.61907	Non_DEG	Non_DEG
7867	NNMT	ENSG00000166741	-4.95196	-0.952293	5.93215	0.0240762	0.980523	nicotinamide N-methyltransferase	1.61841	Down_Reg	Non_DEG
12202	LINC002481	ENSG00000246526	0.940008	4.69937	5.92961	0.024103	0.980523	long intergenic non-protein coding RNA 2481	1.61793	Non_DEG	Non_DEG
7991	TUBA1C	ENSG00000167553	0.616373	5.58623	5.92526	0.0241489	0.980523	tubulin alpha 1c	1.6171	Non_DEG	Non_DEG
9957	EDARADD	ENSG00000186197	-4.17388	1.88867	5.914	0.0242682	0.982696	EDAR associated death domain	1.61496	Down_Reg	Non_DEG
2474	BCCIP	ENSG00000107949	0.393339	6.68046	5.90175	0.0243986	0.984276	BRCA2 and CDKN1A interacting protein	1.61263	Non_DEG	Non_DEG
7394	ATXN7	ENSG00000163635	0.681108	5.8968	5.87922	0.0246407	0.989617	ataxin 7	1.60835	Non_DEG	Non_DEG
8651	WASHC2C	ENSG00000172661	-0.671723	5.6981	5.86678	0.0247755	0.989617	WASH complex subunit 2C	1.60598	Non_DEG	Non_DEG
2808	RIC8B	ENSG00000111785	-1.28712	4.04171	5.86393	0.0248065	0.989617	RIC8 guanine nucleotide exchange factor B	1.60543	Down_Reg	Non_DEG
443	HSPA5	ENSG00000044574	0.522897	9.96314	5.85443	0.0249101	0.989617	heat shock protein family A (Hsp70) member 5	1.60362	Non_DEG	Non_DEG
5255	DNA2	ENSG00000138346	3.67387	0.120404	5.84854	0.0249746	0.989617	DNA replication helicase/nuclease 2	1.6025	Up_Reg	Non_DEG
8682	DMXL1	ENSG00000172869	0.651845	5.40797	5.84481	0.0250156	0.989617	Dmx like 1	1.60179	Non_DEG	Non_DEG
7937	CRK	ENSG00000167193	-1.1038	4.59001	5.83821	0.0250882	0.989617	CRK proto-oncogene, adaptor protein	1.60053	Down_Reg	Non_DEG
6006	TRIM7	ENSG00000146054	-4.11218	0.131435	5.83624	0.02511	0.989617	tripartite motif containing 7	1.60015	Down_Reg	Non_DEG
8731	MZT2A	ENSG00000173272	-0.519443	6.38932	5.83102	0.0251676	0.989617	mitotic spindle organizing protein 2A	1.59916	Non_DEG	Non_DEG
11153	RBMS2P1	ENSG00000213250	-5.14733	-1.15718	5.81084	0.0253921	0.995822	RNA binding motif single stranded interacting protein 2 pseudogene 1	1.5953	Down_Reg	Non_DEG
1156	ZNF586	ENSG00000083828	1.09753	4.94072	5.79915	0.0255231	0.998339	zinc finger protein 586	1.59307	Up_Reg	Non_DEG
9759	ZFP1	ENSG00000184517	0.791331	4.36123	5.79049	0.0256206	0.998984	ZFP1 zinc finger protein	1.59141	Non_DEG	Non_DEG
5075	TSTD2	ENSG00000136925	1.06231	4.28656	5.78105	0.0257273	0.998984	thiosulfate sulfurtransferase like domain containing 2	1.58961	Up_Reg	Non_DEG
5783	UBAP2L	ENSG00000143569	0.562063	5.79935	5.77308	0.0258179	0.998984	ubiquitin associated protein 2 like	1.58808	Non_DEG	Non_DEG
11756	ELN-AS1	ENSG00000232415	-5.10091	-1.42286	5.76607	0.0258979	0.998984	ELN antisense RNA 1	1.58674	Down_Reg	Non_DEG
12887	PAGR1	ENSG00000280789	-0.802662	4.74301	5.76046	0.025962	0.998984	PAXIP1 associated glutamate rich protein 1	1.58566	Non_DEG	Non_DEG
9598	CADM1	ENSG00000182985	1.67105	3.68067	5.75512	0.0260233	0.998984	cell adhesion molecule 1	1.58464	Up_Reg	Non_DEG
9772	ZBTB40	ENSG00000184677	1.06684	4.79936	5.75304	0.0260472	0.998984	zinc finger and BTB domain containing 40	1.58424	Up_Reg	Non_DEG
4583	NIP7	ENSG00000132603	1.04943	5.27117	5.7492	0.0260914	0.998984	NIP7, nucleolar pre-rRNA processing protein	1.5835	Up_Reg	Non_DEG
214	ZBTB32	ENSG00000011590	-5.35106	1.3866	5.74021	0.0261953	0.998984	zinc finger and BTB domain containing 32	1.58178	Down_Reg	Non_DEG
1388	CMTM6	ENSG00000091317	0.416755	6.90332	5.73643	0.0262391	0.998984	CKLF like MARVEL transmembrane domain containing 6	1.58105	Non_DEG	Non_DEG
12362	MSH5-SAPCD1	ENSG00000255152	3.98615	0.289602	5.6975	0.0266948	0.999991	MSH5-SAPCD1 readthrough (NMD candidate)	1.57357	Up_Reg	Non_DEG
12392	LINC00944	ENSG00000256128	0.97004	4.23586	5.63956	0.0273897	0.999991	long intergenic non-protein coding RNA 944	1.56241	Non_DEG	Non_DEG
4611	DMGDH	ENSG00000132837	-3.88468	-0.386854	5.63288	0.0274712	0.999991	dimethylglycine dehydrogenase	1.56112	Down_Reg	Non_DEG
7177	SLC1A7	ENSG00000162383	3.85918	3.15934	5.63101	0.0274939	0.999991	solute carrier family 1 member 7	1.56076	Up_Reg	Non_DEG
2281	RASA4	ENSG00000105808	-0.993561	4.00481	5.62125	0.0276135	0.999991	RAS p21 protein activator 4	1.55888	Non_DEG	Non_DEG
12892	TRG-AS1	ENSG00000281103	0.700658	5.60658	5.61897	0.0276415	0.999991	T cell receptor gamma locus antisense RNA 1	1.55844	Non_DEG	Non_DEG
12627	ASB16-AS1	ENSG00000267080	-1.01539	3.34806	5.61671	0.0276693	0.999991	ASB16 antisense RNA 1	1.558	Down_Reg	Non_DEG
8719	PARP15	ENSG00000173200	0.59519	6.50357	5.60013	0.0278742	0.999991	poly(ADP-ribose) polymerase family member 15	1.5548	Non_DEG	Non_DEG
1667	GZMB	ENSG00000100453	0.824194	9.59151	5.58638	0.0280454	0.999991	granzyme B	1.55214	Non_DEG	Non_DEG
10885	NELFE	ENSG00000204356	-0.456779	6.39114	5.58527	0.0280594	0.999991	negative elongation factor complex member E	1.55192	Non_DEG	Non_DEG
8906	GK5	ENSG00000175066	1.07438	5.06902	5.58025	0.0281222	0.999991	glycerol kinase 5 (putative)	1.55095	Up_Reg	Non_DEG
236	CLK1	ENSG00000013441	0.395856	9.42201	5.56651	0.028295	0.999991	CDC like kinase 1	1.54829	Non_DEG	Non_DEG
8862	ANGEL2	ENSG00000174606	0.633728	5.44735	5.56404	0.0283262	0.999991	angel homolog 2	1.54781	Non_DEG	Non_DEG
2213	NKG7	ENSG00000105374	0.525838	11.0665	5.55214	0.0284771	0.999991	natural killer cell granule protein 7	1.5455	Non_DEG	Non_DEG
8860	ZNF497	ENSG00000174586	-5.44285	-0.494789	5.5494	0.0285119	0.999991	zinc finger protein 497	1.54497	Down_Reg	Non_DEG
5397	ITGB7	ENSG00000139626	0.489755	7.13086	5.54532	0.0285639	0.999991	integrin subunit beta 7	1.54418	Non_DEG	Non_DEG
7971	GPX4	ENSG00000167468	-0.33027	7.55536	5.53582	0.0286854	0.999991	glutathione peroxidase 4	1.54234	Non_DEG	Non_DEG
11590	TLE1P1	ENSG00000228158	2.77563	-1.24958	5.53528	0.0286924	0.999991	transducin like enhancer of split 1 pseudogene 1	1.54223	Up_Reg	Non_DEG
1211	MAST2	ENSG00000086015	-2.69346	2.44125	5.51453	0.0289598	0.999991	microtubule associated serine/threonine kinase 2	1.5382	Down_Reg	Non_DEG
5910	ABHD10	ENSG00000144827	0.687806	4.89483	5.51145	0.0289997	0.999991	abhydrolase domain containing 10	1.53761	Non_DEG	Non_DEG
9875	LMNTD2	ENSG00000185522	3.75664	0.124933	5.50519	0.0290811	0.999991	lamin tail domain containing 2	1.53639	Up_Reg	Non_DEG
11078	TRGC1	ENSG00000211689	0.537682	9.97429	5.48042	0.0294055	0.999991	T cell receptor gamma constant 1	1.53157	Non_DEG	Non_DEG
10744	CES1	ENSG00000198848	2.24256	3.25626	5.47978	0.0294139	0.999991	carboxylesterase 1	1.53145	Up_Reg	Non_DEG
2876	TRIM38	ENSG00000112343	-0.710658	5.88412	5.47562	0.0294689	0.999991	tripartite motif containing 38	1.53064	Non_DEG	Non_DEG
11092	TRBV5-6	ENSG00000211728	-5.73297	1.28544	5.46995	0.0295439	0.999991	T cell receptor beta variable 5-6	1.52953	Down_Reg	Non_DEG
1328	GMIP	ENSG00000089639	-0.954456	4.92319	5.46317	0.0296339	0.999991	GEM interacting protein	1.52821	Non_DEG	Non_DEG
11327	ZNF407	ENSG00000215421	0.633687	5.17909	5.46003	0.0296757	0.999991	zinc finger protein 407	1.5276	Non_DEG	Non_DEG
1441	HDAC6	ENSG00000094631	1.35488	4.84144	5.44442	0.0298844	0.999991	histone deacetylase 6	1.52456	Up_Reg	Non_DEG
8886	NLRP6	ENSG00000174885	-5.07562	-0.129586	5.44154	0.0299231	0.999991	NLR family pyrin domain containing 6	1.52399	Down_Reg	Non_DEG
373	SLC4A7	ENSG00000033867	0.605362	5.86272	5.44144	0.0299245	0.999991	solute carrier family 4 member 7	1.52397	Non_DEG	Non_DEG
1087	HSP90AA1	ENSG00000080824	0.282305	10.0686	5.43817	0.0299685	0.999991	heat shock protein 90 alpha family class A member 1	1.52334	Non_DEG	Non_DEG
9050	SGF29	ENSG00000176476	-0.567451	5.77541	5.43459	0.0300167	0.999991	SAGA complex associated factor 29	1.52264	Non_DEG	Non_DEG
7304	TMOD4	ENSG00000163157	-4.36126	-0.0845732	5.43245	0.0300455	0.999991	tropomodulin 4	1.52222	Down_Reg	Non_DEG
681	SLK	ENSG00000065613	0.58178	5.44478	5.42245	0.030181	0.999991	STE20 like kinase	1.52027	Non_DEG	Non_DEG
11704	ZNF674-AS1	ENSG00000230844	-1.24901	3.64372	5.41984	0.0302165	0.999991	ZNF674 antisense RNA 1 (head to head)	1.51976	Down_Reg	Non_DEG
3466	RAD23B	ENSG00000119318	0.601725	4.6519	5.41345	0.0303034	0.999991	RAD23 homolog B, nucleotide excision repair protein	1.51851	Non_DEG	Non_DEG
1180	MAPRE3	ENSG00000084764	-4.75481	-1.18541	5.4061	0.0304038	0.999991	microtubule associated protein RP/EB family member 3	1.51707	Down_Reg	Non_DEG
6104	RPL10	ENSG00000147403	-0.36349	11.2721	5.39966	0.0304922	0.999991	ribosomal protein L10	1.51581	Non_DEG	Non_DEG
1476	EFHC1	ENSG00000096093	1.22357	4.52008	5.39881	0.0305038	0.999991	EF-hand domain containing 1	1.51565	Up_Reg	Non_DEG
7640	NFIL3	ENSG00000165030	0.604379	6.19526	5.39859	0.0305068	0.999991	nuclear factor, interleukin 3 regulated	1.5156	Non_DEG	Non_DEG
2364	GIMAP2	ENSG00000106560	-0.98768	5.66045	5.38693	0.0306675	0.999991	GTPase, IMAP family member 2	1.51332	Non_DEG	Non_DEG
798	ATP1B3	ENSG00000069849	0.382743	7.31627	5.38537	0.0306891	0.999991	ATPase Na+/K+ transporting subunit beta 3	1.51302	Non_DEG	Non_DEG
6949	FAM131B	ENSG00000159784	-5.37375	-0.304408	5.38182	0.0307382	0.999991	family with sequence similarity 131 member B	1.51232	Down_Reg	Non_DEG
3380	OSBPL9	ENSG00000117859	0.519387	5.9359	5.38104	0.0307491	0.999991	oxysterol binding protein like 9	1.51217	Non_DEG	Non_DEG
11208	RPS29	ENSG00000213741	-0.458166	10.137	5.37894	0.0307781	0.999991	ribosomal protein S29	1.51176	Non_DEG	Non_DEG
6140	PLIN2	ENSG00000147872	0.446545	7.25429	5.37389	0.0308484	0.999991	perilipin 2	1.51077	Non_DEG	Non_DEG
9667	KLHL25	ENSG00000183655	-4.22767	1.27465	5.35141	0.0311629	0.999991	kelch like family member 25	1.50636	Down_Reg	Non_DEG
9207	RNF212	ENSG00000178222	-4.22113	1.31605	5.34771	0.031215	0.999991	ring finger protein 212	1.50564	Down_Reg	Non_DEG
9950	POLR3C	ENSG00000186141	0.520268	5.29431	5.34765	0.0312158	0.999991	RNA polymerase III subunit C	1.50563	Non_DEG	Non_DEG
11041	HLA-H	ENSG00000206341	-1.44367	5.3499	5.34066	0.0313146	0.999991	major histocompatibility complex, class I, H (pseudogene)	1.50425	Down_Reg	Non_DEG
6885	CDC42SE2	ENSG00000158985	0.349402	8.74339	5.31401	0.0316942	0.999991	CDC42 small effector 2	1.49902	Non_DEG	Non_DEG
4426	RBM39	ENSG00000131051	0.34128	9.62809	5.30883	0.0317687	0.999991	RNA binding motif protein 39	1.498	Non_DEG	Non_DEG
10692	MT-ND6	ENSG00000198695	-0.304749	9.23227	5.30062	0.0318869	0.999991	mitochondrially encoded NADH:ubiquinone oxidoreductase core subunit 6	1.49639	Non_DEG	Non_DEG
12344	EEF1G	ENSG00000254772	-0.373582	10.0121	5.29684	0.0319416	0.999991	eukaryotic translation elongation factor 1 gamma	1.49564	Non_DEG	Non_DEG
7485	MFSD8	ENSG00000164073	0.894097	4.78752	5.29493	0.0319692	0.999991	major facilitator superfamily domain containing 8	1.49527	Non_DEG	Non_DEG
11483	SMARCE1P1	ENSG00000225215	-5.0581	-0.959543	5.26246	0.0324435	0.999991	SWI/SNF related, matrix associated, actin dependent regulator of chromatin, subfamily e, member 1 pseudogene 1	1.48887	Down_Reg	Non_DEG
2108	PPP2CB	ENSG00000104695	-1.6886	3.24505	5.26192	0.0324515	0.999991	protein phosphatase 2 catalytic subunit beta	1.48877	Down_Reg	Non_DEG
12862	HIST1H4A	ENSG00000278637	-3.71714	-0.906654	5.25468	0.0325583	0.999991	histone cluster 1 H4 family member a	1.48734	Down_Reg	Non_DEG
7618	YWHAZ	ENSG00000164924	0.237325	10.6482	5.24609	0.0326856	0.999991	tyrosine 3-monooxygenase/tryptophan 5-monooxygenase activation protein zeta	1.48564	Non_DEG	Non_DEG
9624	DDX41	ENSG00000183258	-0.667729	5.53708	5.23926	0.0327872	0.999991	DEAD-box helicase 41	1.4843	Non_DEG	Non_DEG
5967	LHFPL2	ENSG00000145685	-5.18397	-0.841804	5.22051	0.033068	0.999991	LHFPL tetraspan subfamily member 2	1.48059	Down_Reg	Non_DEG
12446	CHURC1	ENSG00000258289	-0.423978	7.07915	5.21905	0.03309	0.999991	churchill domain containing 1	1.4803	Non_DEG	Non_DEG
11831	RPL34-AS1	ENSG00000234492	-4.79464	-1.04005	5.21825	0.033102	0.999991	RPL34 antisense RNA 1 (head to head)	1.48015	Down_Reg	Non_DEG
12040	NDUFB2-AS1	ENSG00000240889	-1.83381	1.75717	5.2118	0.0331994	0.999991	NDUFB2 antisense RNA 1	1.47887	Down_Reg	Non_DEG
7244	KLHDC9	ENSG00000162755	-5.16879	-0.848752	5.18852	0.0335534	0.999991	kelch domain containing 9	1.47426	Down_Reg	Non_DEG
11081	TRGV9	ENSG00000211695	0.561644	8.68014	5.17586	0.0337476	0.999991	T cell receptor gamma variable 9	1.47176	Non_DEG	Non_DEG
6353	EIF4E	ENSG00000151247	0.440379	6.80234	5.16594	0.0339008	0.999991	eukaryotic translation initiation factor 4E	1.46979	Non_DEG	Non_DEG
3856	PMEPA1	ENSG00000124225	-4.9777	-0.502271	5.15826	0.0340198	0.999991	prostate transmembrane protein, androgen induced 1	1.46827	Down_Reg	Non_DEG
2675	IL10RA	ENSG00000110324	-0.371327	7.65418	5.15649	0.0340474	0.999991	interleukin 10 receptor subunit alpha	1.46792	Non_DEG	Non_DEG
3770	DDX39A	ENSG00000123136	0.43399	7.33119	5.14977	0.034152	0.999991	DExD-box helicase 39A	1.46658	Non_DEG	Non_DEG
2491	RPL28	ENSG00000108107	-0.315793	8.96662	5.14196	0.0342742	0.999991	ribosomal protein L28	1.46503	Non_DEG	Non_DEG
10469	PELI1	ENSG00000197329	0.732122	5.25197	5.13753	0.0343437	0.999991	pellino E3 ubiquitin protein ligase 1	1.46415	Non_DEG	Non_DEG
8629	GTPBP2	ENSG00000172432	1.32574	3.74699	5.13317	0.0344123	0.999991	GTP binding protein 2	1.46329	Up_Reg	Non_DEG
5630	SH3GL1	ENSG00000141985	-1.17144	3.37662	5.12854	0.0344852	0.999991	SH3 domain containing GRB2 like 1, endophilin A2	1.46237	Down_Reg	Non_DEG
284	MRE11	ENSG00000020922	-0.771942	4.81232	5.11376	0.0347194	0.999991	MRE11 homolog, double strand break repair nuclease	1.45943	Non_DEG	Non_DEG
4376	ADRM1	ENSG00000130706	-0.430664	6.83757	5.10535	0.0348533	0.999991	adhesion regulating molecule 1	1.45776	Non_DEG	Non_DEG
2090	NCALD	ENSG00000104490	-0.921324	5.36019	5.10285	0.0348933	0.999991	neurocalcin delta	1.45726	Non_DEG	Non_DEG
3321	GBP1	ENSG00000117228	0.860608	5.58667	5.09647	0.0349955	0.999991	guanylate binding protein 1	1.45599	Non_DEG	Non_DEG
2278	AVL9	ENSG00000105778	0.823655	4.1544	5.088	0.0351316	0.999991	AVL9 cell migration associated	1.4543	Non_DEG	Non_DEG
8533	TCEA2	ENSG00000171703	-0.685892	4.72526	5.08444	0.035189	0.999991	transcription elongation factor A2	1.45359	Non_DEG	Non_DEG
10818	HIST2H2AA3	ENSG00000203812	-1.10459	7.4573	5.08429	0.0351915	0.999991	histone cluster 2 H2A family member a3	1.45356	Down_Reg	Non_DEG
3226	RPL22	ENSG00000116251	-0.361871	7.65606	5.06868	0.0354446	0.999991	ribosomal protein L22	1.45045	Non_DEG	Non_DEG
2546	DDX5	ENSG00000108654	0.261418	11.9012	5.05431	0.0356793	0.999991	DEAD-box helicase 5	1.44758	Non_DEG	Non_DEG
2543	ICAM2	ENSG00000108622	-0.773701	7.28189	5.05205	0.0357163	0.999991	intercellular adhesion molecule 2	1.44713	Non_DEG	Non_DEG
2290	HBP1	ENSG00000105856	0.426659	7.91152	5.05034	0.0357444	0.999991	HMG-box transcription factor 1	1.44679	Non_DEG	Non_DEG
11682	PA2G4P4	ENSG00000230457	-2.61272	-0.380676	5.04017	0.035912	0.999991	proliferation-associated 2G4 pseudogene 4	1.44476	Down_Reg	Non_DEG
9587	RPL35A	ENSG00000182899	-0.363687	9.28605	5.03538	0.0359912	0.999991	ribosomal protein L35a	1.4438	Non_DEG	Non_DEG
7556	SLC35A1	ENSG00000164414	0.633456	5.42452	5.03516	0.0359949	0.999991	solute carrier family 35 member A1	1.44376	Non_DEG	Non_DEG
3824	CKS2	ENSG00000123975	0.878384	5.58447	5.0331	0.0360289	0.999991	CDC28 protein kinase regulatory subunit 2	1.44335	Non_DEG	Non_DEG
7760	ARL5B	ENSG00000165997	0.841199	4.98601	5.01598	0.0363141	0.999991	ADP ribosylation factor like GTPase 5B	1.43992	Non_DEG	Non_DEG
3741	CLTA	ENSG00000122705	0.534177	5.55348	5.01459	0.0363374	0.999991	clathrin light chain A	1.43965	Non_DEG	Non_DEG
7614	FMC1	ENSG00000164898	-0.824131	4.2477	5.01082	0.0364005	0.999991	formation of mitochondrial complex V assembly factor 1 homolog	1.43889	Non_DEG	Non_DEG
378	RNF19A	ENSG00000034677	0.47437	7.05184	4.99224	0.0367137	0.999991	ring finger protein 19A, RBR E3 ubiquitin protein ligase	1.43517	Non_DEG	Non_DEG
2096	EEF1D	ENSG00000104529	-0.299082	9.30719	4.9885	0.0367771	0.999991	eukaryotic translation elongation factor 1 delta	1.43442	Non_DEG	Non_DEG
11672	TMEM254-AS1	ENSG00000230091	-4.95662	0.676005	4.97904	0.036938	0.999991	TMEM254 antisense RNA 1	1.43253	Down_Reg	Non_DEG
6147	CEP78	ENSG00000148019	0.821631	5.66581	4.96952	0.0371007	0.999991	centrosomal protein 78	1.43062	Non_DEG	Non_DEG
11761	RPL3P4	ENSG00000232573	0.880672	5.00987	4.96466	0.0371841	0.999991	ribosomal protein L3 pseudogene 4	1.42964	Non_DEG	Non_DEG
3163	PPP1R7	ENSG00000115685	-0.403736	6.68375	4.95917	0.0372786	0.999991	protein phosphatase 1 regulatory subunit 7	1.42854	Non_DEG	Non_DEG
10009	CFAP73	ENSG00000186710	-4.69152	-0.872692	4.94871	0.0374594	0.999991	cilia and flagella associated protein 73	1.42644	Down_Reg	Non_DEG
768	GPKOW	ENSG00000068394	-0.756451	4.60134	4.93341	0.0377254	0.999991	G-patch domain and KOW motifs	1.42337	Non_DEG	Non_DEG
4884	CD164	ENSG00000135535	0.33276	8.08591	4.91623	0.0380269	0.999991	CD164 molecule	1.41991	Non_DEG	Non_DEG
7081	ORAI2	ENSG00000160991	-0.885839	4.95783	4.91353	0.0380745	0.999991	ORAI calcium release-activated calcium modulator 2	1.41937	Non_DEG	Non_DEG
9292	MAGED1	ENSG00000179222	-0.561706	5.84652	4.91094	0.0381203	0.999991	MAGE family member D1	1.41884	Non_DEG	Non_DEG
1349	MRPS33	ENSG00000090263	-0.912602	4.44318	4.91037	0.0381303	0.999991	mitochondrial ribosomal protein S33	1.41873	Non_DEG	Non_DEG
10497	TTC30A	ENSG00000197557	3.72907	0.972728	4.89853	0.0383402	0.999991	tetratricopeptide repeat domain 30A	1.41635	Up_Reg	Non_DEG
2211	RPS19	ENSG00000105372	-0.326374	11.3187	4.89822	0.0383458	0.999991	ribosomal protein S19	1.41628	Non_DEG	Non_DEG
6315	PRSS23	ENSG00000150687	1.09643	6.21681	4.8926	0.038446	0.999991	protease, serine 23	1.41515	Up_Reg	Non_DEG
6290	PPP4C	ENSG00000149923	-0.432031	6.87291	4.89153	0.038465	0.999991	protein phosphatase 4 catalytic subunit	1.41493	Non_DEG	Non_DEG
7413	GYG1	ENSG00000163754	-0.802089	6.05062	4.89042	0.0384848	0.999991	glycogenin 1	1.41471	Non_DEG	Non_DEG
163	MASP2	ENSG00000009724	-4.97302	-0.545474	4.88998	0.0384927	0.999991	mannan binding lectin serine peptidase 2	1.41462	Down_Reg	Non_DEG
9773	HIST2H2BE	ENSG00000184678	-0.7816	4.85336	4.88631	0.0385583	0.999991	histone cluster 2 H2B family member e	1.41388	Non_DEG	Non_DEG
10524	RPL37A	ENSG00000197756	-0.39784	9.42115	4.88631	0.0385584	0.999991	ribosomal protein L37a	1.41388	Non_DEG	Non_DEG
6702	SFXN2	ENSG00000156398	-3.98514	1.45566	4.8689	0.0388714	0.999991	sideroflexin 2	1.41037	Down_Reg	Non_DEG
8427	KIAA0232	ENSG00000170871	0.769379	4.20925	4.8661	0.0389221	0.999991	KIAA0232	1.4098	Non_DEG	Non_DEG
6941	SPON2	ENSG00000159674	0.790342	6.59688	4.85881	0.0390543	0.999991	spondin 2	1.40833	Non_DEG	Non_DEG
7785	ZNF319	ENSG00000166188	-2.63577	1.37778	4.85408	0.0391403	0.999991	zinc finger protein 319	1.40738	Down_Reg	Non_DEG
698	ELAVL1	ENSG00000066044	-0.43309	5.40098	4.84336	0.039336	0.999991	ELAV like RNA binding protein 1	1.40521	Non_DEG	Non_DEG
6371	FRMD4A	ENSG00000151474	-4.52686	-0.309379	4.83705	0.0394518	0.999991	FERM domain containing 4A	1.40393	Down_Reg	Non_DEG
2972	TRAPPC13	ENSG00000113597	0.595991	5.42202	4.8364	0.0394637	0.999991	trafficking protein particle complex 13	1.4038	Non_DEG	Non_DEG
9193	TSSK6	ENSG00000178093	-4.49577	0.0816665	4.83517	0.0394863	0.999991	testis specific serine kinase 6	1.40355	Down_Reg	Non_DEG
3611	TMPO	ENSG00000120802	-0.884764	5.03264	4.83377	0.039512	0.999991	thymopoietin	1.40327	Non_DEG	Non_DEG
9635	FHL3	ENSG00000183386	-0.821126	5.03372	4.82836	0.0396117	0.999991	four and a half LIM domains 3	1.40218	Non_DEG	Non_DEG
6708	MTERF3	ENSG00000156469	0.850692	4.57989	4.81085	0.0399364	0.999991	mitochondrial transcription termination factor 3	1.39863	Non_DEG	Non_DEG
9179	RPS27	ENSG00000177954	-0.387316	11.76	4.81009	0.0399507	0.999991	ribosomal protein S27	1.39848	Non_DEG	Non_DEG
7021	GPSM1	ENSG00000160360	-4.89114	0.378274	4.79825	0.0401721	0.999991	G protein signaling modulator 1	1.39608	Down_Reg	Non_DEG
8981	AURKAIP1	ENSG00000175756	-0.331408	6.84302	4.79732	0.0401895	0.999991	aurora kinase A interacting protein 1	1.39589	Non_DEG	Non_DEG
2375	POLD2	ENSG00000106628	-0.671493	5.41637	4.78731	0.0403778	0.999991	DNA polymerase delta 2, accessory subunit	1.39386	Non_DEG	Non_DEG
2267	ZNF14	ENSG00000105708	0.504807	5.95089	4.78412	0.0404379	0.999991	zinc finger protein 14	1.39321	Non_DEG	Non_DEG
3708	ANXA11	ENSG00000122359	-0.514209	7.05956	4.77629	0.0405863	0.999991	annexin A11	1.39162	Non_DEG	Non_DEG
3680	TMEM156	ENSG00000121895	-0.754602	4.79401	4.77609	0.0405901	0.999991	transmembrane protein 156	1.39158	Non_DEG	Non_DEG
8126	MPLKIP	ENSG00000168303	-0.720589	4.7793	4.77244	0.0406594	0.999991	M-phase specific PLK1 interacting protein	1.39084	Non_DEG	Non_DEG
8655	THEMIS	ENSG00000172673	0.648335	7.04733	4.77125	0.0406821	0.999991	thymocyte selection associated	1.3906	Non_DEG	Non_DEG
8201	SLC35G2	ENSG00000168917	-4.36152	0.120201	4.76632	0.0407759	0.999991	solute carrier family 35 member G2	1.3896	Down_Reg	Non_DEG
11536	ZNF192P1	ENSG00000226314	3.9857	-0.0692511	4.75905	0.040915	0.999991	zinc finger protein 192 pseudogene 1	1.38812	Up_Reg	Non_DEG
6774	DDX19B	ENSG00000157349	0.536454	6.56155	4.75646	0.0409644	0.999991	DEAD-box helicase 19B	1.38759	Non_DEG	Non_DEG
10712	MT-ND2	ENSG00000198763	-0.42685	11.5865	4.75598	0.0409737	0.999991	mitochondrially encoded NADH:ubiquinone oxidoreductase core subunit 2	1.3875	Non_DEG	Non_DEG
6160	POLE3	ENSG00000148229	0.393817	6.81693	4.75446	0.0410028	0.999991	DNA polymerase epsilon 3, accessory subunit	1.38719	Non_DEG	Non_DEG
10752	CCDC152	ENSG00000198865	-1.40625	3.23377	4.74094	0.0412632	0.999991	coiled-coil domain containing 152	1.38444	Down_Reg	Non_DEG
11945	PITRM1-AS1	ENSG00000237399	-4.23256	-0.566374	4.73936	0.0412939	0.999991	PITRM1 antisense RNA 1	1.38411	Down_Reg	Non_DEG
3652	ZSCAN18	ENSG00000121413	-1.62653	3.22286	4.7231	0.0416099	0.999991	zinc finger and SCAN domain containing 18	1.3808	Down_Reg	Non_DEG
8051	TMC8	ENSG00000167895	-0.486218	7.18918	4.72188	0.0416336	0.999991	transmembrane channel like 8	1.38056	Non_DEG	Non_DEG
4811	ETS1	ENSG00000134954	-0.368333	7.56474	4.7193	0.0416841	0.999991	ETS proto-oncogene 1, transcription factor	1.38003	Non_DEG	Non_DEG
3612	ARL1	ENSG00000120805	0.617608	4.73473	4.71039	0.0418588	0.999991	ADP ribosylation factor like GTPase 1	1.37821	Non_DEG	Non_DEG
2412	FUBP3	ENSG00000107164	-0.600255	4.92209	4.70291	0.0420061	0.999991	far upstream element binding protein 3	1.37669	Non_DEG	Non_DEG
3437	ABCG2	ENSG00000118777	-4.58256	0.215294	4.69644	0.0421338	0.999991	ATP binding cassette subfamily G member 2 (Junior blood group)	1.37537	Down_Reg	Non_DEG
8218	HNRNPH1	ENSG00000169045	0.474542	7.94997	4.69516	0.0421593	0.999991	heterogeneous nuclear ribonucleoprotein H1	1.37511	Non_DEG	Non_DEG
9520	ARL6IP4	ENSG00000182196	-0.318365	7.86399	4.6814	0.0424328	0.999991	ADP ribosylation factor like GTPase 6 interacting protein 4	1.3723	Non_DEG	Non_DEG
2709	P3H3	ENSG00000110811	-4.94852	0.195697	4.67701	0.0425205	0.999991	prolyl 3-hydroxylase 3	1.3714	Down_Reg	Non_DEG
11886	LINC01871	ENSG00000235576	-0.723241	6.08108	4.66929	0.0426753	0.999991	long intergenic non-protein coding RNA 1871	1.36982	Non_DEG	Non_DEG
12302	LINC02384	ENSG00000251301	1.42472	4.23163	4.6673	0.0427152	0.999991	long intergenic non-protein coding RNA 2384	1.36942	Up_Reg	Non_DEG
2870	RPS12	ENSG00000112306	-0.327718	9.79886	4.66172	0.0428276	0.999991	ribosomal protein S12	1.36828	Non_DEG	Non_DEG
10453	NOL4L	ENSG00000197183	-0.49363	5.50958	4.64152	0.0432372	0.999991	nucleolar protein 4 like	1.36414	Non_DEG	Non_DEG
6961	ZNF221	ENSG00000159905	-4.00293	-0.194695	4.63316	0.0434079	0.999991	zinc finger protein 221	1.36243	Down_Reg	Non_DEG
3465	PTBP3	ENSG00000119314	-0.353869	6.41101	4.63308	0.0434096	0.999991	polypyrimidine tract binding protein 3	1.36241	Non_DEG	Non_DEG
7395	PSMD6	ENSG00000163636	0.333771	7.53157	4.63216	0.0434285	0.999991	proteasome 26S subunit, non-ATPase 6	1.36222	Non_DEG	Non_DEG
999	SNRPA	ENSG00000077312	-0.429753	6.27278	4.62724	0.0435294	0.999991	small nuclear ribonucleoprotein polypeptide A	1.36122	Non_DEG	Non_DEG
12024	RPS2P5	ENSG00000240342	-0.357932	8.47116	4.62528	0.0435697	0.999991	ribosomal protein S2 pseudogene 5	1.36082	Non_DEG	Non_DEG
7924	FAM102A	ENSG00000167106	-0.80639	4.93867	4.61695	0.0437415	0.999991	family with sequence similarity 102 member A	1.35911	Non_DEG	Non_DEG
1795	SEC23B	ENSG00000101310	-0.603083	5.28691	4.61538	0.0437738	0.999991	Sec23 homolog B, coat complex II component	1.35879	Non_DEG	Non_DEG
589	YBX3	ENSG00000060138	-0.797526	6.17139	4.61474	0.043787	0.999991	Y-box binding protein 3	1.35865	Non_DEG	Non_DEG
5103	TMEM8B	ENSG00000137103	-1.87323	1.88759	4.60755	0.043936	0.999991	transmembrane protein 8B	1.35718	Down_Reg	Non_DEG
5717	TBX19	ENSG00000143178	3.2522	1.25953	4.60701	0.0439473	0.999991	T-box 19	1.35707	Up_Reg	Non_DEG
9200	LCORL	ENSG00000178177	0.909503	4.55484	4.5962	0.0441723	0.999991	ligand dependent nuclear receptor corepressor like	1.35485	Non_DEG	Non_DEG
1814	CST3	ENSG00000101439	1.84301	4.27597	4.59112	0.0442788	0.999991	cystatin C	1.3538	Up_Reg	Non_DEG
7040	CD3G	ENSG00000160654	0.334829	7.76492	4.58725	0.0443598	0.999991	CD3g molecule	1.35301	Non_DEG	Non_DEG
11163	GSTM2	ENSG00000213366	1.70295	4.02644	4.57789	0.0445567	0.999991	glutathione S-transferase mu 2	1.35109	Up_Reg	Non_DEG
7838	TMX3	ENSG00000166479	0.515945	5.78018	4.57314	0.044657	0.999991	thioredoxin related transmembrane protein 3	1.35011	Non_DEG	Non_DEG
3249	SFPQ	ENSG00000116560	0.268011	7.7322	4.56931	0.0447382	0.999991	splicing factor proline and glutamine rich	1.34932	Non_DEG	Non_DEG
7982	RPL13	ENSG00000167526	-0.317194	11.3555	4.56567	0.0448154	0.999991	ribosomal protein L13	1.34857	Non_DEG	Non_DEG
1806	MAPRE1	ENSG00000101367	0.399367	7.77527	4.56084	0.0449181	0.999991	microtubule associated protein RP/EB family member 1	1.34758	Non_DEG	Non_DEG
4578	PCBD2	ENSG00000132570	-1.4484	3.06348	4.55754	0.0449883	0.999991	pterin-4 alpha-carbinolamine dehydratase 2	1.3469	Down_Reg	Non_DEG
5085	RPL35	ENSG00000136942	-0.337321	9.21136	4.55712	0.0449973	0.999991	ribosomal protein L35	1.34681	Non_DEG	Non_DEG
2036	TRIP4	ENSG00000103671	-0.649472	5.63256	4.55508	0.0450409	0.999991	thyroid hormone receptor interactor 4	1.34639	Non_DEG	Non_DEG
10841	NHSL2	ENSG00000204131	0.650675	5.45505	4.54892	0.0451727	0.999991	NHS like 2	1.34512	Non_DEG	Non_DEG
1108	DUSP12	ENSG00000081721	0.442563	6.16324	4.54732	0.0452069	0.999991	dual specificity phosphatase 12	1.3448	Non_DEG	Non_DEG
1588	TOMM22	ENSG00000100216	0.349117	6.26844	4.53778	0.0454121	0.999991	translocase of outer mitochondrial membrane 22	1.34283	Non_DEG	Non_DEG
4798	C5AR2	ENSG00000134830	-4.23723	-0.625882	4.53203	0.0455361	0.999991	complement component 5a receptor 2	1.34164	Down_Reg	Non_DEG
434	ADAM28	ENSG00000042980	4.10706	0.395901	4.52566	0.0456741	0.999991	ADAM metallopeptidase domain 28	1.34033	Up_Reg	Non_DEG
1125	TRAF5	ENSG00000082512	-0.525492	5.72794	4.52332	0.045725	0.999991	TNF receptor associated factor 5	1.33985	Non_DEG	Non_DEG
10361	ERI2	ENSG00000196678	3.78497	1.04906	4.52285	0.0457352	0.999991	ERI1 exoribonuclease family member 2	1.33975	Up_Reg	Non_DEG
6710	PPP2R2B	ENSG00000156475	0.598849	5.19319	4.52131	0.0457686	0.999991	protein phosphatase 2 regulatory subunit Bbeta	1.33943	Non_DEG	Non_DEG
12910	BISPR	ENSG00000282851	0.891957	4.18098	4.52076	0.0457806	0.999991	BST2 interferon stimulated positive regulator (non-protein coding)	1.33932	Non_DEG	Non_DEG
318	NR1H3	ENSG00000025434	-3.93063	1.28829	4.51788	0.0458433	0.999991	nuclear receptor subfamily 1 group H member 3	1.33872	Down_Reg	Non_DEG
3213	MORN1	ENSG00000116151	-3.6574	1.23545	4.515	0.0459061	0.999991	MORN repeat containing 1	1.33813	Down_Reg	Non_DEG
3025	NPRL2	ENSG00000114388	0.494202	6.46208	4.51219	0.0459675	0.999991	NPR2 like, GATOR1 complex subunit	1.33755	Non_DEG	Non_DEG
1096	TCF7	ENSG00000081059	-0.533199	7.21671	4.50584	0.0461065	0.999991	transcription factor 7	1.33624	Non_DEG	Non_DEG
1135	LYRM2	ENSG00000083099	0.410259	6.23842	4.5041	0.0461447	0.999991	LYR motif containing 2	1.33588	Non_DEG	Non_DEG
7958	TRIM68	ENSG00000167333	2.22293	2.86618	4.50113	0.0462099	0.999991	tripartite motif containing 68	1.33526	Up_Reg	Non_DEG
11864	ZSCAN31	ENSG00000235109	-3.58366	1.24032	4.50004	0.0462338	0.999991	zinc finger and SCAN domain containing 31	1.33504	Down_Reg	Non_DEG
7282	PRORSD1P	ENSG00000162997	-2.70971	1.31532	4.48608	0.0465422	0.999991	prolyl-tRNA synthetase associated domain containing 1, pseudogene	1.33215	Down_Reg	Non_DEG
727	IDI1	ENSG00000067064	0.566276	8.72853	4.48007	0.0466755	0.999991	isopentenyl-diphosphate delta isomerase 1	1.33091	Non_DEG	Non_DEG
7676	ARHGAP12	ENSG00000165322	0.745684	5.50873	4.47144	0.046868	0.999991	Rho GTPase activating protein 12	1.32912	Non_DEG	Non_DEG
5167	BUD13	ENSG00000137656	1.25492	3.6082	4.45229	0.0472981	0.999991	BUD13 homolog	1.32516	Up_Reg	Non_DEG
9795	LCN12	ENSG00000184925	-4.16453	-0.651457	4.44655	0.0474278	0.999991	lipocalin 12	1.32397	Down_Reg	Non_DEG
8175	TET2	ENSG00000168769	0.746116	5.5711	4.44514	0.0474597	0.999991	tet methylcytosine dioxygenase 2	1.32367	Non_DEG	Non_DEG
635	TSPAN32	ENSG00000064201	0.520962	6.19438	4.4429	0.0475106	0.999991	tetraspanin 32	1.32321	Non_DEG	Non_DEG
10322	TRAPPC2	ENSG00000196459	-0.630965	5.07461	4.44146	0.0475433	0.999991	trafficking protein particle complex 2	1.32291	Non_DEG	Non_DEG
6257	FADS1	ENSG00000149485	2.66471	2.06127	4.43771	0.0476286	0.999991	fatty acid desaturase 1	1.32213	Up_Reg	Non_DEG
6637	DBI	ENSG00000155368	0.316096	7.81179	4.4364	0.0476584	0.999991	diazepam binding inhibitor, acyl-CoA binding protein	1.32186	Non_DEG	Non_DEG
9533	SPACA6	ENSG00000182310	-1.90758	1.76143	4.43355	0.0477234	0.999991	sperm acrosome associated 6	1.32127	Down_Reg	Non_DEG
7101	ABCF3	ENSG00000161204	-0.654673	5.09197	4.42715	0.0478695	0.999991	ATP binding cassette subfamily F member 3	1.31994	Non_DEG	Non_DEG
7257	TFB2M	ENSG00000162851	0.550786	5.1	4.42691	0.047875	0.999991	transcription factor B2, mitochondrial	1.31989	Non_DEG	Non_DEG
3478	PHF19	ENSG00000119403	1.15199	3.10021	4.42677	0.0478782	0.999991	PHD finger protein 19	1.31986	Up_Reg	Non_DEG
9575	RPS17	ENSG00000182774	-0.343713	8.67956	4.42243	0.0479777	0.999991	ribosomal protein S17	1.31896	Non_DEG	Non_DEG
8870	FGFBP3	ENSG00000174721	-1.37181	2.29709	4.40624	0.0483509	0.999991	fibroblast growth factor binding protein 3	1.3156	Down_Reg	Non_DEG
871	TFRC	ENSG00000072274	0.948775	6.06924	4.40576	0.0483619	0.999991	transferrin receptor	1.3155	Non_DEG	Non_DEG
3094	CYTIP	ENSG00000115165	0.348156	8.55078	4.40452	0.0483906	0.999991	cytohesin 1 interacting protein	1.31524	Non_DEG	Non_DEG
2930	GZMK	ENSG00000113088	-0.620105	8.7996	4.4041	0.0484003	0.999991	granzyme K	1.31515	Non_DEG	Non_DEG
12281	EEF1A1P13	ENSG00000250182	1.88148	1.09517	4.40202	0.0484487	0.999991	eukaryotic translation elongation factor 1 alpha 1 pseudogene 13	1.31472	Up_Reg	Non_DEG
3844	SRSF6	ENSG00000124193	0.38165	7.06883	4.39755	0.0485525	0.999991	serine and arginine rich splicing factor 6	1.31379	Non_DEG	Non_DEG
4321	TOMM40	ENSG00000130204	-0.524406	5.1029	4.3967	0.0485722	0.999991	translocase of outer mitochondrial membrane 40	1.31361	Non_DEG	Non_DEG
7829	RPL27A	ENSG00000166441	-0.307844	10.5619	4.39436	0.0486266	0.999991	ribosomal protein L27a	1.31313	Non_DEG	Non_DEG
11306	RTL10	ENSG00000215012	-1.34123	3.00829	4.38691	0.0488006	0.999991	retrotransposon Gag like 10	1.31157	Down_Reg	Non_DEG
4547	RAP1GAP2	ENSG00000132359	0.715154	4.89362	4.38662	0.0488075	0.999991	RAP1 GTPase activating protein 2	1.31151	Non_DEG	Non_DEG
344	BCLAF1	ENSG00000029363	0.316714	8.64955	4.38383	0.0488728	0.999991	BCL2 associated transcription factor 1	1.31093	Non_DEG	Non_DEG
10954	MZT1	ENSG00000204899	0.622733	5.18146	4.37203	0.0491502	0.999991	mitotic spindle organizing protein 1	1.30847	Non_DEG	Non_DEG
7569	KIAA0895	ENSG00000164542	3.49189	-0.456214	4.36852	0.0492331	0.999991	KIAA0895	1.30774	Up_Reg	Non_DEG
2287	TWISTNB	ENSG00000105849	0.546635	6.00405	4.36809	0.0492432	0.999991	TWIST neighbor	1.30765	Non_DEG	Non_DEG
8073	BSCL2	ENSG00000168000	-0.813145	4.84484	4.36553	0.0493037	0.999991	BSCL2, seipin lipid droplet biogenesis associated	1.30712	Non_DEG	Non_DEG
4062	RBM42	ENSG00000126254	-0.493602	5.79645	4.36446	0.0493291	0.999991	RNA binding motif protein 42	1.3069	Non_DEG	Non_DEG
4756	LDHA	ENSG00000134333	0.367052	9.89027	4.36261	0.0493729	0.999991	lactate dehydrogenase A	1.30651	Non_DEG	Non_DEG
5261	ASNSD1	ENSG00000138381	0.437074	6.51369	4.35932	0.049451	0.999991	asparagine synthetase domain containing 1	1.30582	Non_DEG	Non_DEG
8387	PYM1	ENSG00000170473	-0.639433	5.3697	4.35369	0.0495848	0.999991	PYM homolog 1, exon junction complex associated factor	1.30465	Non_DEG	Non_DEG
1902	PORCN	ENSG00000102312	-0.862395	4.38512	4.35074	0.0496554	0.999991	porcupine O-acyltransferase	1.30403	Non_DEG	Non_DEG
11634	RPL41	ENSG00000229117	-0.296715	10.8751	4.34899	0.049697	0.999991	ribosomal protein L41	1.30367	Non_DEG	Non_DEG
1568	SRRD	ENSG00000100104	0.721472	4.48989	4.3406	0.0498978	0.999991	SRR1 domain containing	1.30192	Non_DEG	Non_DEG
10591	ZNF248	ENSG00000198105	-3.09863	3.15482	4.34015	0.0499087	0.999991	zinc finger protein 248	1.30182	Down_Reg	Non_DEG
10507	FAR1	ENSG00000197601	0.434657	5.85512	4.33883	0.0499404	0.999991	fatty acyl-CoA reductase 1	1.30155	Non_DEG	Non_DEG
10154	C22orf34	ENSG00000188511	2.42768	1.83034	4.33677	0.0499899	0.999991	chromosome 22 open reading frame 34	1.30112	Up_Reg	Non_DEG
1662	ABHD4	ENSG00000100439	-0.80453	4.71117	4.32257	0.0503327	0.999991	abhydrolase domain containing 4	1.29815	Non_DEG	Non_DEG
11722	RPS18	ENSG00000231500	-0.286132	11.5238	4.3219	0.050349	0.999991	ribosomal protein S18	1.29801	Non_DEG	Non_DEG
9394	PRF1	ENSG00000180644	0.473536	8.49948	4.31898	0.0504197	0.999991	perforin 1	1.2974	Non_DEG	Non_DEG
1924	KPNA3	ENSG00000102753	-0.501777	5.68958	4.31785	0.0504471	0.999991	karyopherin subunit alpha 3	1.29716	Non_DEG	Non_DEG
10601	MAN1A2	ENSG00000198162	-0.469346	6.04637	4.3049	0.0507631	0.999991	mannosidase alpha class 1A member 2	1.29445	Non_DEG	Non_DEG
388	STAP1	ENSG00000035720	3.65461	-0.0679906	4.30224	0.0508282	0.999991	signal transducing adaptor family member 1	1.2939	Non_DEG	Non_DEG
11594	RALY-AS1	ENSG00000228265	3.26933	-0.823505	4.29828	0.0509251	0.999991	RALY antisense RNA 1	1.29307	Non_DEG	Non_DEG
4823	TMEM2	ENSG00000135048	0.667749	6.58675	4.29532	0.050998	0.999991	transmembrane protein 2	1.29245	Non_DEG	Non_DEG
3196	TRAK2	ENSG00000115993	-0.741114	4.63569	4.29379	0.0510357	0.999991	trafficking kinesin protein 2	1.29213	Non_DEG	Non_DEG
9444	FRAT2	ENSG00000181274	0.731133	4.75351	4.29106	0.0511029	0.999991	FRAT2, WNT signaling pathway regulator	1.29155	Non_DEG	Non_DEG
6393	WWC2	ENSG00000151718	3.36699	-0.228992	4.29069	0.0511121	0.999991	WW and C2 domain containing 2	1.29148	Non_DEG	Non_DEG
8489	PGAM1	ENSG00000171314	0.316154	7.76466	4.28945	0.0511427	0.999991	phosphoglycerate mutase 1	1.29122	Non_DEG	Non_DEG
10618	TMEM116	ENSG00000198270	-0.786373	4.54194	4.28708	0.0512011	0.999991	transmembrane protein 116	1.29072	Non_DEG	Non_DEG
2548	CYTH1	ENSG00000108669	-0.381218	7.36115	4.28609	0.0512255	0.999991	cytohesin 1	1.29051	Non_DEG	Non_DEG
1571	TFIP11	ENSG00000100109	0.472761	6.38107	4.27612	0.0514729	0.999991	tuftelin interacting protein 11	1.28842	Non_DEG	Non_DEG
2283	PMPCB	ENSG00000105819	0.339543	7.62014	4.27508	0.0514987	0.999991	peptidase, mitochondrial processing beta subunit	1.2882	Non_DEG	Non_DEG
10759	SMC5	ENSG00000198887	0.362203	6.23574	4.27332	0.0515424	0.999991	structural maintenance of chromosomes 5	1.28784	Non_DEG	Non_DEG
8396	SERPINB9	ENSG00000170542	0.627814	5.64087	4.26968	0.0516332	0.999991	serpin family B member 9	1.28707	Non_DEG	Non_DEG
11111	TRAV29DV5	ENSG00000211810	3.82161	1.04972	4.2652	0.051745	0.999991	T cell receptor alpha variable 29/delta variable 5 (gene/pseudogene)	1.28613	Non_DEG	Non_DEG
6634	C16orf87	ENSG00000155330	0.532096	5.03894	4.26332	0.0517922	0.999991	chromosome 16 open reading frame 87	1.28574	Non_DEG	Non_DEG
5765	C1orf56	ENSG00000143443	-1.81013	1.91694	4.25816	0.0519214	0.999991	chromosome 1 open reading frame 56	1.28465	Non_DEG	Non_DEG
814	EXOC5	ENSG00000070367	0.705828	4.92529	4.24923	0.0521463	0.999991	exocyst complex component 5	1.28278	Non_DEG	Non_DEG
5872	NBEAL1	ENSG00000144426	0.940615	3.95322	4.24414	0.0522748	0.999991	neurobeachin like 1	1.28171	Non_DEG	Non_DEG
11228	MDP1	ENSG00000213920	-0.837004	3.88658	4.24388	0.0522814	0.999991	magnesium dependent phosphatase 1	1.28165	Non_DEG	Non_DEG
10769	SREBF2	ENSG00000198911	0.773721	4.43917	4.22482	0.0527665	0.999991	sterol regulatory element binding transcription factor 2	1.27764	Non_DEG	Non_DEG
2003	ZNF174	ENSG00000103343	3.15336	2.15579	4.22207	0.0528368	0.999991	zinc finger protein 174	1.27706	Non_DEG	Non_DEG
10547	NKIRAS1	ENSG00000197885	1.27796	3.45549	4.22051	0.0528768	0.999991	NFKB inhibitor interacting Ras like 1	1.27673	Non_DEG	Non_DEG
5886	RETREG2	ENSG00000144567	-0.710761	5.04628	4.21635	0.0529835	0.999991	reticulophagy regulator family member 2	1.27586	Non_DEG	Non_DEG
8031	C19orf48	ENSG00000167747	0.579645	5.93011	4.21461	0.0530282	0.999991	chromosome 19 open reading frame 48	1.27549	Non_DEG	Non_DEG
9330	CITED4	ENSG00000179862	-1.16073	4.03922	4.21408	0.0530418	0.999991	Cbp/p300 interacting transactivator with Glu/Asp rich carboxy-terminal domain 4	1.27538	Non_DEG	Non_DEG
12776	RN7SL650P	ENSG00000274475	3.02886	-1.06475	4.20814	0.053195	0.999991	RNA, 7SL, cytoplasmic 650, pseudogene	1.27413	Non_DEG	Non_DEG
5411	SBNO1	ENSG00000139697	0.467171	5.97827	4.19242	0.0536025	0.999991	strawberry notch homolog 1	1.27081	Non_DEG	Non_DEG
9507	ZNF708	ENSG00000182141	0.63277	4.96125	4.18764	0.0537272	0.999991	zinc finger protein 708	1.26981	Non_DEG	Non_DEG
12585	LINC00909	ENSG00000264247	0.716531	4.47979	4.18712	0.0537406	0.999991	long intergenic non-protein coding RNA 909	1.2697	Non_DEG	Non_DEG
11370	UMAD1	ENSG00000219545	0.822028	4.24429	4.18392	0.0538244	0.999991	UBAP1-MVB12-associated (UMA) domain containing 1	1.26902	Non_DEG	Non_DEG
845	ING3	ENSG00000071243	0.626124	6.37464	4.1808	0.0539061	0.999991	inhibitor of growth family member 3	1.26836	Non_DEG	Non_DEG
11390	CEBPD	ENSG00000221869	-0.817605	6.2596	4.17943	0.0539418	0.999991	CCAAT/enhancer binding protein delta	1.26807	Non_DEG	Non_DEG
5142	VARS2	ENSG00000137411	-2.40904	1.93202	4.17844	0.053968	0.999991	valyl-tRNA synthetase 2, mitochondrial	1.26786	Non_DEG	Non_DEG
9837	RAB11B	ENSG00000185236	-0.37576	5.93869	4.17809	0.0539771	0.999991	RAB11B, member RAS oncogene family	1.26779	Non_DEG	Non_DEG
3115	PCGF1	ENSG00000115289	0.571846	5.06819	4.1758	0.0540372	0.999991	polycomb group ring finger 1	1.26731	Non_DEG	Non_DEG
9577	CRIP2	ENSG00000182809	-2.27755	4.37133	4.17539	0.0540479	0.999991	cysteine rich protein 2	1.26722	Non_DEG	Non_DEG
858	MYO3B	ENSG00000071909	3.69017	1.52914	4.17455	0.0540702	0.999991	myosin IIIB	1.26704	Non_DEG	Non_DEG
7460	SLC51A	ENSG00000163959	3.18272	-0.36035	4.17353	0.0540968	0.999991	solute carrier family 51 alpha subunit	1.26683	Non_DEG	Non_DEG
915	ATP2A3	ENSG00000074370	-0.508719	6.03316	4.16094	0.0544292	0.999991	ATPase sarcoplasmic/endoplasmic reticulum Ca2+ transporting 3	1.26417	Non_DEG	Non_DEG
5751	SNX27	ENSG00000143376	-1.21292	3.56849	4.15741	0.0545228	0.999991	sorting nexin family member 27	1.26342	Non_DEG	Non_DEG
323	KPNA6	ENSG00000025800	0.52962	5.38653	4.15733	0.0545251	0.999991	karyopherin subunit alpha 6	1.2634	Non_DEG	Non_DEG
6688	WHAMM	ENSG00000156232	0.573517	5.45219	4.15572	0.0545679	0.999991	WAS protein homolog associated with actin, golgi membranes and microtubules	1.26306	Non_DEG	Non_DEG
11987	RBM14	ENSG00000239306	-1.06322	3.78009	4.14576	0.0548332	0.999991	RNA binding motif protein 14	1.26096	Non_DEG	Non_DEG
6496	CETN3	ENSG00000153140	-1.50966	2.73858	4.14276	0.0549136	0.999991	centrin 3	1.26032	Non_DEG	Non_DEG
2068	RIPK2	ENSG00000104312	0.629866	5.19384	4.12467	0.0554002	0.999991	receptor interacting serine/threonine kinase 2	1.25649	Non_DEG	Non_DEG
950	FRYL	ENSG00000075539	0.482198	6.43786	4.11603	0.0556345	0.999991	FRY like transcription coactivator	1.25466	Non_DEG	Non_DEG
4755	IAH1	ENSG00000134330	-0.467122	6.01501	4.11601	0.0556349	0.999991	isoamyl acetate hydrolyzing esterase 1 (putative)	1.25465	Non_DEG	Non_DEG
4176	SGCE	ENSG00000127990	3.42182	1.73936	4.11203	0.0557432	0.999991	sarcoglycan epsilon	1.25381	Non_DEG	Non_DEG
9985	INSIG1	ENSG00000186480	0.597058	5.78383	4.09424	0.0562301	0.999991	insulin induced gene 1	1.25003	Non_DEG	Non_DEG
7220	HENMT1	ENSG00000162639	0.436052	6.32789	4.09245	0.0562793	0.999991	HEN methyltransferase 1	1.24965	Non_DEG	Non_DEG
3451	CYP20A1	ENSG00000119004	0.389005	5.44653	4.07992	0.0566253	0.999991	cytochrome P450 family 20 subfamily A member 1	1.24699	Non_DEG	Non_DEG
578	TBXAS1	ENSG00000059377	2.43295	2.65483	4.07494	0.0567636	0.999991	thromboxane A synthase 1	1.24593	Non_DEG	Non_DEG
5355	CD27	ENSG00000139193	-0.701775	7.49003	4.07063	0.0568835	0.999991	CD27 molecule	1.24501	Non_DEG	Non_DEG
4768	IL15RA	ENSG00000134470	-0.924069	4.26361	4.06344	0.0570844	0.999991	interleukin 15 receptor subunit alpha	1.24348	Non_DEG	Non_DEG
10983	ADGRG1	ENSG00000205336	1.03516	6.34367	4.05752	0.0572504	0.999991	adhesion G protein-coupled receptor G1	1.24222	Non_DEG	Non_DEG
8896	AMZ1	ENSG00000174945	-4.66803	-0.239384	4.05271	0.0573854	0.999991	archaelysin family metallopeptidase 1	1.2412	Non_DEG	Non_DEG
5527	ZSCAN32	ENSG00000140987	-1.39555	3.98074	4.05259	0.0573888	0.999991	zinc finger and SCAN domain containing 32	1.24117	Non_DEG	Non_DEG
2284	DNAJC2	ENSG00000105821	0.501548	6.0529	4.04578	0.0575809	0.999991	DnaJ heat shock protein family (Hsp40) member C2	1.23972	Non_DEG	Non_DEG
2981	HMGXB3	ENSG00000113716	0.763657	4.62797	4.03981	0.05775	0.999991	HMG-box containing 3	1.23845	Non_DEG	Non_DEG
6358	MBIP	ENSG00000151332	0.554042	5.4932	4.03926	0.0577655	0.999991	MAP3K12 binding inhibitory protein 1	1.23833	Non_DEG	Non_DEG
5897	GOLGA4	ENSG00000144674	0.381974	7.25801	4.03731	0.0578208	0.999991	golgin A4	1.23792	Non_DEG	Non_DEG
3635	TRIM25	ENSG00000121060	1.4529	3.21064	4.03644	0.0578455	0.999991	tripartite motif containing 25	1.23773	Non_DEG	Non_DEG
5698	RPS8	ENSG00000142937	-0.285748	9.50287	4.03466	0.057896	0.999991	ribosomal protein S8	1.23735	Non_DEG	Non_DEG
7248	RBM15	ENSG00000162775	-1.56159	3.83619	4.02731	0.0581055	0.999991	RNA binding motif protein 15	1.23578	Non_DEG	Non_DEG
3463	C1orf198	ENSG00000119280	-3.52932	0.52425	4.02635	0.0581331	0.999991	chromosome 1 open reading frame 198	1.23558	Non_DEG	Non_DEG
141	SYPL1	ENSG00000008282	-0.642364	5.83026	4.02297	0.0582297	0.999991	synaptophysin like 1	1.23486	Non_DEG	Non_DEG
4626	HMGB1P5	ENSG00000132967	0.469571	5.85591	4.0145	0.0584727	0.999991	high mobility group box 1 pseudogene 5	1.23305	Non_DEG	Non_DEG
2061	ZDHHC2	ENSG00000104219	0.761196	4.04724	4.01112	0.05857	0.999991	zinc finger DHHC-type containing 2	1.23232	Non_DEG	Non_DEG
12547	PAN3-AS1	ENSG00000261485	-3.44285	0.470885	4.0104	0.0585906	0.999991	PAN3 antisense RNA 1	1.23217	Non_DEG	Non_DEG
8014	EEF2	ENSG00000167658	-0.387663	6.67215	4.00886	0.058635	0.999991	eukaryotic translation elongation factor 2	1.23184	Non_DEG	Non_DEG
4646	BEX1	ENSG00000133169	2.94298	0.0463567	4.00338	0.0587935	0.999991	brain expressed X-linked 1	1.23067	Non_DEG	Non_DEG
2250	RPL18A	ENSG00000105640	-0.253882	10.8758	4.00249	0.0588192	0.999991	ribosomal protein L18a	1.23048	Non_DEG	Non_DEG
55	MCUB	ENSG00000005059	-0.273089	7.91862	3.99714	0.0589744	0.999991	mitochondrial calcium uniporter dominant negative beta subunit	1.22934	Non_DEG	Non_DEG
1346	PCBP4	ENSG00000090097	-0.935692	3.97716	3.99546	0.0590233	0.999991	poly(rC) binding protein 4	1.22898	Non_DEG	Non_DEG
5752	SETDB1	ENSG00000143379	0.646564	4.52361	3.99457	0.059049	0.999991	SET domain bifurcated 1	1.22879	Non_DEG	Non_DEG
2077	NIPAL2	ENSG00000104361	3.61188	1.32094	3.99452	0.0590505	0.999991	NIPA like domain containing 2	1.22878	Non_DEG	Non_DEG
7386	GTPBP8	ENSG00000163607	0.662826	4.53371	3.99429	0.0590571	0.999991	GTP binding protein 8 (putative)	1.22873	Non_DEG	Non_DEG
2057	BLOC1S6	ENSG00000104164	0.471899	6.00666	3.98964	0.0591927	0.999991	biogenesis of lysosomal organelles complex 1 subunit 6	1.22773	Non_DEG	Non_DEG
8395	ARL6IP1	ENSG00000170540	0.299707	7.94485	3.98691	0.0592725	0.999991	ADP ribosylation factor like GTPase 6 interacting protein 1	1.22715	Non_DEG	Non_DEG
6075	MSN	ENSG00000147065	0.386403	8.56262	3.9841	0.0593544	0.999991	moesin	1.22655	Non_DEG	Non_DEG
12744	RBAK-RBAKDN	ENSG00000272968	-3.8043	0.116815	3.98363	0.0593683	0.999991	RBAK-RBAKDN readthrough	1.22645	Non_DEG	Non_DEG
826	ST6GALNAC2	ENSG00000070731	-2.77343	1.63887	3.97411	0.0596477	0.999991	ST6 N-acetylgalactosaminide alpha-2,6-sialyltransferase 2	1.22441	Non_DEG	Non_DEG
7251	SNED1	ENSG00000162804	2.88429	1.17689	3.97162	0.059721	0.999991	sushi, nidogen and EGF like domains 1	1.22387	Non_DEG	Non_DEG
6189	MINDY3	ENSG00000148481	0.860361	4.21398	3.97113	0.0597353	0.999991	MINDY lysine 48 deubiquitinase 3	1.22377	Non_DEG	Non_DEG
8838	STAG3L3	ENSG00000174353	0.347454	6.33658	3.96623	0.0598799	0.999991	stromal antigen 3-like 3 (pseudogene)	1.22272	Non_DEG	Non_DEG
5943	TBCK	ENSG00000145348	-1.18973	4.24861	3.96552	0.0599009	0.999991	TBC1 domain containing kinase	1.22257	Non_DEG	Non_DEG
4425	AAR2	ENSG00000131043	0.693598	5.64456	3.96263	0.0599866	0.999991	AAR2 splicing factor homolog	1.22195	Non_DEG	Non_DEG
11206	DDAH2	ENSG00000213722	-1.6641	4.27308	3.95242	0.0602897	0.999991	dimethylarginine dimethylaminohydrolase 2	1.21976	Non_DEG	Non_DEG
12053	CD302	ENSG00000241399	-4.14826	0.322899	3.94751	0.0604361	0.999991	CD302 molecule	1.2187	Non_DEG	Non_DEG
2999	NPHP3	ENSG00000113971	-0.854022	3.89022	3.93991	0.0606637	0.999991	nephrocystin 3	1.21707	Non_DEG	Non_DEG
3594	ELF1	ENSG00000120690	0.370852	8.24213	3.93463	0.0608222	0.999991	E74 like ETS transcription factor 1	1.21594	Non_DEG	Non_DEG
7659	PIGA	ENSG00000165195	0.690008	4.8037	3.93408	0.0608388	0.999991	phosphatidylinositol glycan anchor biosynthesis class A	1.21582	Non_DEG	Non_DEG
4829	HAVCR2	ENSG00000135077	2.08991	3.91048	3.93107	0.0609296	0.999991	hepatitis A virus cellular receptor 2	1.21517	Non_DEG	Non_DEG
5780	TPM3	ENSG00000143549	0.22689	9.58031	3.92734	0.0610422	0.999991	tropomyosin 3	1.21437	Non_DEG	Non_DEG
10765	MT-ATP6	ENSG00000198899	-0.331509	11.4714	3.92123	0.061227	0.999991	mitochondrially encoded ATP synthase membrane subunit 6	1.21306	Non_DEG	Non_DEG
10719	MTOR	ENSG00000198793	-0.865633	4.39342	3.9204	0.0612522	0.999991	mechanistic target of rapamycin kinase	1.21288	Non_DEG	Non_DEG
11094	TRBV4-2	ENSG00000211745	-4.64702	1.10229	3.91628	0.0613773	0.999991	T cell receptor beta variable 4-2	1.21199	Non_DEG	Non_DEG
6114	DOCK5	ENSG00000147459	2.35494	1.76992	3.91592	0.0613882	0.999991	dedicator of cytokinesis 5	1.21191	Non_DEG	Non_DEG
5874	SPAG16	ENSG00000144451	-0.976562	3.51892	3.91193	0.0615098	0.999991	sperm associated antigen 16	1.21106	Non_DEG	Non_DEG
2793	C12orf57	ENSG00000111678	-0.449851	6.81718	3.90803	0.0616289	0.999991	chromosome 12 open reading frame 57	1.21022	Non_DEG	Non_DEG
4139	UBR4	ENSG00000127481	0.463412	5.96424	3.90286	0.0617869	0.999991	ubiquitin protein ligase E3 component n-recognin 4	1.2091	Non_DEG	Non_DEG
8088	MAP4K2	ENSG00000168067	-0.911836	4.45687	3.89567	0.0620077	0.999991	mitogen-activated protein kinase kinase kinase kinase 2	1.20755	Non_DEG	Non_DEG
800	PIGB	ENSG00000069943	0.639464	4.77856	3.88772	0.0622527	0.999991	phosphatidylinositol glycan anchor biosynthesis class B	1.20584	Non_DEG	Non_DEG
754	CBFB	ENSG00000067955	-0.47891	5.71427	3.88763	0.0622554	0.999991	core-binding factor beta subunit	1.20582	Non_DEG	Non_DEG
6745	VPS8	ENSG00000156931	-0.501188	5.35038	3.88273	0.062407	0.999991	VPS8, CORVET complex subunit	1.20477	Non_DEG	Non_DEG
605	TNK2	ENSG00000061938	-0.813482	3.59877	3.88085	0.0624653	0.999991	tyrosine kinase non receptor 2	1.20436	Non_DEG	Non_DEG
3846	ZNFX1	ENSG00000124201	0.568607	5.69017	3.88001	0.0624915	0.999991	zinc finger NFX1-type containing 1	1.20418	Non_DEG	Non_DEG
3717	RWDD3	ENSG00000122481	-0.449662	5.13601	3.87821	0.0625473	0.999991	RWD domain containing 3	1.20379	Non_DEG	Non_DEG
12250	OXCT1-AS1	ENSG00000248668	-3.25216	-0.587072	3.87813	0.0625499	0.999991	OXCT1 antisense RNA 1	1.20377	Non_DEG	Non_DEG
8918	PSMD2	ENSG00000175166	-0.434339	6.9897	3.87609	0.0626132	0.999991	proteasome 26S subunit, non-ATPase 2	1.20333	Non_DEG	Non_DEG
11834	PPP1R2P1	ENSG00000234515	-3.83531	-0.935684	3.8608	0.063091	0.999991	protein phosphatase 1 regulatory inhibitor subunit 2 pseudogene 1	1.20003	Non_DEG	Non_DEG
5636	SIRT3	ENSG00000142082	-1.10898	3.4268	3.86068	0.0630947	0.999991	sirtuin 3	1.20001	Non_DEG	Non_DEG
3700	LAX1	ENSG00000122188	1.00212	4.46946	3.85377	0.0633121	0.999991	lymphocyte transmembrane adaptor 1	1.19851	Non_DEG	Non_DEG
4326	RPL36	ENSG00000130255	-0.31348	9.39094	3.85288	0.0633402	0.999991	ribosomal protein L36	1.19832	Non_DEG	Non_DEG
5680	SH3BGRL3	ENSG00000142669	0.221673	11.4528	3.83599	0.063875	0.999991	SH3 domain binding glutamate rich protein like 3	1.19467	Non_DEG	Non_DEG
9609	WBP2NL	ENSG00000183066	-3.68342	0.429556	3.83335	0.0639593	0.999991	WBP2 N-terminal like	1.1941	Non_DEG	Non_DEG
1187	MYNN	ENSG00000085274	0.415884	6.30531	3.83152	0.0640175	0.999991	myoneurin	1.1937	Non_DEG	Non_DEG
10710	RPL10A	ENSG00000198755	-0.303281	9.22171	3.82848	0.0641145	0.999991	ribosomal protein L10a	1.19304	Non_DEG	Non_DEG
11096	TRBV20-1	ENSG00000211747	-4.26466	1.98653	3.82697	0.0641628	0.999991	T cell receptor beta variable 20-1	1.19272	Non_DEG	Non_DEG
5394	KANSL2	ENSG00000139620	0.47797	7.532	3.82571	0.0642032	0.999991	KAT8 regulatory NSL complex subunit 2	1.19244	Non_DEG	Non_DEG
1733	KIAA0391	ENSG00000100890	-0.588521	5.6762	3.82353	0.0642731	0.999991	KIAA0391	1.19197	Non_DEG	Non_DEG
5378	GIT2	ENSG00000139436	0.31331	6.89312	3.8194	0.0644057	0.999991	GIT ArfGAP 2	1.19108	Non_DEG	Non_DEG
6264	B3GAT3	ENSG00000149541	-0.614477	5.56815	3.81939	0.0644058	0.999991	beta-1,3-glucuronyltransferase 3	1.19108	Non_DEG	Non_DEG
713	LRRC40	ENSG00000066557	-0.737694	4.42565	3.81712	0.0644789	0.999991	leucine rich repeat containing 40	1.19058	Non_DEG	Non_DEG
5970	IQGAP2	ENSG00000145703	0.303758	7.20306	3.8151	0.064544	0.999991	IQ motif containing GTPase activating protein 2	1.19014	Non_DEG	Non_DEG
493	NFE2L3	ENSG00000050344	2.76101	1.65598	3.81196	0.064645	0.999991	nuclear factor, erythroid 2 like 3	1.18946	Non_DEG	Non_DEG
4136	PIN1	ENSG00000127445	-0.324753	6.49814	3.80041	0.0650192	0.999991	peptidylprolyl cis/trans isomerase, NIMA-interacting 1	1.18696	Non_DEG	Non_DEG
5710	TIPRL	ENSG00000143155	-0.423881	5.51039	3.79955	0.0650469	0.999991	TOR signaling pathway regulator	1.18677	Non_DEG	Non_DEG
1183	CD82	ENSG00000085117	-1.53631	4.67446	3.79922	0.0650577	0.999991	CD82 molecule	1.1867	Non_DEG	Non_DEG
2817	MAK	ENSG00000111837	2.71829	-0.772629	3.79603	0.0651615	0.999991	male germ cell associated kinase	1.18601	Non_DEG	Non_DEG
383	VCL	ENSG00000035403	1.04462	5.38831	3.79038	0.0653459	0.999991	vinculin	1.18478	Non_DEG	Non_DEG
10539	ZNF181	ENSG00000197841	-1.23629	3.07195	3.78492	0.0655245	0.999991	zinc finger protein 181	1.1836	Non_DEG	Non_DEG
8592	MTBP	ENSG00000172167	2.1908	1.80221	3.78421	0.0655476	0.999991	MDM2 binding protein	1.18344	Non_DEG	Non_DEG
9455	ZBTB2	ENSG00000181472	0.709092	5.19682	3.78371	0.0655643	0.999991	zinc finger and BTB domain containing 2	1.18333	Non_DEG	Non_DEG
1607	NEFH	ENSG00000100285	-3.94489	-0.0538261	3.78275	0.0655957	0.999991	neurofilament heavy	1.18312	Non_DEG	Non_DEG
1772	PRPF6	ENSG00000101161	-0.583359	6.01943	3.78049	0.0656699	0.999991	pre-mRNA processing factor 6	1.18263	Non_DEG	Non_DEG
8431	RPS9	ENSG00000170889	-0.320943	8.43828	3.77709	0.0657816	0.999991	ribosomal protein S9	1.1819	Non_DEG	Non_DEG
4620	ZMYM5	ENSG00000132950	0.444575	6.10779	3.77005	0.0660138	0.999991	zinc finger MYM-type containing 5	1.18037	Non_DEG	Non_DEG
4444	NFATC1	ENSG00000131196	-0.878049	4.57637	3.76901	0.0660482	0.999991	nuclear factor of activated T cells 1	1.18014	Non_DEG	Non_DEG
5914	EIF2A	ENSG00000144895	0.444171	6.3176	3.76696	0.066116	0.999991	eukaryotic translation initiation factor 2A	1.17969	Non_DEG	Non_DEG
1442	CDC6	ENSG00000094804	3.34431	-0.387729	3.76322	0.06624	0.999991	cell division cycle 6	1.17888	Non_DEG	Non_DEG
12291	NTAN1P2	ENSG00000250569	-3.55665	-0.707627	3.76293	0.0662498	0.999991	N-terminal asparagine amidase pseudogene 2	1.17882	Non_DEG	Non_DEG
3879	PACSIN1	ENSG00000124507	-3.27404	2.1332	3.76258	0.0662614	0.999991	protein kinase C and casein kinase substrate in neurons 1	1.17874	Non_DEG	Non_DEG
2465	FBXL15	ENSG00000107872	-0.679774	5.51638	3.76128	0.0663046	0.999991	F-box and leucine rich repeat protein 15	1.17846	Non_DEG	Non_DEG
491	DKK3	ENSG00000050165	2.50717	3.35391	3.75984	0.0663526	0.999991	dickkopf WNT signaling pathway inhibitor 3	1.17814	Non_DEG	Non_DEG
6289	VPS51	ENSG00000149823	-0.710152	5.90893	3.75034	0.0666692	0.999991	VPS51, GARP complex subunit	1.17607	Non_DEG	Non_DEG
12778	RCC1L	ENSG00000274523	-0.896885	3.76662	3.74869	0.0667243	0.999991	RCC1 like	1.17572	Non_DEG	Non_DEG
6112	SLC25A37	ENSG00000147454	-1.06488	3.59783	3.7461	0.066811	0.999991	solute carrier family 25 member 37	1.17515	Non_DEG	Non_DEG
11430	NSUN5P1	ENSG00000223705	-0.679896	4.74019	3.74279	0.0669222	0.999991	NOP2/Sun RNA methyltransferase family member 5 pseudogene 1	1.17443	Non_DEG	Non_DEG
9594	SPATA13	ENSG00000182957	0.258311	6.34157	3.74272	0.0669244	0.999991	spermatogenesis associated 13	1.17442	Non_DEG	Non_DEG
8555	RPS21	ENSG00000171858	-0.364106	8.60047	3.74089	0.0669858	0.999991	ribosomal protein S21	1.17402	Non_DEG	Non_DEG
6777	DHRS1	ENSG00000157379	-0.843877	4.60772	3.7359	0.0671538	0.999991	dehydrogenase/reductase 1	1.17293	Non_DEG	Non_DEG
11473	RPL3P7	ENSG00000225093	1.9776	0.850557	3.73398	0.0672186	0.999991	ribosomal protein L3 pseudogene 7	1.17251	Non_DEG	Non_DEG
937	TTC38	ENSG00000075234	0.771675	5.57139	3.73373	0.0672272	0.999991	tetratricopeptide repeat domain 38	1.17246	Non_DEG	Non_DEG
10934	RACK1	ENSG00000204628	-0.24206	9.9432	3.73322	0.0672442	0.999991	receptor for activated C kinase 1	1.17235	Non_DEG	Non_DEG
4211	MKLN1	ENSG00000128585	0.335902	6.74265	3.72761	0.067434	0.999991	muskelin 1	1.17112	Non_DEG	Non_DEG
1935	CORO1A	ENSG00000102879	-0.350467	9.26954	3.72662	0.0674677	0.999991	coronin 1A	1.1709	Non_DEG	Non_DEG
6298	ITGB1	ENSG00000150093	0.494185	7.96945	3.72543	0.0675081	0.999991	integrin subunit beta 1	1.17064	Non_DEG	Non_DEG
7988	CORO6	ENSG00000167549	-3.92681	-0.381728	3.72373	0.0675655	0.999991	coronin 6	1.17027	Non_DEG	Non_DEG
11472	PFN1P4	ENSG00000225080	-3.40376	-0.406283	3.72365	0.0675683	0.999991	profilin 1 pseudogene 4	1.17026	Non_DEG	Non_DEG
8473	TMEM126A	ENSG00000171202	0.492752	5.45195	3.7208	0.0676653	0.999991	transmembrane protein 126A	1.16963	Non_DEG	Non_DEG
149	NFIX	ENSG00000008441	-3.80509	0.3113	3.71863	0.067739	0.999991	nuclear factor I X	1.16916	Non_DEG	Non_DEG
7268	WDR26	ENSG00000162923	-0.397823	6.18881	3.71806	0.0677585	0.999991	WD repeat domain 26	1.16904	Non_DEG	Non_DEG
3310	CD48	ENSG00000117091	-0.445317	7.51639	3.71471	0.0678729	0.999991	CD48 molecule	1.1683	Non_DEG	Non_DEG
8686	DHCR7	ENSG00000172893	-2.04311	4.50337	3.71188	0.0679694	0.999991	7-dehydrocholesterol reductase	1.16769	Non_DEG	Non_DEG
10696	MT-CO2	ENSG00000198712	-0.318109	12.0605	3.70848	0.0680856	0.999991	mitochondrially encoded cytochrome c oxidase II	1.16694	Non_DEG	Non_DEG
4116	INTS11	ENSG00000127054	-0.412627	6.3003	3.70787	0.0681065	0.999991	integrator complex subunit 11	1.16681	Non_DEG	Non_DEG
11475	SLC9A3-AS1	ENSG00000225138	3.18124	1.5654	3.7053	0.0681946	0.999991	SLC9A3 antisense RNA 1	1.16625	Non_DEG	Non_DEG
6015	FGD2	ENSG00000146192	3.27985	-0.0346978	3.70515	0.0681999	0.999991	FYVE, RhoGEF and PH domain containing 2	1.16622	Non_DEG	Non_DEG
7876	PPIB	ENSG00000166794	0.198919	9.38936	3.70163	0.0683207	0.999991	peptidylprolyl isomerase B	1.16545	Non_DEG	Non_DEG
7757	C1QL3	ENSG00000165985	3.4046	-0.499845	3.69499	0.0685495	0.999991	complement C1q like 3	1.164	Non_DEG	Non_DEG
10973	PSMB10	ENSG00000205220	-0.357144	7.98227	3.68847	0.0687752	0.999991	proteasome subunit beta 10	1.16257	Non_DEG	Non_DEG
7655	MID1IP1	ENSG00000165175	-2.11164	2.0559	3.68748	0.0688095	0.999991	MID1 interacting protein 1	1.16235	Non_DEG	Non_DEG
2285	BET1	ENSG00000105829	-0.879257	4.14659	3.68599	0.0688611	0.999991	Bet1 golgi vesicular membrane trafficking protein	1.16203	Non_DEG	Non_DEG
5478	BBS4	ENSG00000140463	-1.28602	4.4594	3.68042	0.0690545	0.999991	Bardet-Biedl syndrome 4	1.16081	Non_DEG	Non_DEG
10643	ZNF583	ENSG00000198440	-2.57412	2.36003	3.67917	0.0690981	0.999991	zinc finger protein 583	1.16053	Non_DEG	Non_DEG
9727	IRAK1	ENSG00000184216	-0.849743	5.06901	3.67361	0.0692923	0.999991	interleukin 1 receptor associated kinase 1	1.15931	Non_DEG	Non_DEG
804	HDHD5	ENSG00000069998	-0.833175	4.73704	3.672	0.0693486	0.999991	haloacid dehalogenase like hydrolase domain containing 5	1.15896	Non_DEG	Non_DEG
10512	CDC42SE1	ENSG00000197622	0.404858	7.47287	3.67179	0.069356	0.999991	CDC42 small effector 1	1.15892	Non_DEG	Non_DEG
12300	TMED7-TICAM2	ENSG00000251201	-3.66886	-0.859827	3.66688	0.0695278	0.999991	TMED7-TICAM2 readthrough	1.15784	Non_DEG	Non_DEG
7624	VIRMA	ENSG00000164944	0.65236	5.46144	3.65714	0.0698706	0.999991	vir like m6A methyltransferase associated	1.15571	Non_DEG	Non_DEG
11439	HLA-DPB1	ENSG00000223865	0.422356	8.25369	3.65587	0.0699155	0.999991	major histocompatibility complex, class II, DP beta 1	1.15543	Non_DEG	Non_DEG
6798	BRAF	ENSG00000157764	0.534708	5.27213	3.6482	0.0701867	0.999991	B-Raf proto-oncogene, serine/threonine kinase	1.15375	Non_DEG	Non_DEG
6950	RGS12	ENSG00000159788	-3.61965	0.883464	3.64556	0.0702805	0.999991	regulator of G protein signaling 12	1.15317	Non_DEG	Non_DEG
4847	TES	ENSG00000135269	0.441448	7.35555	3.64463	0.0703137	0.999991	testin LIM domain protein	1.15296	Non_DEG	Non_DEG
7208	NFIA	ENSG00000162599	-1.55717	3.00276	3.63654	0.0706018	0.999991	nuclear factor I A	1.15118	Non_DEG	Non_DEG
4925	RC3H1	ENSG00000135870	0.411403	5.47817	3.63554	0.0706377	0.999991	ring finger and CCCH-type domains 1	1.15096	Non_DEG	Non_DEG
1774	MTG2	ENSG00000101181	-0.944745	3.66717	3.629	0.0708716	0.999991	mitochondrial ribosome associated GTPase 2	1.14953	Non_DEG	Non_DEG
7153	FLYWCH2	ENSG00000162076	-0.72681	4.13319	3.62576	0.0709882	0.999991	FLYWCH family member 2	1.14881	Non_DEG	Non_DEG
2499	FBXL20	ENSG00000108306	0.817813	4.57585	3.62439	0.0710374	0.999991	F-box and leucine rich repeat protein 20	1.14851	Non_DEG	Non_DEG
911	CLNS1A	ENSG00000074201	-0.422184	5.92615	3.62284	0.0710933	0.999991	chloride nucleotide-sensitive channel 1A	1.14817	Non_DEG	Non_DEG
3814	RAP2C	ENSG00000123728	0.361367	5.69168	3.62169	0.0711346	0.999991	RAP2C, member of RAS oncogene family	1.14792	Non_DEG	Non_DEG
10403	SLC39A10	ENSG00000196950	0.486752	5.24326	3.61463	0.0713892	0.999991	solute carrier family 39 member 10	1.14637	Non_DEG	Non_DEG
1228	TXLNG	ENSG00000086712	0.776825	5.22891	3.61436	0.0713991	0.999991	taxilin gamma	1.14631	Non_DEG	Non_DEG
1880	SLC25A14	ENSG00000102078	0.665827	4.3457	3.61204	0.0714831	0.999991	solute carrier family 25 member 14	1.1458	Non_DEG	Non_DEG
1021	PIK3C3	ENSG00000078142	0.625311	5.38536	3.61151	0.0715025	0.999991	phosphatidylinositol 3-kinase catalytic subunit type 3	1.14568	Non_DEG	Non_DEG
1413	SUPT16H	ENSG00000092201	0.382272	6.64387	3.60513	0.0717341	0.999991	SPT16 homolog, facilitates chromatin remodeling subunit	1.14427	Non_DEG	Non_DEG
11176	ARL2	ENSG00000213465	-0.450053	5.56634	3.60507	0.071736	0.999991	ADP ribosylation factor like GTPase 2	1.14426	Non_DEG	Non_DEG
8142	STIP1	ENSG00000168439	-0.68065	5.76526	3.60308	0.0718086	0.999991	stress induced phosphoprotein 1	1.14382	Non_DEG	Non_DEG
3482	HDHD3	ENSG00000119431	-1.04227	4.23678	3.60004	0.0719193	0.999991	haloacid dehalogenase like hydrolase domain containing 3	1.14315	Non_DEG	Non_DEG
7672	STOML2	ENSG00000165283	-0.337496	6.14322	3.59605	0.072065	0.999991	stomatin like 2	1.14228	Non_DEG	Non_DEG
5823	PDIA6	ENSG00000143870	0.377364	7.62793	3.59395	0.072142	0.999991	protein disulfide isomerase family A member 6	1.14181	Non_DEG	Non_DEG
8226	SLC25A6	ENSG00000169100	-0.305935	8.86394	3.59339	0.0721624	0.999991	solute carrier family 25 member 6	1.14169	Non_DEG	Non_DEG
8626	CLP1	ENSG00000172409	0.551961	5.5598	3.59176	0.0722224	0.999991	cleavage and polyadenylation factor I subunit 1	1.14133	Non_DEG	Non_DEG
7471	METAP1	ENSG00000164024	-0.451465	5.72112	3.58717	0.0723906	0.999991	methionyl aminopeptidase 1	1.14032	Non_DEG	Non_DEG
3434	RPN2	ENSG00000118705	0.241174	8.15258	3.5855	0.0724522	0.999991	ribophorin II	1.13995	Non_DEG	Non_DEG
4868	TESPA1	ENSG00000135426	-0.69895	5.45385	3.58461	0.0724848	0.999991	thymocyte expressed, positive selection associated 1	1.13975	Non_DEG	Non_DEG
8559	RPS7	ENSG00000171863	-0.247744	8.94243	3.58128	0.0726074	0.999991	ribosomal protein S7	1.13902	Non_DEG	Non_DEG
372	PIAS1	ENSG00000033800	0.304749	7.58879	3.58053	0.0726352	0.999991	protein inhibitor of activated STAT 1	1.13885	Non_DEG	Non_DEG
5607	MBD1	ENSG00000141644	-0.796439	4.73307	3.57939	0.0726773	0.999991	methyl-CpG binding domain protein 1	1.1386	Non_DEG	Non_DEG
10572	NOL8	ENSG00000198000	-0.435097	6.20958	3.57516	0.0728338	0.999991	nucleolar protein 8	1.13767	Non_DEG	Non_DEG
8557	MRM3	ENSG00000171861	0.696649	5.40742	3.56831	0.0730877	0.999991	mitochondrial rRNA methyltransferase 3	1.13616	Non_DEG	Non_DEG
8937	LSM1	ENSG00000175324	0.337874	6.38388	3.56535	0.0731978	0.999991	LSM1 homolog, mRNA degradation associated	1.1355	Non_DEG	Non_DEG
1191	SEH1L	ENSG00000085415	-0.753186	4.24989	3.56242	0.0733071	0.999991	SEH1 like nucleoporin	1.13485	Non_DEG	Non_DEG
10331	GDAP2	ENSG00000196505	0.736826	4.73466	3.56173	0.0733327	0.999991	ganglioside induced differentiation associated protein 2	1.1347	Non_DEG	Non_DEG
3819	ZNF137P	ENSG00000123870	3.60434	0.136849	3.56057	0.073376	0.999991	zinc finger protein 137, pseudogene	1.13445	Non_DEG	Non_DEG
5442	WDR20	ENSG00000140153	0.794346	4.74371	3.55818	0.0734655	0.999991	WD repeat domain 20	1.13392	Non_DEG	Non_DEG
4672	MKRN1	ENSG00000133606	0.326468	7.32401	3.5574	0.0734947	0.999991	makorin ring finger protein 1	1.13374	Non_DEG	Non_DEG
10561	RPL12	ENSG00000197958	-0.226309	9.51521	3.55651	0.0735279	0.999991	ribosomal protein L12	1.13355	Non_DEG	Non_DEG
6497	SMARCA5	ENSG00000153147	0.388471	6.39535	3.55614	0.0735418	0.999991	SWI/SNF related, matrix associated, actin dependent regulator of chromatin, subfamily a, member 5	1.13347	Non_DEG	Non_DEG
5561	CLTC	ENSG00000141367	0.454325	6.72271	3.55404	0.0736204	0.999991	clathrin heavy chain	1.133	Non_DEG	Non_DEG
4128	RAP1B	ENSG00000127314	0.222362	9.59819	3.54972	0.0737827	0.999991	RAP1B, member of RAS oncogene family	1.13205	Non_DEG	Non_DEG
3538	IDE	ENSG00000119912	0.790899	4.72727	3.54709	0.0738813	0.999991	insulin degrading enzyme	1.13147	Non_DEG	Non_DEG
2433	RASSF4	ENSG00000107551	2.44953	3.35191	3.5467	0.0738962	0.999991	Ras association domain family member 4	1.13138	Non_DEG	Non_DEG
9180	RIC8A	ENSG00000177963	-0.459364	5.41682	3.54554	0.0739397	0.999991	RIC8 guanine nucleotide exchange factor A	1.13112	Non_DEG	Non_DEG
1666	GZMH	ENSG00000100450	0.717115	9.40782	3.54553	0.07394	0.999991	granzyme H	1.13112	Non_DEG	Non_DEG
3663	PEX16	ENSG00000121680	-0.486662	5.50095	3.54061	0.0741259	0.999991	peroxisomal biogenesis factor 16	1.13003	Non_DEG	Non_DEG
11192	LEPROT	ENSG00000213625	0.774711	4.20496	3.54054	0.0741284	0.999991	leptin receptor overlapping transcript	1.13002	Non_DEG	Non_DEG
10238	SLC35E2B	ENSG00000189339	-0.752777	5.5954	3.53727	0.0742522	0.999991	solute carrier family 35 member E2B	1.12929	Non_DEG	Non_DEG
3734	ARL4A	ENSG00000122644	0.363894	7.30855	3.53492	0.0743412	0.999991	ADP ribosylation factor like GTPase 4A	1.12877	Non_DEG	Non_DEG
2468	ANKRD26	ENSG00000107890	0.765647	4.15206	3.53487	0.0743429	0.999991	ankyrin repeat domain 26	1.12876	Non_DEG	Non_DEG
4608	OSER1	ENSG00000132823	0.409243	7.71096	3.53411	0.0743717	0.999991	oxidative stress responsive serine rich 1	1.12859	Non_DEG	Non_DEG
2167	C19orf44	ENSG00000105072	-3.4629	0.44469	3.52501	0.0747179	0.999991	chromosome 19 open reading frame 44	1.12658	Non_DEG	Non_DEG
1904	RBM3	ENSG00000102317	0.297569	8.72709	3.52202	0.0748318	0.999991	RNA binding motif protein 3	1.12591	Non_DEG	Non_DEG
4732	PTPN22	ENSG00000134242	0.332414	7.38223	3.51978	0.0749175	0.999991	protein tyrosine phosphatase, non-receptor type 22	1.12542	Non_DEG	Non_DEG
5528	RPS2	ENSG00000140988	-0.279609	11.5878	3.51699	0.0750241	0.999991	ribosomal protein S2	1.1248	Non_DEG	Non_DEG
1960	SETD6	ENSG00000103037	-1.1911	4.04691	3.5111	0.0752503	0.999991	SET domain containing 6	1.12349	Non_DEG	Non_DEG
6865	DUSP23	ENSG00000158716	-0.532194	5.56328	3.49661	0.0758098	0.999991	dual specificity phosphatase 23	1.12027	Non_DEG	Non_DEG
10929	ZNF468	ENSG00000204604	0.864755	5.40634	3.4945	0.0758915	0.999991	zinc finger protein 468	1.11981	Non_DEG	Non_DEG
9825	C6orf120	ENSG00000185127	-1.29729	3.38211	3.48707	0.0761807	0.999991	chromosome 6 open reading frame 120	1.11816	Non_DEG	Non_DEG
296	ZDHHC6	ENSG00000023041	0.281383	6.53914	3.48529	0.07625	0.999991	zinc finger DHHC-type containing 6	1.11776	Non_DEG	Non_DEG
8627	RSPH9	ENSG00000172426	-2.1427	0.573533	3.4814	0.076402	0.999991	radial spoke head 9 homolog	1.1169	Non_DEG	Non_DEG
2166	PPP6R1	ENSG00000105063	-0.550654	5.70368	3.47856	0.0765131	0.999991	protein phosphatase 6 regulatory subunit 1	1.11626	Non_DEG	Non_DEG
3307	ETV3	ENSG00000117036	0.564573	5.2728	3.47804	0.0765335	0.999991	ETS variant 3	1.11615	Non_DEG	Non_DEG
3834	PREX1	ENSG00000124126	0.362778	6.6131	3.47626	0.0766035	0.999991	phosphatidylinositol-3,4,5-trisphosphate dependent Rac exchange factor 1	1.11575	Non_DEG	Non_DEG
5899	RPL32	ENSG00000144713	-0.292851	10.0585	3.47595	0.0766155	0.999991	ribosomal protein L32	1.11568	Non_DEG	Non_DEG
733	TNFRSF1A	ENSG00000067182	-0.794129	4.36787	3.47398	0.0766929	0.999991	TNF receptor superfamily member 1A	1.11525	Non_DEG	Non_DEG
5662	CARM1	ENSG00000142453	-2.55645	0.728307	3.47261	0.0767467	0.999991	coactivator associated arginine methyltransferase 1	1.11494	Non_DEG	Non_DEG
1648	L3MBTL2	ENSG00000100395	-0.776725	4.57337	3.47081	0.0768176	0.999991	L3MBTL2, polycomb repressive complex 1 subunit	1.11454	Non_DEG	Non_DEG
9913	GNB1L	ENSG00000185838	-1.628	3.03501	3.46824	0.076919	0.999991	G protein subunit beta 1 like	1.11397	Non_DEG	Non_DEG
9663	HMCES	ENSG00000183624	-0.440725	6.01018	3.46709	0.0769643	0.999991	5-hydroxymethylcytosine binding, ES cell specific	1.11371	Non_DEG	Non_DEG
3348	NSUN4	ENSG00000117481	-0.409569	5.44931	3.46676	0.0769774	0.999991	NOP2/Sun RNA methyltransferase family member 4	1.11364	Non_DEG	Non_DEG
4246	ANAPC13	ENSG00000129055	-0.429946	6.12831	3.46277	0.077135	0.999991	anaphase promoting complex subunit 13	1.11275	Non_DEG	Non_DEG
2377	YKT6	ENSG00000106636	0.554992	4.48932	3.45195	0.0775643	0.999991	YKT6 v-SNARE homolog	1.11034	Non_DEG	Non_DEG
10734	UBE2J1	ENSG00000198833	0.437164	6.84698	3.4512	0.0775941	0.999991	ubiquitin conjugating enzyme E2 J1	1.11017	Non_DEG	Non_DEG
350	NUP160	ENSG00000030066	0.401899	6.46999	3.44984	0.0776484	0.999991	nucleoporin 160	1.10987	Non_DEG	Non_DEG
462	USP28	ENSG00000048028	0.853772	5.85757	3.44724	0.0777522	0.999991	ubiquitin specific peptidase 28	1.10929	Non_DEG	Non_DEG
1412	HNRNPC	ENSG00000092199	-0.190292	9.42476	3.4428	0.0779293	0.999991	heterogeneous nuclear ribonucleoprotein C (C1/C2)	1.1083	Non_DEG	Non_DEG
451	POLR2B	ENSG00000047315	0.453647	7.17628	3.44039	0.078026	0.999991	RNA polymerase II subunit B	1.10776	Non_DEG	Non_DEG
4399	ZNF317	ENSG00000130803	0.483259	6.39137	3.43775	0.0781319	0.999991	zinc finger protein 317	1.10717	Non_DEG	Non_DEG
3549	FAM45A	ENSG00000119979	0.592006	5.51007	3.43411	0.0782783	0.999991	family with sequence similarity 45 member A	1.10636	Non_DEG	Non_DEG
2366	MRPL32	ENSG00000106591	0.389108	6.56288	3.43114	0.0783979	0.999991	mitochondrial ribosomal protein L32	1.1057	Non_DEG	Non_DEG
12620	LINC00663	ENSG00000266904	-4.00022	0.215544	3.42596	0.0786067	0.999991	long intergenic non-protein coding RNA 663	1.10454	Non_DEG	Non_DEG
11832	SP2-AS1	ENSG00000234494	3.31972	-0.838586	3.42533	0.0786322	0.999991	SP2 antisense RNA 1	1.1044	Non_DEG	Non_DEG
881	NFATC3	ENSG00000072736	0.41373	7.58355	3.41758	0.0789467	0.999991	nuclear factor of activated T cells 3	1.10267	Non_DEG	Non_DEG
11321	HOMEZ	ENSG00000215271	2.01515	1.22919	3.41233	0.0791602	0.999991	homeobox and leucine zipper encoding	1.10149	Non_DEG	Non_DEG
2081	RAB2A	ENSG00000104388	0.277788	7.02743	3.41161	0.0791896	0.999991	RAB2A, member RAS oncogene family	1.10133	Non_DEG	Non_DEG
9238	SUZ12	ENSG00000178691	0.446163	5.09428	3.40863	0.0793111	0.999991	SUZ12 polycomb repressive complex 2 subunit	1.10067	Non_DEG	Non_DEG
1164	ZMPSTE24	ENSG00000084073	0.519357	5.11699	3.40823	0.0793274	0.999991	zinc metallopeptidase STE24	1.10058	Non_DEG	Non_DEG
11948	CECR7	ENSG00000237438	-3.74567	0.438935	3.40822	0.0793281	0.999991	cat eye syndrome chromosome region, candidate 7 (non-protein coding)	1.10057	Non_DEG	Non_DEG
6129	EBAG9	ENSG00000147654	-0.752984	4.75816	3.40763	0.0793521	0.999991	estrogen receptor binding site associated, antigen, 9	1.10044	Non_DEG	Non_DEG
7773	RPUSD2	ENSG00000166133	-0.690672	4.10115	3.40349	0.0795213	0.999991	RNA pseudouridylate synthase domain containing 2	1.09952	Non_DEG	Non_DEG
10282	ZNF836	ENSG00000196267	-0.878622	3.9629	3.40173	0.0795935	0.999991	zinc finger protein 836	1.09912	Non_DEG	Non_DEG
11846	GAS5	ENSG00000234741	-0.29588	7.65871	3.39989	0.0796691	0.999991	growth arrest specific 5 (non-protein coding)	1.09871	Non_DEG	Non_DEG
1665	SDR39U1	ENSG00000100445	-0.341228	7.01137	3.3988	0.0797137	0.999991	short chain dehydrogenase/reductase family 39U member 1	1.09847	Non_DEG	Non_DEG
8027	SRR	ENSG00000167720	-1.70171	2.78533	3.39056	0.0800534	0.999991	serine racemase	1.09662	Non_DEG	Non_DEG
9406	CXCR2	ENSG00000180871	3.06882	2.15404	3.38568	0.0802551	0.999991	C-X-C motif chemokine receptor 2	1.09553	Non_DEG	Non_DEG
8631	PRSS30P	ENSG00000172460	0.873676	4.05204	3.38478	0.0802923	0.999991	protease, serine, 30 pseudogene	1.09533	Non_DEG	Non_DEG
7914	NUDT21	ENSG00000167005	0.372893	6.08776	3.38306	0.0803635	0.999991	nudix hydrolase 21	1.09494	Non_DEG	Non_DEG
9512	P2RY8	ENSG00000182162	-0.640359	7.07962	3.38066	0.0804635	0.999991	P2Y receptor family member 8	1.0944	Non_DEG	Non_DEG
8167	TMEM208	ENSG00000168701	0.374903	6.15566	3.37924	0.0805223	0.999991	transmembrane protein 208	1.09408	Non_DEG	Non_DEG
10910	NCR3	ENSG00000204475	0.558553	7.34294	3.37653	0.0806351	0.999991	natural cytotoxicity triggering receptor 3	1.09348	Non_DEG	Non_DEG
2822	NEDD9	ENSG00000111859	0.534508	5.61985	3.37358	0.0807578	0.999991	neural precursor cell expressed, developmentally down-regulated 9	1.09282	Non_DEG	Non_DEG
9227	SLC25A20	ENSG00000178537	0.874255	5.44207	3.37188	0.080829	0.999991	solute carrier family 25 member 20	1.09243	Non_DEG	Non_DEG
9648	PI4KAP2	ENSG00000183506	0.667036	4.54028	3.37124	0.0808557	0.999991	phosphatidylinositol 4-kinase alpha pseudogene 2	1.09229	Non_DEG	Non_DEG
8095	RAB4A	ENSG00000168118	0.418477	5.29742	3.37035	0.080893	0.999991	RAB4A, member RAS oncogene family	1.09209	Non_DEG	Non_DEG
3392	RPS25	ENSG00000118181	-0.3009	10.9521	3.36708	0.0810295	0.999991	ribosomal protein S25	1.09136	Non_DEG	Non_DEG
12137	WDR86-AS1	ENSG00000243836	-0.743492	4.51616	3.36466	0.0811312	0.999991	WDR86 antisense RNA 1	1.09081	Non_DEG	Non_DEG
2498	RPL19	ENSG00000108298	-0.235108	10.5137	3.36305	0.0811989	0.999991	ribosomal protein L19	1.09045	Non_DEG	Non_DEG
10760	MT-ND1	ENSG00000198888	-0.431418	10.6181	3.36195	0.0812447	0.999991	mitochondrially encoded NADH:ubiquinone oxidoreductase core subunit 1	1.0902	Non_DEG	Non_DEG
8236	NSMCE1	ENSG00000169189	-0.535077	6.37854	3.3589	0.0813732	0.999991	NSE1 homolog, SMC5-SMC6 complex component	1.08952	Non_DEG	Non_DEG
5101	DCTN3	ENSG00000137100	0.27026	6.57676	3.35866	0.0813833	0.999991	dynactin subunit 3	1.08946	Non_DEG	Non_DEG
10958	ATP6V0E2-AS1	ENSG00000204934	3.50391	0.146268	3.35558	0.0815128	0.999991	ATP6V0E2 antisense RNA 1	1.08877	Non_DEG	Non_DEG
633	INTS13	ENSG00000064102	-0.54042	4.77655	3.35142	0.0816884	0.999991	integrator complex subunit 13	1.08784	Non_DEG	Non_DEG
2583	NAT9	ENSG00000109065	0.69802	4.31697	3.35109	0.0817025	0.999991	N-acetyltransferase 9 (putative)	1.08776	Non_DEG	Non_DEG
901	PPP2R3A	ENSG00000073711	2.25201	1.4857	3.35016	0.0817419	0.999991	protein phosphatase 2 regulatory subunit B''alpha	1.08756	Non_DEG	Non_DEG
1600	LMF2	ENSG00000100258	-0.626841	4.36297	3.34963	0.0817643	0.999991	lipase maturation factor 2	1.08744	Non_DEG	Non_DEG
5566	AFG3L2	ENSG00000141385	-0.634348	5.15669	3.34903	0.0817895	0.999991	AFG3 like matrix AAA peptidase subunit 2	1.0873	Non_DEG	Non_DEG
8971	TMEM70	ENSG00000175606	0.423207	5.89417	3.34722	0.0818662	0.999991	transmembrane protein 70	1.0869	Non_DEG	Non_DEG
12488	THTPA	ENSG00000259431	-1.43424	3.15314	3.33709	0.082297	0.999991	thiamine triphosphatase	1.08462	Non_DEG	Non_DEG
4923	FAM129A	ENSG00000135842	-0.570534	5.90702	3.33465	0.0824011	0.999991	family with sequence similarity 129 member A	1.08407	Non_DEG	Non_DEG
726	PFKP	ENSG00000067057	-0.763589	5.87046	3.33372	0.0824408	0.999991	phosphofructokinase, platelet	1.08386	Non_DEG	Non_DEG
4264	PUS7L	ENSG00000129317	0.595561	4.60869	3.33072	0.082569	0.999991	pseudouridylate synthase 7 like	1.08318	Non_DEG	Non_DEG
5204	GTF2B	ENSG00000137947	0.461763	7.21306	3.32875	0.0826533	0.999991	general transcription factor IIB	1.08274	Non_DEG	Non_DEG
1170	APLP2	ENSG00000084234	0.558885	5.58702	3.32728	0.0827164	0.999991	amyloid beta precursor like protein 2	1.08241	Non_DEG	Non_DEG
7245	C1orf74	ENSG00000162757	-1.88157	1.22322	3.32554	0.0827911	0.999991	chromosome 1 open reading frame 74	1.08202	Non_DEG	Non_DEG
4091	CFP	ENSG00000126759	-4.08821	0.91975	3.32013	0.0830237	0.999991	complement factor properdin	1.0808	Non_DEG	Non_DEG
1221	SEPHS1	ENSG00000086475	0.549936	4.73869	3.31883	0.0830796	0.999991	selenophosphate synthetase 1	1.08051	Non_DEG	Non_DEG
2814	DSE	ENSG00000111817	2.46937	0.607453	3.31812	0.0831105	0.999991	dermatan sulfate epimerase	1.08034	Non_DEG	Non_DEG
6243	RPS3	ENSG00000149273	-0.220035	11.5825	3.31785	0.0831219	0.999991	ribosomal protein S3	1.08028	Non_DEG	Non_DEG
1908	ARMCX3	ENSG00000102401	-0.780197	4.23936	3.31546	0.0832254	0.999991	armadillo repeat containing, X-linked 3	1.07974	Non_DEG	Non_DEG
11646	PRDX3P1	ENSG00000229598	-3.79796	-0.21342	3.31478	0.0832544	0.999991	peroxiredoxin 3 pseudogene 1	1.07959	Non_DEG	Non_DEG
6881	NDUFS2	ENSG00000158864	-0.394412	6.56145	3.30778	0.0835577	0.999991	NADH:ubiquinone oxidoreductase core subunit S2	1.07801	Non_DEG	Non_DEG
2178	PDCD5	ENSG00000105185	-0.489163	5.75079	3.30608	0.0836313	0.999991	programmed cell death 5	1.07763	Non_DEG	Non_DEG
2488	CUL2	ENSG00000108094	0.777023	5.74958	3.30607	0.083632	0.999991	cullin 2	1.07763	Non_DEG	Non_DEG
4155	KDM4B	ENSG00000127663	0.768636	4.35615	3.30358	0.08374	0.999991	lysine demethylase 4B	1.07707	Non_DEG	Non_DEG
4014	RRBP1	ENSG00000125844	0.631348	4.64386	3.30292	0.083769	0.999991	ribosome binding protein 1	1.07692	Non_DEG	Non_DEG
3235	MECR	ENSG00000116353	-0.944262	4.25588	3.30232	0.0837952	0.999991	mitochondrial trans-2-enoyl-CoA reductase	1.07678	Non_DEG	Non_DEG
6715	EEF1A1	ENSG00000156508	-0.222064	13.3405	3.30055	0.0838722	0.999991	eukaryotic translation elongation factor 1 alpha 1	1.07638	Non_DEG	Non_DEG
1433	NUP50	ENSG00000093000	-0.474031	5.11085	3.30007	0.0838929	0.999991	nucleoporin 50	1.07627	Non_DEG	Non_DEG
9780	UBE2G2	ENSG00000184787	0.342487	6.70048	3.29891	0.0839434	0.999991	ubiquitin conjugating enzyme E2 G2	1.07601	Non_DEG	Non_DEG
35	PLXND1	ENSG00000004399	-1.16666	3.59153	3.29729	0.0840144	0.999991	plexin D1	1.07565	Non_DEG	Non_DEG
9861	SMYD3	ENSG00000185420	-0.480336	4.99287	3.29726	0.0840156	0.999991	SET and MYND domain containing 3	1.07564	Non_DEG	Non_DEG
1861	AMMECR1	ENSG00000101935	0.535804	4.25314	3.2921	0.0842412	0.999991	Alport syndrome, mental retardation, midface hypoplasia and elliptocytosis chromosomal region gene 1	1.07448	Non_DEG	Non_DEG
8732	TNKS	ENSG00000173273	0.508272	5.36866	3.28629	0.0844965	0.999991	tankyrase	1.07316	Non_DEG	Non_DEG
10273	RYR1	ENSG00000196218	-3.70531	0.37616	3.28353	0.0846178	0.999991	ryanodine receptor 1	1.07254	Non_DEG	Non_DEG
3933	GOT2	ENSG00000125166	-0.486701	5.44668	3.27968	0.0847873	0.999991	glutamic-oxaloacetic transaminase 2	1.07167	Non_DEG	Non_DEG
6495	SCOC	ENSG00000153130	-0.499826	5.41821	3.27886	0.0848236	0.999991	short coiled-coil protein	1.07148	Non_DEG	Non_DEG
11070	SELENOH	ENSG00000211450	-0.431167	6.78446	3.2777	0.0848751	0.999991	selenoprotein H	1.07122	Non_DEG	Non_DEG
7167	SLC25A45	ENSG00000162241	-0.551286	4.96117	3.27255	0.0851027	0.999991	solute carrier family 25 member 45	1.07006	Non_DEG	Non_DEG
5721	XCL2	ENSG00000143185	-1.95481	5.05839	3.2687	0.0852737	0.999991	X-C motif chemokine ligand 2	1.06919	Non_DEG	Non_DEG
11275	KANSL1-AS1	ENSG00000214401	-0.846108	4.17264	3.2638	0.0854916	0.999991	KANSL1 antisense RNA 1	1.06808	Non_DEG	Non_DEG
12023	ACAD11	ENSG00000240303	0.869108	5.36404	3.26175	0.0855834	0.999991	acyl-CoA dehydrogenase family member 11	1.06761	Non_DEG	Non_DEG
7603	DNAAF5	ENSG00000164818	-2.00709	2.5139	3.25192	0.0860232	0.999991	dynein axonemal assembly factor 5	1.06538	Non_DEG	Non_DEG
5741	XPR1	ENSG00000143324	-0.799294	3.99841	3.24978	0.0861194	0.999991	xenotropic and polytropic retrovirus receptor 1	1.0649	Non_DEG	Non_DEG
4396	THEMIS2	ENSG00000130775	1.17204	5.59834	3.24807	0.0861962	0.999991	thymocyte selection associated family member 2	1.06451	Non_DEG	Non_DEG
2494	PBLD	ENSG00000108187	-3.00295	0.378619	3.24165	0.0864857	0.999991	phenazine biosynthesis like protein domain containing	1.06306	Non_DEG	Non_DEG
1040	PKD2L2	ENSG00000078795	2.80236	-0.0916891	3.24092	0.0865185	0.999991	polycystin 2 like 2, transient receptor potential cation channel	1.06289	Non_DEG	Non_DEG
7499	ANXA5	ENSG00000164111	0.331763	7.62819	3.23464	0.0868028	0.999991	annexin A5	1.06147	Non_DEG	Non_DEG
8637	CARNS1	ENSG00000172508	1.39832	2.33816	3.23052	0.08699	0.999991	carnosine synthase 1	1.06053	Non_DEG	Non_DEG
11817	RPS28	ENSG00000233927	-0.289198	9.05512	3.22647	0.0871742	0.999991	ribosomal protein S28	1.05961	Non_DEG	Non_DEG
604	SFSWAP	ENSG00000061936	-0.40034	5.55417	3.22054	0.087445	0.999991	splicing factor SWAP	1.05826	Non_DEG	Non_DEG
663	GNAI3	ENSG00000065135	0.300715	7.2729	3.22039	0.0874522	0.999991	G protein subunit alpha i3	1.05823	Non_DEG	Non_DEG
739	DNTTIP2	ENSG00000067334	0.262188	8.28866	3.21917	0.0875076	0.999991	deoxynucleotidyltransferase terminal interacting protein 2	1.05795	Non_DEG	Non_DEG
2653	EHD1	ENSG00000110047	-0.479909	6.53774	3.21908	0.0875122	0.999991	EH domain containing 1	1.05793	Non_DEG	Non_DEG
10527	EME2	ENSG00000197774	1.01864	3.08631	3.21792	0.0875649	0.999991	essential meiotic structure-specific endonuclease subunit 2	1.05767	Non_DEG	Non_DEG
655	PMS1	ENSG00000064933	-0.449787	5.56674	3.21739	0.0875896	0.999991	PMS1 homolog 1, mismatch repair system component	1.05755	Non_DEG	Non_DEG
6624	PI4K2A	ENSG00000155252	0.695997	4.87869	3.21539	0.087681	0.999991	phosphatidylinositol 4-kinase type 2 alpha	1.05709	Non_DEG	Non_DEG
8850	DENND4A	ENSG00000174485	0.478691	6.68133	3.21507	0.087696	0.999991	DENN domain containing 4A	1.05702	Non_DEG	Non_DEG
8279	C15orf40	ENSG00000169609	-0.47927	4.99521	3.21469	0.0877133	0.999991	chromosome 15 open reading frame 40	1.05693	Non_DEG	Non_DEG
3240	RAP1A	ENSG00000116473	-0.41004	6.03789	3.21166	0.0878526	0.999991	RAP1A, member of RAS oncogene family	1.05625	Non_DEG	Non_DEG
6389	RNF144A	ENSG00000151692	0.805821	3.8126	3.20963	0.0879458	0.999991	ring finger protein 144A	1.05578	Non_DEG	Non_DEG
6441	XRCC4	ENSG00000152422	0.895287	3.73605	3.20939	0.087957	0.999991	X-ray repair cross complementing 4	1.05573	Non_DEG	Non_DEG
8159	ZSWIM1	ENSG00000168612	-3.66465	0.278206	3.20899	0.0879756	0.999991	zinc finger SWIM-type containing 1	1.05564	Non_DEG	Non_DEG
7721	SNAPC4	ENSG00000165684	-1.68587	1.64432	3.20896	0.0879768	0.999991	small nuclear RNA activating complex polypeptide 4	1.05563	Non_DEG	Non_DEG
8521	PIK3CD	ENSG00000171608	-0.39406	6.39799	3.20787	0.088027	0.999991	phosphatidylinositol-4,5-bisphosphate 3-kinase catalytic subunit delta	1.05538	Non_DEG	Non_DEG
10992	SMG1P2	ENSG00000205534	0.774727	4.19074	3.20738	0.0880494	0.999991	SMG1 pseudogene 2	1.05527	Non_DEG	Non_DEG
10505	ENTPD6	ENSG00000197586	-0.86777	4.97235	3.20519	0.0881508	0.999991	ectonucleoside triphosphate diphosphohydrolase 6 (putative)	1.05477	Non_DEG	Non_DEG
8081	CTNNB1	ENSG00000168036	0.46886	6.17828	3.20374	0.0882176	0.999991	catenin beta 1	1.05444	Non_DEG	Non_DEG
11182	DNAJC9	ENSG00000213551	0.406919	6.34569	3.20333	0.0882368	0.999991	DnaJ heat shock protein family (Hsp40) member C9	1.05435	Non_DEG	Non_DEG
6538	ZUFSP	ENSG00000153975	0.554658	4.52803	3.20058	0.0883637	0.999991	zinc finger with UFM1 specific peptidase domain	1.05373	Non_DEG	Non_DEG
7759	HACD1	ENSG00000165996	-3.5828	-1.06535	3.20039	0.0883729	0.999991	3-hydroxyacyl-CoA dehydratase 1	1.05368	Non_DEG	Non_DEG
4292	MAP7D3	ENSG00000129680	-1.00094	4.12946	3.19834	0.0884676	0.999991	MAP7 domain containing 3	1.05322	Non_DEG	Non_DEG
5096	APTX	ENSG00000137074	0.454232	5.30856	3.1971	0.0885254	0.999991	aprataxin	1.05293	Non_DEG	Non_DEG
11044	HLA-A	ENSG00000206503	-0.212934	11.585	3.19383	0.0886773	0.999991	major histocompatibility complex, class I, A	1.05219	Non_DEG	Non_DEG
2965	SKP1	ENSG00000113558	0.163494	9.47123	3.18864	0.0889188	0.999991	S-phase kinase associated protein 1	1.05101	Non_DEG	Non_DEG
12864	HIST1H2AM	ENSG00000278677	-2.09454	0.913045	3.18326	0.0891702	0.999991	histone cluster 1 H2A family member m	1.04978	Non_DEG	Non_DEG
840	RPL31	ENSG00000071082	-0.273928	10.39	3.17641	0.0894916	0.999991	ribosomal protein L31	1.04822	Non_DEG	Non_DEG
4390	GMFG	ENSG00000130755	-0.265602	8.76652	3.17406	0.089602	0.999991	glia maturation factor gamma	1.04768	Non_DEG	Non_DEG
7994	SERTAD3	ENSG00000167565	0.513882	5.96872	3.1728	0.0896616	0.999991	SERTA domain containing 3	1.04739	Non_DEG	Non_DEG
5509	CDR2	ENSG00000140743	-0.649377	5.22159	3.16468	0.090045	0.999991	cerebellar degeneration related protein 2	1.04554	Non_DEG	Non_DEG
1934	TRADD	ENSG00000102871	-0.443361	6.18277	3.16223	0.0901606	0.999991	TNFRSF1A associated via death domain	1.04498	Non_DEG	Non_DEG
3524	KLHL29	ENSG00000119771	2.76086	0.0887305	3.16112	0.0902135	0.999991	kelch like family member 29	1.04473	Non_DEG	Non_DEG
12659	NAPA-AS1	ENSG00000268061	-2.59307	1.38246	3.16012	0.0902609	0.999991	NAPA antisense RNA 1	1.0445	Non_DEG	Non_DEG
6453	ZFP36L2	ENSG00000152518	-0.391719	9.72449	3.15922	0.0903039	0.999991	ZFP36 ring finger protein like 2	1.04429	Non_DEG	Non_DEG
4200	APOL2	ENSG00000128335	-1.36004	3.47138	3.1581	0.090357	0.999991	apolipoprotein L2	1.04404	Non_DEG	Non_DEG
1920	PARP4	ENSG00000102699	0.434752	6.07896	3.15711	0.0904038	0.999991	poly(ADP-ribose) polymerase family member 4	1.04381	Non_DEG	Non_DEG
7273	RFTN2	ENSG00000162944	3.14183	-0.188079	3.15638	0.0904387	0.999991	raftlin family member 2	1.04365	Non_DEG	Non_DEG
923	LMAN1	ENSG00000074695	-0.521015	5.76451	3.15453	0.0905268	0.999991	lectin, mannose binding 1	1.04322	Non_DEG	Non_DEG
239	RNF14	ENSG00000013561	0.751857	4.88455	3.15421	0.0905421	0.999991	ring finger protein 14	1.04315	Non_DEG	Non_DEG
6707	UQCRB	ENSG00000156467	-0.261371	7.79361	3.14745	0.0908648	0.999991	ubiquinol-cytochrome c reductase binding protein	1.0416	Non_DEG	Non_DEG
2303	LMBR1	ENSG00000105983	-0.600739	5.05163	3.14664	0.0909035	0.999991	limb development membrane protein 1	1.04142	Non_DEG	Non_DEG
641	RFXANK	ENSG00000064490	-0.731434	4.96576	3.14408	0.0910261	0.999991	regulatory factor X associated ankyrin containing protein	1.04083	Non_DEG	Non_DEG
1952	POLR2C	ENSG00000102978	0.530176	5.20605	3.14385	0.091037	0.999991	RNA polymerase II subunit C	1.04078	Non_DEG	Non_DEG
7559	CITED2	ENSG00000164442	-0.544029	6.18266	3.14377	0.0910411	0.999991	Cbp/p300 interacting transactivator with Glu/Asp rich carboxy-terminal domain 2	1.04076	Non_DEG	Non_DEG
773	POLR1A	ENSG00000068654	1.05327	3.18227	3.14258	0.091098	0.999991	RNA polymerase I subunit A	1.04049	Non_DEG	Non_DEG
2789	GNPTAB	ENSG00000111670	0.518484	6.29257	3.14251	0.0911012	0.999991	N-acetylglucosamine-1-phosphate transferase alpha and beta subunits	1.04048	Non_DEG	Non_DEG
8725	GLRX	ENSG00000173221	-0.446529	7.11104	3.14206	0.0911231	0.999991	glutaredoxin	1.04037	Non_DEG	Non_DEG
10952	ZBTB48	ENSG00000204859	-1.10804	4.31746	3.13954	0.091244	0.999991	zinc finger and BTB domain containing 48	1.0398	Non_DEG	Non_DEG
4604	MUTYH	ENSG00000132781	-0.533434	5.01461	3.1383	0.0913039	0.999991	mutY DNA glycosylase	1.03951	Non_DEG	Non_DEG
4833	OASL	ENSG00000135114	-0.884932	5.4425	3.13751	0.0913418	0.999991	2'-5'-oligoadenylate synthetase like	1.03933	Non_DEG	Non_DEG
3621	SORBS3	ENSG00000120896	-0.547979	4.79317	3.12602	0.0918968	0.999991	sorbin and SH3 domain containing 3	1.0367	Non_DEG	Non_DEG
1389	ITGA6	ENSG00000091409	-0.757506	5.53624	3.12575	0.09191	0.999991	integrin subunit alpha 6	1.03664	Non_DEG	Non_DEG
3433	ARMC2	ENSG00000118690	1.25562	2.89421	3.12428	0.0919809	0.999991	armadillo repeat containing 2	1.0363	Non_DEG	Non_DEG
386	NSMAF	ENSG00000035681	0.487661	5.58735	3.12223	0.0920807	0.999991	neutral sphingomyelinase activation associated factor	1.03583	Non_DEG	Non_DEG
4540	ILKAP	ENSG00000132323	-0.290816	5.98301	3.12197	0.0920933	0.999991	ILK associated serine/threonine phosphatase	1.03577	Non_DEG	Non_DEG
514	TTC17	ENSG00000052841	0.392336	6.4035	3.1203	0.0921746	0.999991	tetratricopeptide repeat domain 17	1.03539	Non_DEG	Non_DEG
4205	POT1	ENSG00000128513	-0.740749	4.53711	3.1196	0.0922087	0.999991	protection of telomeres 1	1.03523	Non_DEG	Non_DEG
3026	RPL24	ENSG00000114391	-0.246431	8.7017	3.11955	0.0922109	0.999991	ribosomal protein L24	1.03522	Non_DEG	Non_DEG
5415	VPS37B	ENSG00000139722	0.521313	6.18276	3.11874	0.0922503	0.999991	VPS37B, ESCRT-I subunit	1.03503	Non_DEG	Non_DEG
9889	SNAI3	ENSG00000185669	-1.15148	3.38658	3.11831	0.0922712	0.999991	snail family transcriptional repressor 3	1.03493	Non_DEG	Non_DEG
1631	SAMM50	ENSG00000100347	-0.424713	5.86091	3.11349	0.0925063	0.999991	SAMM50 sorting and assembly machinery component	1.03383	Non_DEG	Non_DEG
6617	PIP4P2	ENSG00000155099	-0.833011	3.86076	3.11293	0.0925339	0.999991	phosphatidylinositol-4,5-bisphosphate 4-phosphatase 2	1.0337	Non_DEG	Non_DEG
5179	SQOR	ENSG00000137767	-0.578503	6.36309	3.10771	0.0927893	0.999991	sulfide quinone oxidoreductase	1.0325	Non_DEG	Non_DEG
1082	CNOT4	ENSG00000080802	0.430031	5.08886	3.1069	0.092829	0.999991	CCR4-NOT transcription complex subunit 4	1.03232	Non_DEG	Non_DEG
3444	KLF12	ENSG00000118922	0.411615	6.82306	3.10553	0.0928963	0.999991	Kruppel like factor 12	1.032	Non_DEG	Non_DEG
1688	KIAA0586	ENSG00000100578	-0.619181	4.74523	3.10526	0.0929095	0.999991	KIAA0586	1.03194	Non_DEG	Non_DEG
2600	NFKB1	ENSG00000109320	0.64676	5.77719	3.09921	0.093207	0.999991	nuclear factor kappa B subunit 1	1.03055	Non_DEG	Non_DEG
4956	APPL2	ENSG00000136044	-0.511403	5.06718	3.09789	0.0932722	0.999991	adaptor protein, phosphotyrosine interacting with PH domain and leucine zipper 2	1.03025	Non_DEG	Non_DEG
9097	ZDHHC13	ENSG00000177054	-0.866762	3.98401	3.09623	0.0933542	0.999991	zinc finger DHHC-type containing 13	1.02987	Non_DEG	Non_DEG
564	MTA3	ENSG00000057935	0.678243	3.89537	3.0913	0.0935979	0.999991	metastasis associated 1 family member 3	1.02873	Non_DEG	Non_DEG
9293	RAD23A	ENSG00000179262	-0.31749	6.62983	3.08426	0.0939471	0.999991	RAD23 homolog A, nucleotide excision repair protein	1.02712	Non_DEG	Non_DEG
8143	RAB31	ENSG00000168461	3.2875	0.533397	3.08398	0.0939611	0.999991	RAB31, member RAS oncogene family	1.02705	Non_DEG	Non_DEG
3896	UNC5CL	ENSG00000124602	2.49156	0.902521	3.08192	0.0940636	0.999991	unc-5 family C-terminal like	1.02658	Non_DEG	Non_DEG
4255	RPAIN	ENSG00000129197	-0.334301	6.12928	3.08115	0.0941019	0.999991	RPA interacting protein	1.0264	Non_DEG	Non_DEG
12598	TIMM23	ENSG00000265354	0.385327	6.59141	3.0803	0.0941445	0.999991	translocase of inner mitochondrial membrane 23	1.02621	Non_DEG	Non_DEG
3994	OPA3	ENSG00000125741	1.35135	2.36544	3.07909	0.0942045	0.999991	OPA3, outer mitochondrial membrane lipid metabolism regulator	1.02593	Non_DEG	Non_DEG
11645	MSX2P1	ENSG00000229590	-1.74782	2.6101	3.07812	0.094253	0.999991	msh homeobox 2 pseudogene 1	1.0257	Non_DEG	Non_DEG
10697	GLMP	ENSG00000198715	-1.25408	3.47119	3.07209	0.0945548	0.999991	glycosylated lysosomal membrane protein	1.02432	Non_DEG	Non_DEG
1222	MRPL28	ENSG00000086504	-0.453936	6.14612	3.06933	0.0946933	0.999991	mitochondrial ribosomal protein L28	1.02368	Non_DEG	Non_DEG
4632	DSTYK	ENSG00000133059	-0.607458	4.881	3.0693	0.0946946	0.999991	dual serine/threonine and tyrosine protein kinase	1.02367	Non_DEG	Non_DEG
2512	KPNB1	ENSG00000108424	0.381984	5.83767	3.06906	0.0947066	0.999991	karyopherin subunit beta 1	1.02362	Non_DEG	Non_DEG
6822	UBXN11	ENSG00000158062	-0.55023	5.6548	3.06611	0.0948549	0.999991	UBX domain protein 11	1.02294	Non_DEG	Non_DEG
2004	CLUAP1	ENSG00000103351	-0.668188	4.66652	3.06596	0.0948624	0.999991	clusterin associated protein 1	1.02291	Non_DEG	Non_DEG
5106	HINT2	ENSG00000137133	-0.421751	5.71218	3.06467	0.0949277	0.999991	histidine triad nucleotide binding protein 2	1.02261	Non_DEG	Non_DEG
9865	FAM174B	ENSG00000185442	2.33895	0.0944298	3.06273	0.095025	0.999991	family with sequence similarity 174 member B	1.02216	Non_DEG	Non_DEG
11317	FASTKD5	ENSG00000215251	0.52629	6.15418	3.06225	0.0950495	0.999991	FAST kinase domains 5	1.02205	Non_DEG	Non_DEG
9839	PRPF39	ENSG00000185246	0.42855	6.25961	3.05679	0.0953253	0.999991	pre-mRNA processing factor 39	1.02079	Non_DEG	Non_DEG
12210	MIR210HG	ENSG00000247095	3.33001	0.120484	3.05388	0.0954725	0.999991	MIR210 host gene	1.02012	Non_DEG	Non_DEG
5502	ITGAX	ENSG00000140678	1.41371	4.26508	3.05225	0.0955554	0.999991	integrin subunit alpha X	1.01974	Non_DEG	Non_DEG
1754	NINL	ENSG00000101004	2.98281	0.491732	3.04904	0.0957184	0.999991	ninein like	1.019	Non_DEG	Non_DEG
3718	ZNF644	ENSG00000122482	0.332623	6.8676	3.04581	0.0958826	0.999991	zinc finger protein 644	1.01826	Non_DEG	Non_DEG
12243	ABHD14A	ENSG00000248487	0.371078	6.19193	3.04469	0.0959396	0.999991	abhydrolase domain containing 14A	1.018	Non_DEG	Non_DEG
4728	TSPAN2	ENSG00000134198	1.19995	4.01105	3.04447	0.0959509	0.999991	tetraspanin 2	1.01795	Non_DEG	Non_DEG
6772	DHRS4	ENSG00000157326	-0.6635	4.19601	3.04246	0.0960536	0.999991	dehydrogenase/reductase 4	1.01749	Non_DEG	Non_DEG
2660	PPP6R3	ENSG00000110075	0.517474	6.09856	3.03798	0.0962826	0.999991	protein phosphatase 6 regulatory subunit 3	1.01645	Non_DEG	Non_DEG
7597	PEX2	ENSG00000164751	0.411036	6.41092	3.03458	0.0964565	0.999991	peroxisomal biogenesis factor 2	1.01567	Non_DEG	Non_DEG
8430	RNF139	ENSG00000170881	0.306176	7.16435	3.03321	0.0965267	0.999991	ring finger protein 139	1.01535	Non_DEG	Non_DEG
3522	RHOQ	ENSG00000119729	1.04845	3.2657	3.03301	0.096537	0.999991	ras homolog family member Q	1.01531	Non_DEG	Non_DEG
10257	SPATS2L	ENSG00000196141	-0.725235	4.6901	3.03096	0.0966425	0.999991	spermatogenesis associated serine rich 2 like	1.01483	Non_DEG	Non_DEG
12157	RPS2P45	ENSG00000244378	-2.4497	0.382097	3.02818	0.0967853	0.999991	ribosomal protein S2 pseudogene 45	1.01419	Non_DEG	Non_DEG
6783	APPL1	ENSG00000157500	0.499893	5.1353	3.02668	0.0968627	0.999991	adaptor protein, phosphotyrosine interacting with PH domain and leucine zipper 1	1.01384	Non_DEG	Non_DEG
5734	RRNAD1	ENSG00000143303	-1.46461	2.68705	3.02623	0.0968859	0.999991	ribosomal RNA adenine dimethylase domain containing 1	1.01374	Non_DEG	Non_DEG
72	CROT	ENSG00000005469	1.14545	4.05556	3.0213	0.0971406	0.999991	carnitine O-octanoyltransferase	1.0126	Non_DEG	Non_DEG
1771	NELFCD	ENSG00000101158	0.475914	6.33419	3.02105	0.0971533	0.999991	negative elongation factor complex member C/D	1.01254	Non_DEG	Non_DEG
5568	GNAL	ENSG00000141404	1.55254	2.2904	3.02029	0.0971929	0.999991	G protein subunit alpha L	1.01237	Non_DEG	Non_DEG
341	BRD9	ENSG00000028310	-0.524331	5.42992	3.01356	0.097542	0.999991	bromodomain containing 9	1.01081	Non_DEG	Non_DEG
3597	ALG5	ENSG00000120697	0.333236	6.23748	3.01103	0.0976735	0.999991	ALG5, dolichyl-phosphate beta-glucosyltransferase	1.01022	Non_DEG	Non_DEG
10560	S100A6	ENSG00000197956	0.297875	9.13553	3.00894	0.0977825	0.999991	S100 calcium binding protein A6	1.00974	Non_DEG	Non_DEG
12808	ORAI1	ENSG00000276045	-0.301659	7.47128	3.00685	0.0978912	0.999991	ORAI calcium release-activated calcium modulator 1	1.00926	Non_DEG	Non_DEG
2223	KDELR1	ENSG00000105438	-0.761585	3.62882	3.00599	0.0979362	0.999991	KDEL endoplasmic reticulum protein retention receptor 1	1.00906	Non_DEG	Non_DEG
10399	FLNA	ENSG00000196924	0.365338	7.7269	3.00424	0.0980277	0.999991	filamin A	1.00865	Non_DEG	Non_DEG
11038	HBA1	ENSG00000206172	3.01235	0.319002	3.00308	0.0980883	0.999991	hemoglobin subunit alpha 1	1.00838	Non_DEG	Non_DEG
9336	SEPHS2	ENSG00000179918	-0.778884	5.28547	3.00278	0.098104	0.999991	selenophosphate synthetase 2	1.00831	Non_DEG	Non_DEG
7529	NDUFS4	ENSG00000164258	0.416899	5.33811	3.00142	0.0981749	0.999991	NADH:ubiquinone oxidoreductase subunit S4	1.008	Non_DEG	Non_DEG
12537	EPPK1	ENSG00000261150	-3.64199	-0.58431	2.99415	0.0985567	0.999991	epiplakin 1	1.00631	Non_DEG	Non_DEG
11985	CASTOR1	ENSG00000239282	-1.22795	4.13152	2.99041	0.0987535	0.999991	cytosolic arginine sensor for mTORC1 subunit 1	1.00545	Non_DEG	Non_DEG
8439	TPT1-AS1	ENSG00000170919	-0.933773	3.71683	2.98839	0.0988603	0.999991	TPT1 antisense RNA 1	1.00498	Non_DEG	Non_DEG
9031	SLC35G1	ENSG00000176273	-2.18067	1.6932	2.98337	0.0991258	0.999991	solute carrier family 35 member G1	1.00381	Non_DEG	Non_DEG
6678	ELMSAN1	ENSG00000156030	-0.687336	4.37735	2.98288	0.0991515	0.999991	ELM2 and Myb/SANT domain containing 1	1.0037	Non_DEG	Non_DEG
8292	ASPSCR1	ENSG00000169696	-0.581063	4.7145	2.98241	0.0991763	0.999991	ASPSCR1, UBX domain containing tether for SLC2A4	1.00359	Non_DEG	Non_DEG
10995	CHKB-AS1	ENSG00000205559	-2.82737	0.625764	2.98205	0.0991953	0.999991	CHKB antisense RNA 1 (head to head)	1.00351	Non_DEG	Non_DEG
4893	SEMA4F	ENSG00000135622	-1.44597	2.64872	2.98177	0.0992102	0.999991	ssemaphorin 4F	1.00344	Non_DEG	Non_DEG
3628	TARDBP	ENSG00000120948	0.341243	6.63837	2.98148	0.0992257	0.999991	TAR DNA binding protein	1.00338	Non_DEG	Non_DEG
9859	MRPL30	ENSG00000185414	-0.814668	3.93719	2.97907	0.0993538	0.999991	mitochondrial ribosomal protein L30	1.00282	Non_DEG	Non_DEG
7193	AKR7A3	ENSG00000162482	3.29015	-0.422849	2.97677	0.0994759	0.999991	aldo-keto reductase family 7 member A3	1.00228	Non_DEG	Non_DEG
4952	USP44	ENSG00000136014	-2.74802	1.16485	2.97118	0.0997738	0.999991	ubiquitin specific peptidase 44	1.00098	Non_DEG	Non_DEG
9551	FES	ENSG00000182511	3.0929	1.06545	2.96746	0.0999726	0.999991	FES proto-oncogene, tyrosine kinase	1.00012	Non_DEG	Non_DEG
12038	TMEM189	ENSG00000240849	0.593244	4.41204	2.9672	0.0999861	0.999991	transmembrane protein 189	1.00006	Non_DEG	Non_DEG
186	CD4	ENSG00000010610	3.4463	1.74367	2.96681	0.100007	0.999991	CD4 molecule	0.999969	Non_DEG	Non_DEG
5740	ABL2	ENSG00000143322	-0.787397	4.11054	2.96207	0.100261	0.999991	ABL proto-oncogene 2, non-receptor tyrosine kinase	0.998867	Non_DEG	Non_DEG
12380	KLRC4-KLRK1	ENSG00000255819	-0.458946	6.13712	2.95872	0.100441	0.999991	KLRC4-KLRK1 readthrough	0.998089	Non_DEG	Non_DEG
10339	BORCS6	ENSG00000196544	-1.32717	3.97312	2.95114	0.10085	0.999991	BLOC-1 related complex subunit 6	0.996326	Non_DEG	Non_DEG
8454	SIGLEC17P	ENSG00000171101	0.901496	5.10052	2.94981	0.100922	0.999991	sialic acid binding Ig like lectin 17, pseudogene	0.996015	Non_DEG	Non_DEG
10810	FCGR3A	ENSG00000203747	0.9319	7.65859	2.94744	0.10105	0.999991	Fc fragment of IgG receptor IIIa	0.995464	Non_DEG	Non_DEG
4318	CDC16	ENSG00000130177	0.486928	5.39856	2.94732	0.101056	0.999991	cell division cycle 16	0.995436	Non_DEG	Non_DEG
5582	MINK1	ENSG00000141503	-0.643157	4.26429	2.94647	0.101103	0.999991	misshapen like kinase 1	0.995238	Non_DEG	Non_DEG
12161	OR2A1-AS1	ENSG00000244479	-1.49959	1.61366	2.94299	0.101291	0.999991	OR2A1 antisense RNA 1	0.994428	Non_DEG	Non_DEG
10987	SAMD9	ENSG00000205413	0.367088	6.16949	2.93906	0.101505	0.999991	sterile alpha motif domain containing 9	0.993513	Non_DEG	Non_DEG
7702	RPUSD4	ENSG00000165526	-0.569696	4.40393	2.9379	0.101568	0.999991	RNA pseudouridylate synthase domain containing 4	0.993242	Non_DEG	Non_DEG
7098	CCDC116	ENSG00000161180	3.14991	-0.935817	2.93698	0.101618	0.999991	coiled-coil domain containing 116	0.993028	Non_DEG	Non_DEG
6657	FAM126B	ENSG00000155744	0.548692	5.04773	2.93494	0.101729	0.999991	family with sequence similarity 126 member B	0.992553	Non_DEG	Non_DEG
2727	ATP5F1B	ENSG00000110955	0.170237	9.75911	2.93449	0.101754	0.999991	ATP synthase F1 subunit beta	0.992448	Non_DEG	Non_DEG
101	DBF4	ENSG00000006634	0.386604	6.22566	2.93316	0.101827	0.999991	DBF4 zinc finger	0.992138	Non_DEG	Non_DEG
5181	SLTM	ENSG00000137776	0.320307	7.4539	2.933	0.101836	0.999991	SAFB like transcription modulator	0.992099	Non_DEG	Non_DEG
2837	PPARD	ENSG00000112033	-1.43407	2.35742	2.92031	0.102532	0.999991	peroxisome proliferator activated receptor delta	0.989141	Non_DEG	Non_DEG
2127	SNRNP70	ENSG00000104852	-0.302491	6.17233	2.92003	0.102547	0.999991	small nuclear ribonucleoprotein U1 subunit 70	0.989075	Non_DEG	Non_DEG
2983	PDGFRB	ENSG00000113721	2.44903	0.8646	2.91877	0.102617	0.999991	platelet derived growth factor receptor beta	0.988781	Non_DEG	Non_DEG
3205	MSH6	ENSG00000116062	0.568573	4.90263	2.915	0.102825	0.999991	mutS homolog 6	0.987901	Non_DEG	Non_DEG
4532	TRIM22	ENSG00000132274	0.363813	8.17185	2.91433	0.102862	0.999991	tripartite motif containing 22	0.987745	Non_DEG	Non_DEG
4565	ITGB4	ENSG00000132470	-3.5996	-0.402004	2.91355	0.102905	0.999991	integrin subunit beta 4	0.987562	Non_DEG	Non_DEG
8084	LTBP3	ENSG00000168056	-0.569189	4.89488	2.9122	0.10298	0.999991	latent transforming growth factor beta binding protein 3	0.987248	Non_DEG	Non_DEG
9559	SPNS3	ENSG00000182557	-0.723573	4.02547	2.91135	0.103027	0.999991	sphingolipid transporter 3 (putative)	0.987049	Non_DEG	Non_DEG
6064	TMEM140	ENSG00000146859	-1.73964	2.63137	2.91082	0.103056	0.999991	transmembrane protein 140	0.986925	Non_DEG	Non_DEG
8977	SMIM37	ENSG00000175701	-0.659824	4.58409	2.91001	0.103101	0.999991	small integral membrane protein 37	0.986735	Non_DEG	Non_DEG
4270	SIGLEC9	ENSG00000129450	2.97831	1.42433	2.90698	0.103269	0.999991	sialic acid binding Ig like lectin 9	0.986029	Non_DEG	Non_DEG
465	NOP16	ENSG00000048162	0.54241	5.20634	2.90479	0.103392	0.999991	NOP16 nucleolar protein	0.985515	Non_DEG	Non_DEG
11325	ACTG1P3	ENSG00000215388	-3.9256	-0.308728	2.90421	0.103424	0.999991	actin gamma 1 pseudogene 3	0.985379	Non_DEG	Non_DEG
806	PHRF1	ENSG00000070047	-1.10843	3.44079	2.90337	0.10347	0.999991	PHD and ring finger domains 1	0.985184	Non_DEG	Non_DEG
8946	ARL10	ENSG00000175414	-1.93104	1.22454	2.90128	0.103587	0.999991	ADP ribosylation factor like GTPase 10	0.984696	Non_DEG	Non_DEG
47	ST7	ENSG00000004866	0.913511	3.57476	2.89993	0.103662	0.999991	suppression of tumorigenicity 7	0.98438	Non_DEG	Non_DEG
7430	FBXO40	ENSG00000163833	3.13433	-0.0605619	2.89882	0.103724	0.999991	F-box protein 40	0.984121	Non_DEG	Non_DEG
8502	ZNF562	ENSG00000171466	-1.11219	3.32299	2.89743	0.103802	0.999991	zinc finger protein 562	0.983794	Non_DEG	Non_DEG
11147	MLLT11	ENSG00000213190	-1.34994	3.92992	2.89367	0.104012	0.999991	MLLT11, transcription factor 7 cofactor	0.982917	Non_DEG	Non_DEG
12871	SND1-IT1	ENSG00000279078	-0.816895	4.03001	2.89351	0.104021	0.999991	SND1 intronic transcript 1	0.982878	Non_DEG	Non_DEG
1962	VAC14	ENSG00000103043	0.630755	5.05087	2.8908	0.104173	0.999991	Vac14, PIKFYVE complex component	0.982244	Non_DEG	Non_DEG
4959	WASHC4	ENSG00000136051	0.530729	5.60063	2.89031	0.104201	0.999991	WASH complex subunit 4	0.982129	Non_DEG	Non_DEG
8901	CTBP2	ENSG00000175029	1.34827	4.36927	2.88981	0.104229	0.999991	C-terminal binding protein 2	0.982013	Non_DEG	Non_DEG
1508	SETD1A	ENSG00000099381	-1.19999	3.27179	2.88787	0.104338	0.999991	SET domain containing 1A	0.981559	Non_DEG	Non_DEG
10376	CD47	ENSG00000196776	0.329457	8.37003	2.88774	0.104345	0.999991	CD47 molecule	0.981527	Non_DEG	Non_DEG
12587	DYNLL2	ENSG00000264364	0.745804	3.97375	2.88744	0.104362	0.999991	dynein light chain LC8-type 2	0.981458	Non_DEG	Non_DEG
10961	TRIM13	ENSG00000204977	0.541767	5.16288	2.88657	0.104411	0.999991	tripartite motif containing 13	0.981253	Non_DEG	Non_DEG
4368	TUBGCP2	ENSG00000130640	0.475789	5.27364	2.88628	0.104427	0.999991	tubulin gamma complex associated protein 2	0.981186	Non_DEG	Non_DEG
2779	CHD4	ENSG00000111642	-0.424158	6.11188	2.88456	0.104524	0.999991	chromodomain helicase DNA binding protein 4	0.980783	Non_DEG	Non_DEG
6502	AHCTF1	ENSG00000153207	-0.546716	5.47194	2.88455	0.104525	0.999991	AT-hook containing transcription factor 1	0.98078	Non_DEG	Non_DEG
9412	D2HGDH	ENSG00000180902	-0.996161	3.0875	2.88346	0.104586	0.999991	D-2-hydroxyglutarate dehydrogenase	0.980525	Non_DEG	Non_DEG
6749	PDE6D	ENSG00000156973	-0.693271	5.49345	2.88042	0.104757	0.999991	phosphodiesterase 6D	0.979815	Non_DEG	Non_DEG
1348	YPEL3	ENSG00000090238	-0.226977	8.1757	2.88019	0.104771	0.999991	yippee like 3	0.97976	Non_DEG	Non_DEG
5712	POGK	ENSG00000143157	0.733895	4.37008	2.87382	0.105131	0.999991	pogo transposable element derived with KRAB domain	0.978267	Non_DEG	Non_DEG
11085	TRGV3	ENSG00000211699	-1.29128	4.45414	2.87137	0.10527	0.999991	T cell receptor gamma variable 3	0.977694	Non_DEG	Non_DEG
7239	PEX19	ENSG00000162735	0.573347	5.34057	2.87037	0.105327	0.999991	peroxisomal biogenesis factor 19	0.97746	Non_DEG	Non_DEG
637	TAF2	ENSG00000064313	0.492149	5.38372	2.86941	0.105382	0.999991	TATA-box binding protein associated factor 2	0.977233	Non_DEG	Non_DEG
11042	H1FX-AS1	ENSG00000206417	2.98015	-0.369079	2.86775	0.105477	0.999991	H1FX antisense RNA 1	0.976843	Non_DEG	Non_DEG
8791	ZNF791	ENSG00000173875	0.370121	6.90332	2.86472	0.105649	0.999991	zinc finger protein 791	0.976134	Non_DEG	Non_DEG
503	POLQ	ENSG00000051341	2.46814	0.643831	2.86405	0.105688	0.999991	DNA polymerase theta	0.975976	Non_DEG	Non_DEG
8412	RASA4B	ENSG00000170667	-1.27716	2.69059	2.86217	0.105795	0.999991	RAS p21 protein activator 4B	0.975535	Non_DEG	Non_DEG
7082	ALKBH4	ENSG00000160993	1.09669	4.17718	2.86111	0.105855	0.999991	alkB homolog 4, lysine demethylase	0.975287	Non_DEG	Non_DEG
2062	BRF2	ENSG00000104221	0.749208	4.17549	2.86106	0.105859	0.999991	BRF2, RNA polymerase III transcription initiation factor subunit	0.975274	Non_DEG	Non_DEG
2645	B3GAT1	ENSG00000109956	2.52035	1.77449	2.85739	0.106068	0.999991	beta-1,3-glucuronyltransferase 1	0.974414	Non_DEG	Non_DEG
8567	CYP4F22	ENSG00000171954	-3.29039	0.62469	2.85672	0.106107	0.999991	cytochrome P450 family 4 subfamily F member 22	0.974255	Non_DEG	Non_DEG
2158	SNAPC2	ENSG00000104976	-0.729031	3.99255	2.84891	0.106556	0.999991	small nuclear RNA activating complex polypeptide 2	0.972422	Non_DEG	Non_DEG
8920	DDIT3	ENSG00000175197	0.523555	7.80276	2.84889	0.106557	0.999991	DNA damage inducible transcript 3	0.972418	Non_DEG	Non_DEG
10447	HIST1H3J	ENSG00000197153	-3.13744	-0.0430145	2.84732	0.106648	0.999991	histone cluster 1 H3 family member j	0.972048	Non_DEG	Non_DEG
10739	ZNF277	ENSG00000198839	0.509825	4.93786	2.84424	0.106825	0.999991	zinc finger protein 277	0.971326	Non_DEG	Non_DEG
9239	NSUN3	ENSG00000178694	0.706077	4.52951	2.84273	0.106913	0.999991	NOP2/Sun RNA methyltransferase family member 3	0.970969	Non_DEG	Non_DEG
5196	PAK6	ENSG00000137843	-3.59795	-0.26172	2.84269	0.106915	0.999991	p21 (RAC1) activated kinase 6	0.97096	Non_DEG	Non_DEG
5346	ETNK1	ENSG00000139163	-0.372387	5.95822	2.83495	0.107364	0.999991	ethanolamine kinase 1	0.969139	Non_DEG	Non_DEG
7143	RPL26	ENSG00000161970	-0.244963	9.06849	2.83217	0.107526	0.999991	ribosomal protein L26	0.968485	Non_DEG	Non_DEG
6788	TSPAN18	ENSG00000157570	-2.44112	0.94887	2.83097	0.107596	0.999991	tetraspanin 18	0.968204	Non_DEG	Non_DEG
10253	CCDC189	ENSG00000196118	-3.36533	0.403479	2.83069	0.107612	0.999991	coiled-coil domain containing 189	0.968139	Non_DEG	Non_DEG
3098	GTF3C2	ENSG00000115207	-0.759533	4.91585	2.83041	0.107629	0.999991	general transcription factor IIIC subunit 2	0.968072	Non_DEG	Non_DEG
6065	TLK2	ENSG00000146872	0.482495	5.10467	2.82908	0.107706	0.999991	tousled like kinase 2	0.967758	Non_DEG	Non_DEG
790	VPS35	ENSG00000069329	-0.43609	6.33097	2.82498	0.107946	0.999991	VPS35, retromer complex component	0.966793	Non_DEG	Non_DEG
4177	RBM48	ENSG00000127993	0.330509	6.57654	2.82428	0.107987	0.999991	RNA binding motif protein 48	0.96663	Non_DEG	Non_DEG
2577	DPH1	ENSG00000108963	-0.749377	4.812	2.82129	0.108162	0.999991	diphthamide biosynthesis 1	0.965924	Non_DEG	Non_DEG
7660	STRBP	ENSG00000165209	-0.676001	4.63806	2.82119	0.108168	0.999991	spermatid perinuclear RNA binding protein	0.965901	Non_DEG	Non_DEG
11836	FAM133B	ENSG00000234545	0.326138	6.64209	2.8209	0.108185	0.999991	family with sequence similarity 133 member B	0.965833	Non_DEG	Non_DEG
7206	MEGF6	ENSG00000162591	-3.31217	0.0422685	2.8199	0.108244	0.999991	multiple EGF like domains 6	0.965598	Non_DEG	Non_DEG
3870	MPHOSPH10	ENSG00000124383	0.420828	6.31852	2.81965	0.108258	0.999991	M-phase phosphoprotein 10	0.965538	Non_DEG	Non_DEG
7694	PCF11	ENSG00000165494	0.462042	6.12575	2.81878	0.10831	0.999991	PCF11 cleavage and polyadenylation factor subunit	0.965332	Non_DEG	Non_DEG
766	ACSL4	ENSG00000068366	-0.783726	4.61736	2.81801	0.108355	0.999991	acyl-CoA synthetase long chain family member 4	0.965152	Non_DEG	Non_DEG
7953	CD3D	ENSG00000167286	0.231119	9.8847	2.81663	0.108436	0.999991	CD3d molecule	0.964826	Non_DEG	Non_DEG
7271	PEX13	ENSG00000162928	0.690212	4.72092	2.81604	0.108471	0.999991	peroxisomal biogenesis factor 13	0.964688	Non_DEG	Non_DEG
2326	PDAP1	ENSG00000106244	-0.492143	5.10841	2.81537	0.10851	0.999991	PDGFA associated protein 1	0.964529	Non_DEG	Non_DEG
11926	DNAJC9-AS1	ENSG00000236756	-3.67473	-0.285234	2.81455	0.108559	0.999991	DNAJC9 antisense RNA 1	0.964336	Non_DEG	Non_DEG
673	ADAT1	ENSG00000065457	-0.825929	4.88628	2.81445	0.108564	0.999991	adenosine deaminase, tRNA specific 1	0.964313	Non_DEG	Non_DEG
2745	DUSP16	ENSG00000111266	-0.85383	4.10554	2.81282	0.108661	0.999991	dual specificity phosphatase 16	0.963927	Non_DEG	Non_DEG
2463	ARHGAP21	ENSG00000107863	-1.19008	3.65575	2.81274	0.108665	0.999991	Rho GTPase activating protein 21	0.963909	Non_DEG	Non_DEG
7915	SGSM1	ENSG00000167037	2.32702	1.58042	2.81105	0.108765	0.999991	small G protein signaling modulator 1	0.963511	Non_DEG	Non_DEG
10613	RPL23A	ENSG00000198242	-0.22668	11.4116	2.8099	0.108833	0.999991	ribosomal protein L23a	0.96324	Non_DEG	Non_DEG
6491	DAB2	ENSG00000153071	3.11078	1.57056	2.80939	0.108863	0.999991	DAB2, clathrin adaptor protein	0.963121	Non_DEG	Non_DEG
472	CELF2	ENSG00000048740	0.260209	8.10666	2.80525	0.109108	0.999991	CUGBP Elav-like family member 2	0.962144	Non_DEG	Non_DEG
325	RTEL1-TNFRSF6B	ENSG00000026036	-2.848	1.47562	2.80209	0.109295	0.999991	RTEL1-TNFRSF6B readthrough (NMD candidate)	0.961398	Non_DEG	Non_DEG
2775	KRR1	ENSG00000111615	0.302916	6.43584	2.80149	0.109331	0.999991	KRR1, small subunit processome component homolog	0.961257	Non_DEG	Non_DEG
1897	USP11	ENSG00000102226	-0.658058	6.35182	2.80113	0.109353	0.999991	ubiquitin specific peptidase 11	0.961171	Non_DEG	Non_DEG
2904	TMEM30A	ENSG00000112697	0.387313	6.49292	2.79632	0.109639	0.999991	transmembrane protein 30A	0.960034	Non_DEG	Non_DEG
1160	YTHDC1	ENSG00000083896	0.278541	6.9326	2.79555	0.109685	0.999991	YTH domain containing 1	0.959854	Non_DEG	Non_DEG
6536	HS2ST1	ENSG00000153936	-1.37556	2.88715	2.7911	0.109951	0.999991	heparan sulfate 2-O-sulfotransferase 1	0.958801	Non_DEG	Non_DEG
10876	RNF5	ENSG00000204308	-0.461403	5.3337	2.78377	0.11039	0.999991	ring finger protein 5	0.95707	Non_DEG	Non_DEG
3640	FAM117A	ENSG00000121104	-0.59646	4.68233	2.78373	0.110392	0.999991	family with sequence similarity 117 member A	0.957061	Non_DEG	Non_DEG
1372	GLG1	ENSG00000090863	0.241848	7.06437	2.78263	0.110459	0.999991	golgi glycoprotein 1	0.9568	Non_DEG	Non_DEG
7087	RPL8	ENSG00000161016	-0.227383	10.5651	2.78133	0.110537	0.999991	ribosomal protein L8	0.956493	Non_DEG	Non_DEG
6718	PHF6	ENSG00000156531	-0.8633	4.00652	2.78047	0.110589	0.999991	PHD finger protein 6	0.95629	Non_DEG	Non_DEG
11597	CYP4F29P	ENSG00000228314	2.42258	1.97418	2.78013	0.110609	0.999991	cytochrome P450 family 4 subfamily F member 29, pseudogene	0.956208	Non_DEG	Non_DEG
7171	RPS6KA4	ENSG00000162302	-1.56718	1.90854	2.77263	0.111062	0.999991	ribosomal protein S6 kinase A4	0.954434	Non_DEG	Non_DEG
12398	USP30-AS1	ENSG00000256262	-0.871307	3.58039	2.77251	0.111069	0.999991	USP30 antisense RNA 1	0.954407	Non_DEG	Non_DEG
4489	ZCCHC9	ENSG00000131732	-0.628138	4.71493	2.77239	0.111077	0.999991	zinc finger CCHC-type containing 9	0.954377	Non_DEG	Non_DEG
2457	LZTS2	ENSG00000107816	-1.90781	2.62457	2.76839	0.111319	0.999991	leucine zipper tumor suppressor 2	0.953432	Non_DEG	Non_DEG
8678	CES2	ENSG00000172831	-1.2641	3.40778	2.7661	0.111458	0.999991	carboxylesterase 2	0.952889	Non_DEG	Non_DEG
7843	NDST2	ENSG00000166507	-0.764252	4.68101	2.76444	0.111559	0.999991	N-deacetylase and N-sulfotransferase 2	0.952496	Non_DEG	Non_DEG
5573	ESCO1	ENSG00000141446	-0.422472	6.21907	2.76379	0.111599	0.999991	establishment of sister chromatid cohesion N-acetyltransferase 1	0.952341	Non_DEG	Non_DEG
10023	TRABD2A	ENSG00000186854	-0.76579	5.26906	2.76085	0.111777	0.999991	TraB domain containing 2A	0.951646	Non_DEG	Non_DEG
11918	FAM157A	ENSG00000236438	-2.54579	-0.609188	2.76043	0.111803	0.999991	family with sequence similarity 157 member A (non-protein coding)	0.951545	Non_DEG	Non_DEG
3189	COX7A2L	ENSG00000115944	-0.342041	6.67155	2.76019	0.111818	0.999991	cytochrome c oxidase subunit 7A2 like	0.951489	Non_DEG	Non_DEG
6750	EIF4A2	ENSG00000156976	0.23516	9.46545	2.76007	0.111825	0.999991	eukaryotic translation initiation factor 4A2	0.951461	Non_DEG	Non_DEG
9626	DAZAP2	ENSG00000183283	0.172408	9.73584	2.75972	0.111847	0.999991	DAZ associated protein 2	0.951377	Non_DEG	Non_DEG
1534	SMARCB1	ENSG00000099956	-0.511123	4.77617	2.7564	0.112049	0.999991	SWI/SNF related, matrix associated, actin dependent regulator of chromatin, subfamily b, member 1	0.95059	Non_DEG	Non_DEG
5962	RPL37	ENSG00000145592	-0.290319	9.49824	2.75607	0.112069	0.999991	ribosomal protein L37	0.950513	Non_DEG	Non_DEG
4316	ELOF1	ENSG00000130165	-0.383314	5.96813	2.75524	0.11212	0.999991	elongation factor 1 homolog	0.950316	Non_DEG	Non_DEG
3024	TUSC2	ENSG00000114383	-0.409472	5.00921	2.75442	0.112171	0.999991	tumor suppressor candidate 2	0.950121	Non_DEG	Non_DEG
9952	CIDECP	ENSG00000186162	0.511081	4.66663	2.75331	0.112239	0.999991	cell death-inducing DFFA-like effector c pseudogene	0.949857	Non_DEG	Non_DEG
8926	ARHGAP1	ENSG00000175220	-0.502712	5.18252	2.75282	0.112269	0.999991	Rho GTPase activating protein 1	0.949742	Non_DEG	Non_DEG
2718	CAPRIN2	ENSG00000110888	0.54032	5.08936	2.75134	0.112359	0.999991	caprin family member 2	0.949392	Non_DEG	Non_DEG
8138	RFWD3	ENSG00000168411	-0.768461	4.7882	2.74984	0.112451	0.999991	ring finger and WD repeat domain 3	0.949035	Non_DEG	Non_DEG
4596	DCAF8	ENSG00000132716	0.394964	5.46299	2.74532	0.112729	0.999991	DDB1 and CUL4 associated factor 8	0.947964	Non_DEG	Non_DEG
6964	TNFRSF13C	ENSG00000159958	-2.02687	0.645845	2.74519	0.112737	0.999991	TNF receptor superfamily member 13C	0.947933	Non_DEG	Non_DEG
10926	GNL1	ENSG00000204590	-0.547967	5.01249	2.7445	0.11278	0.999991	G protein nucleolar 1 (putative)	0.947768	Non_DEG	Non_DEG
4406	DKC1	ENSG00000130826	0.517087	5.28204	2.74443	0.112784	0.999991	dyskerin pseudouridine synthase 1	0.947752	Non_DEG	Non_DEG
4634	LGR6	ENSG00000133067	1.36824	3.85313	2.74344	0.112845	0.999991	leucine rich repeat containing G protein-coupled receptor 6	0.947517	Non_DEG	Non_DEG
10828	RTL8A	ENSG00000203950	0.597932	4.37373	2.7402	0.113045	0.999991	retrotransposon Gag like 8A	0.946748	Non_DEG	Non_DEG
5300	COPS4	ENSG00000138663	-0.302152	6.16284	2.73854	0.113148	0.999991	COP9 signalosome subunit 4	0.946353	Non_DEG	Non_DEG
5852	SLC20A1	ENSG00000144136	0.263945	6.96807	2.73796	0.113184	0.999991	solute carrier family 20 member 1	0.946216	Non_DEG	Non_DEG
10758	MT-ND4	ENSG00000198886	-0.286837	12.2156	2.73787	0.113189	0.999991	mitochondrially encoded NADH:ubiquinone oxidoreductase core subunit 4	0.946195	Non_DEG	Non_DEG
2909	SLC29A1	ENSG00000112759	-3.50195	0.894921	2.7356	0.11333	0.999991	solute carrier family 29 member 1 (Augustine blood group)	0.945655	Non_DEG	Non_DEG
9417	TCEAL8	ENSG00000180964	-0.611453	5.09736	2.73508	0.113363	0.999991	transcription elongation factor A like 8	0.945531	Non_DEG	Non_DEG
6488	CARHSP1	ENSG00000153048	-0.443765	4.72444	2.73303	0.113489	0.999991	calcium regulated heat stable protein 1	0.945045	Non_DEG	Non_DEG
10429	HIST1H4C	ENSG00000197061	-0.552949	6.15321	2.73087	0.113623	0.999991	histone cluster 1 H4 family member c	0.944532	Non_DEG	Non_DEG
813	SMG6	ENSG00000070366	-0.628138	4.59458	2.73086	0.113624	0.999991	SMG6, nonsense mediated mRNA decay factor	0.944529	Non_DEG	Non_DEG
1312	RPLP0	ENSG00000089157	-0.283351	10.1207	2.72678	0.113878	0.999991	ribosomal protein lateral stalk subunit P0	0.943559	Non_DEG	Non_DEG
8121	PDHB	ENSG00000168291	0.278405	6.75636	2.72478	0.114003	0.999991	pyruvate dehydrogenase E1 beta subunit	0.943083	Non_DEG	Non_DEG
3981	ALKBH7	ENSG00000125652	-0.393421	5.35437	2.72401	0.114051	0.999991	alkB homolog 7	0.942902	Non_DEG	Non_DEG
11368	NBPF1	ENSG00000219481	1.46541	3.15806	2.72399	0.114052	0.999991	NBPF member 1	0.942897	Non_DEG	Non_DEG
5675	FHAD1	ENSG00000142621	2.73573	1.72856	2.72263	0.114137	0.999991	forkhead associated phosphopeptide binding domain 1	0.942572	Non_DEG	Non_DEG
369	UBA6	ENSG00000033178	0.452352	5.51165	2.72224	0.114162	0.999991	ubiquitin like modifier activating enzyme 6	0.942479	Non_DEG	Non_DEG
3694	UBL3	ENSG00000122042	0.51766	5.31721	2.72213	0.114169	0.999991	ubiquitin like 3	0.942453	Non_DEG	Non_DEG
7845	ZNF3	ENSG00000166526	-0.805616	4.54718	2.72108	0.114234	0.999991	zinc finger protein 3	0.942204	Non_DEG	Non_DEG
12878	BIRC6-AS2	ENSG00000279897	-2.71094	-1.06713	2.71923	0.11435	0.999991	BIRC6 antisense RNA 2	0.941763	Non_DEG	Non_DEG
2319	GARS	ENSG00000106105	-0.561817	5.39162	2.71877	0.114379	0.999991	glycyl-tRNA synthetase	0.941655	Non_DEG	Non_DEG
2939	RNF130	ENSG00000113269	0.391379	5.74996	2.718	0.114427	0.999991	ring finger protein 130	0.941472	Non_DEG	Non_DEG
8490	CHD7	ENSG00000171316	0.346189	6.54131	2.71688	0.114497	0.999991	chromodomain helicase DNA binding protein 7	0.941206	Non_DEG	Non_DEG
8111	DNAJC7	ENSG00000168259	-0.490672	6.1755	2.71601	0.114552	0.999991	DnaJ heat shock protein family (Hsp40) member C7	0.940998	Non_DEG	Non_DEG
11929	LINC00299	ENSG00000236790	1.48948	2.26797	2.7158	0.114565	0.999991	long intergenic non-protein coding RNA 299	0.940948	Non_DEG	Non_DEG
12782	NPHP3-ACAD11	ENSG00000274810	-2.62031	0.244663	2.71469	0.114635	0.999991	NPHP3-ACAD11 readthrough (NMD candidate)	0.940683	Non_DEG	Non_DEG
12533	CAPN10-AS1	ENSG00000260942	-3.22597	1.51967	2.71362	0.114702	0.999991	CAPN10 antisense RNA 1 (head to head)	0.940429	Non_DEG	Non_DEG
461	GOPC	ENSG00000047932	-0.540019	4.92977	2.71317	0.11473	0.999991	golgi associated PDZ and coiled-coil motif containing	0.940322	Non_DEG	Non_DEG
9659	SFXN4	ENSG00000183605	-2.03944	2.77579	2.71287	0.114749	0.999991	sideroflexin 4	0.94025	Non_DEG	Non_DEG
4872	CDK4	ENSG00000135446	-0.575317	5.21339	2.70936	0.11497	0.999991	cyclin dependent kinase 4	0.939415	Non_DEG	Non_DEG
7769	GLB1L3	ENSG00000166105	-1.76631	2.57514	2.70824	0.115041	0.999991	galactosidase beta 1 like 3	0.939147	Non_DEG	Non_DEG
3475	CNTRL	ENSG00000119397	0.30824	6.307	2.70679	0.115133	0.999991	centriolin	0.938802	Non_DEG	Non_DEG
5249	FAM149B1	ENSG00000138286	-0.797898	3.55049	2.70637	0.115159	0.999991	family with sequence similarity 149 member B1	0.938702	Non_DEG	Non_DEG
5266	FASTKD1	ENSG00000138399	1.22133	4.48138	2.7043	0.11529	0.999991	FAST kinase domains 1	0.938209	Non_DEG	Non_DEG
5673	RERE	ENSG00000142599	-0.590269	4.25094	2.70168	0.115456	0.999991	arginine-glutamic acid dipeptide repeats	0.937584	Non_DEG	Non_DEG
8680	SP3	ENSG00000172845	0.277964	6.66705	2.69995	0.115565	0.999991	Sp3 transcription factor	0.937172	Non_DEG	Non_DEG
533	SYNE2	ENSG00000054654	0.237301	9.02289	2.69937	0.115602	0.999991	spectrin repeat containing nuclear envelope protein 2	0.937033	Non_DEG	Non_DEG
5318	USO1	ENSG00000138768	-0.493036	5.50599	2.69837	0.115666	0.999991	USO1 vesicle transport factor	0.936795	Non_DEG	Non_DEG
4203	EMC4	ENSG00000128463	0.245434	7.54681	2.69389	0.115951	0.999991	ER membrane protein complex subunit 4	0.935726	Non_DEG	Non_DEG
2574	YWHAE	ENSG00000108953	0.347706	5.77608	2.69317	0.115997	0.999991	tyrosine 3-monooxygenase/tryptophan 5-monooxygenase activation protein epsilon	0.935555	Non_DEG	Non_DEG
1917	DNAJC3	ENSG00000102580	0.384692	5.68499	2.69221	0.116057	0.999991	DnaJ heat shock protein family (Hsp40) member C3	0.935328	Non_DEG	Non_DEG
330	SLAMF7	ENSG00000026751	0.426371	7.06104	2.69088	0.116142	0.999991	SLAM family member 7	0.93501	Non_DEG	Non_DEG
5496	CRTC3	ENSG00000140577	0.47765	5.22117	2.69054	0.116164	0.999991	CREB regulated transcription coactivator 3	0.934928	Non_DEG	Non_DEG
929	ANO8	ENSG00000074855	-2.01497	0.384463	2.68961	0.116224	0.999991	anoctamin 8	0.934706	Non_DEG	Non_DEG
8251	NMD3	ENSG00000169251	-0.482249	5.64393	2.688	0.116326	0.999991	NMD3 ribosome export adaptor	0.934323	Non_DEG	Non_DEG
12049	RPL36A	ENSG00000241343	-0.298731	8.85418	2.68733	0.116369	0.999991	ribosomal protein L36a	0.934163	Non_DEG	Non_DEG
10348	HDAC2	ENSG00000196591	-0.561332	5.12723	2.6841	0.116576	0.999991	histone deacetylase 2	0.933391	Non_DEG	Non_DEG
1480	ZNF184	ENSG00000096654	0.655098	5.43123	2.68282	0.116658	0.999991	zinc finger protein 184	0.933085	Non_DEG	Non_DEG
357	SARS	ENSG00000031698	0.298947	7.45061	2.68209	0.116705	0.999991	seryl-tRNA synthetase	0.932912	Non_DEG	Non_DEG
7742	TRUB1	ENSG00000165832	-0.718087	4.08728	2.67975	0.116855	0.999991	TruB pseudouridine synthase family member 1	0.932353	Non_DEG	Non_DEG
4740	NAPG	ENSG00000134265	0.464245	4.79438	2.67763	0.116991	0.999991	NSF attachment protein gamma	0.931847	Non_DEG	Non_DEG
4601	DPH2	ENSG00000132768	1.25048	4.62781	2.67572	0.117115	0.999991	DPH2 homolog	0.931389	Non_DEG	Non_DEG
5203	KYAT3	ENSG00000137944	0.606866	4.78826	2.67246	0.117325	0.999991	kynurenine aminotransferase 3	0.93061	Non_DEG	Non_DEG
2063	TRIM35	ENSG00000104228	-1.42163	2.92165	2.67208	0.117349	0.999991	tripartite motif containing 35	0.930519	Non_DEG	Non_DEG
1038	CBFA2T2	ENSG00000078699	-0.356124	5.63939	2.67181	0.117367	0.999991	CBFA2/RUNX1 translocation partner 2	0.930454	Non_DEG	Non_DEG
12204	H2AFJ	ENSG00000246705	-0.371675	5.85956	2.67167	0.117376	0.999991	H2A histone family member J	0.930421	Non_DEG	Non_DEG
5657	CAPN10	ENSG00000142330	-0.674349	4.18737	2.67102	0.117418	0.999991	calpain 10	0.930265	Non_DEG	Non_DEG
5681	RPL11	ENSG00000142676	-0.212559	9.04164	2.67066	0.117441	0.999991	ribosomal protein L11	0.930179	Non_DEG	Non_DEG
1716	PSMC1	ENSG00000100764	0.326803	7.39897	2.66885	0.117558	0.999991	proteasome 26S subunit, ATPase 1	0.929747	Non_DEG	Non_DEG
2197	TJP3	ENSG00000105289	-3.23325	1.61447	2.66857	0.117576	0.999991	tight junction protein 3	0.92968	Non_DEG	Non_DEG
9148	PNPLA2	ENSG00000177666	-0.405483	5.56151	2.66852	0.11758	0.999991	patatin like phospholipase domain containing 2	0.929668	Non_DEG	Non_DEG
7399	CCNL1	ENSG00000163660	0.274323	9.50003	2.66842	0.117586	0.999991	cyclin L1	0.929645	Non_DEG	Non_DEG
10717	CNOT7	ENSG00000198791	0.281074	7.33933	2.66643	0.117715	0.999991	CCR4-NOT transcription complex subunit 7	0.929169	Non_DEG	Non_DEG
7240	NCSTN	ENSG00000162736	0.472196	5.45697	2.66583	0.117754	0.999991	nicastrin	0.929024	Non_DEG	Non_DEG
1890	MAGT1	ENSG00000102158	0.49363	5.63082	2.66436	0.117849	0.999991	magnesium transporter 1	0.928673	Non_DEG	Non_DEG
2055	OIP5	ENSG00000104147	3.0234	0.445502	2.66172	0.118021	0.999991	Opa interacting protein 5	0.928042	Non_DEG	Non_DEG
4424	LILRB2	ENSG00000131042	2.90742	-0.671015	2.66062	0.118092	0.999991	leukocyte immunoglobulin like receptor B2	0.927778	Non_DEG	Non_DEG
355	ARHGAP31	ENSG00000031081	-1.84371	1.6929	2.66028	0.118114	0.999991	Rho GTPase activating protein 31	0.927697	Non_DEG	Non_DEG
12111	STMP1	ENSG00000243317	0.260725	6.87695	2.65956	0.118161	0.999991	short transmembrane mitochondrial protein 1	0.927525	Non_DEG	Non_DEG
2840	KCTD20	ENSG00000112078	0.535067	5.3707	2.65837	0.118239	0.999991	potassium channel tetramerization domain containing 20	0.927239	Non_DEG	Non_DEG
1422	SNAP23	ENSG00000092531	0.262338	7.21362	2.65747	0.118297	0.999991	synaptosome associated protein 23	0.927025	Non_DEG	Non_DEG
9903	MORF4L1	ENSG00000185787	0.254408	8.59773	2.657	0.118328	0.999991	mortality factor 4 like 1	0.926911	Non_DEG	Non_DEG
6098	RBMX	ENSG00000147274	0.247925	7.80738	2.65681	0.11834	0.999991	RNA binding motif protein, X-linked	0.926867	Non_DEG	Non_DEG
6837	AUTS2	ENSG00000158321	-0.795633	5.15193	2.65552	0.118425	0.999991	AUTS2, activator of transcription and developmental regulator	0.926558	Non_DEG	Non_DEG
6274	C20orf144	ENSG00000149609	-3.26035	-0.25131	2.65437	0.1185	0.999991	chromosome 20 open reading frame 144	0.926282	Non_DEG	Non_DEG
3224	MRPL37	ENSG00000116221	0.346799	5.59758	2.65424	0.118508	0.999991	mitochondrial ribosomal protein L37	0.926252	Non_DEG	Non_DEG
2604	ELF2	ENSG00000109381	0.370002	6.44664	2.65209	0.118649	0.999991	E74 like ETS transcription factor 2	0.925736	Non_DEG	Non_DEG
2666	TMEM109	ENSG00000110108	-0.34953	6.17304	2.64701	0.118982	0.999991	transmembrane protein 109	0.92452	Non_DEG	Non_DEG
1732	PCK2	ENSG00000100889	1.80689	2.64414	2.64595	0.119051	0.999991	phosphoenolpyruvate carboxykinase 2, mitochondrial	0.924266	Non_DEG	Non_DEG
1128	NFE2L1	ENSG00000082641	1.23691	2.81152	2.64082	0.119389	0.999991	nuclear factor, erythroid 2 like 1	0.923035	Non_DEG	Non_DEG
8491	CLCN5	ENSG00000171365	2.55354	-0.136113	2.64063	0.119402	0.999991	chloride voltage-gated channel 5	0.92299	Non_DEG	Non_DEG
10673	TLK1	ENSG00000198586	-0.314221	5.54228	2.63919	0.119497	0.999991	tousled like kinase 1	0.922643	Non_DEG	Non_DEG
2014	RRN3P2	ENSG00000103472	0.87697	4.09349	2.6382	0.119562	0.999991	RRN3 homolog, RNA polymerase I transcription factor pseudogene 2	0.922407	Non_DEG	Non_DEG
3778	ZC3H13	ENSG00000123200	-0.367984	6.52314	2.63796	0.119578	0.999991	zinc finger CCCH-type containing 13	0.92235	Non_DEG	Non_DEG
4111	MAP2K2	ENSG00000126934	-0.268741	6.62625	2.6373	0.119621	0.999991	mitogen-activated protein kinase kinase 2	0.922192	Non_DEG	Non_DEG
9139	SAMD12	ENSG00000177570	2.33591	1.40603	2.63683	0.119652	0.999991	sterile alpha motif domain containing 12	0.922078	Non_DEG	Non_DEG
5668	RPS11	ENSG00000142534	-0.26151	9.85704	2.63303	0.119904	0.999991	ribosomal protein S11	0.921166	Non_DEG	Non_DEG
5511	ARHGAP17	ENSG00000140750	-0.667004	4.85418	2.63057	0.120067	0.999991	Rho GTPase activating protein 17	0.920576	Non_DEG	Non_DEG
7943	HDHD2	ENSG00000167220	-0.654061	4.75373	2.63009	0.120099	0.999991	haloacid dehalogenase like hydrolase domain containing 2	0.920462	Non_DEG	Non_DEG
1948	PLLP	ENSG00000102934	-1.76747	0.787711	2.62994	0.120109	0.999991	plasmolipin	0.920424	Non_DEG	Non_DEG
11851	RPL23AP42	ENSG00000234851	-0.294443	6.10157	2.62806	0.120234	0.999991	ribosomal protein L23a pseudogene 42	0.919974	Non_DEG	Non_DEG
316	HSF2	ENSG00000025156	0.53997	5.16305	2.62695	0.120307	0.999991	heat shock transcription factor 2	0.919708	Non_DEG	Non_DEG
12410	ZNF350	ENSG00000256683	0.420666	6.34125	2.62631	0.12035	0.999991	zinc finger protein 350	0.919554	Non_DEG	Non_DEG
5722	POU2F1	ENSG00000143190	-0.639919	4.51771	2.62515	0.120428	0.999991	POU class 2 homeobox 1	0.919274	Non_DEG	Non_DEG
9931	TMLHE	ENSG00000185973	-0.971962	3.69419	2.62313	0.120562	0.999991	trimethyllysine hydroxylase, epsilon	0.91879	Non_DEG	Non_DEG
7724	SPACA9	ENSG00000165698	-3.33759	0.526692	2.62172	0.120656	0.999991	sperm acrosome associated 9	0.918451	Non_DEG	Non_DEG
2104	R3HCC1	ENSG00000104679	-0.541728	5.41116	2.62106	0.1207	0.999991	R3H domain and coiled-coil containing 1	0.918291	Non_DEG	Non_DEG
10164	NPIPP1	ENSG00000188599	-1.22445	2.87424	2.62082	0.120716	0.999991	nuclear pore complex interacting protein pseudogene 1	0.918233	Non_DEG	Non_DEG
4214	CALU	ENSG00000128595	0.342661	5.93338	2.62003	0.120769	0.999991	calumenin	0.918044	Non_DEG	Non_DEG
1744	PNN	ENSG00000100941	0.268585	8.00545	2.61978	0.120786	0.999991	pinin, desmosome associated protein	0.917984	Non_DEG	Non_DEG
76	ZNF195	ENSG00000005801	-0.454188	5.51734	2.6178	0.120918	0.999991	zinc finger protein 195	0.917508	Non_DEG	Non_DEG
5388	RDH16	ENSG00000139547	2.66845	0.890174	2.61715	0.120962	0.999991	retinol dehydrogenase 16 (all-trans)	0.917353	Non_DEG	Non_DEG
2899	CUL9	ENSG00000112659	-0.828088	3.66538	2.61386	0.121182	0.999991	cullin 9	0.916562	Non_DEG	Non_DEG
9885	ZFP36L1	ENSG00000185650	-0.43332	5.70033	2.61311	0.121232	0.999991	ZFP36 ring finger protein like 1	0.916381	Non_DEG	Non_DEG
6296	KLRF1	ENSG00000150045	1.07388	5.54697	2.61084	0.121385	0.999991	killer cell lectin like receptor F1	0.915836	Non_DEG	Non_DEG
4330	NSUN5	ENSG00000130305	-0.748077	4.42982	2.6091	0.121502	0.999991	NOP2/Sun RNA methyltransferase family member 5	0.915416	Non_DEG	Non_DEG
9860	TARSL2	ENSG00000185418	0.526199	4.83666	2.60792	0.121581	0.999991	threonyl-tRNA synthetase like 2	0.915133	Non_DEG	Non_DEG
9978	KPNA4	ENSG00000186432	0.417478	5.85076	2.60673	0.121662	0.999991	karyopherin subunit alpha 4	0.914845	Non_DEG	Non_DEG
11332	BCORP1	ENSG00000215580	-3.48321	2.59025	2.60578	0.121726	0.999991	BCL6 corepressor pseudogene 1	0.914617	Non_DEG	Non_DEG
9454	RAP2B	ENSG00000181467	0.615768	4.56901	2.60489	0.121786	0.999991	RAP2B, member of RAS oncogene family	0.914403	Non_DEG	Non_DEG
6769	SUSD3	ENSG00000157303	-0.71176	4.83305	2.6017	0.122001	0.999991	sushi domain containing 3	0.913637	Non_DEG	Non_DEG
11807	RPL10P19	ENSG00000233609	-2.02969	1.08916	2.60092	0.122054	0.999991	ribosomal protein L10 pseudogene 19	0.913447	Non_DEG	Non_DEG
4018	DSTN	ENSG00000125868	0.369882	7.77772	2.59805	0.122249	0.999991	destrin, actin depolymerizing factor	0.912756	Non_DEG	Non_DEG
6711	RPL30	ENSG00000156482	-0.216987	10.0319	2.59779	0.122266	0.999991	ribosomal protein L30	0.912694	Non_DEG	Non_DEG
9298	HLA-DQB1	ENSG00000179344	-0.808862	5.63858	2.59689	0.122327	0.999991	major histocompatibility complex, class II, DQ beta 1	0.912477	Non_DEG	Non_DEG
6928	THEM4	ENSG00000159445	-0.404	6.06817	2.59598	0.122389	0.999991	thioesterase superfamily member 4	0.912259	Non_DEG	Non_DEG
5014	DCAF7	ENSG00000136485	-0.361246	6.0365	2.59162	0.122685	0.999991	DDB1 and CUL4 associated factor 7	0.911207	Non_DEG	Non_DEG
4129	RAB3IP	ENSG00000127328	-0.62502	4.44678	2.59144	0.122698	0.999991	RAB3A interacting protein	0.911163	Non_DEG	Non_DEG
10320	ZNF775	ENSG00000196456	-0.748809	3.23354	2.59136	0.122703	0.999991	zinc finger protein 775	0.911146	Non_DEG	Non_DEG
12604	CYP4F35P	ENSG00000265787	-2.64123	1.92219	2.59088	0.122736	0.999991	cytochrome P450 family 4 subfamily F member 35, pseudogene	0.911028	Non_DEG	Non_DEG
6796	SNX22	ENSG00000157734	0.79173	2.89367	2.5902	0.122782	0.999991	sorting nexin 22	0.910865	Non_DEG	Non_DEG
3935	GPR18	ENSG00000125245	-0.677518	5.43129	2.58967	0.122818	0.999991	G protein-coupled receptor 18	0.910737	Non_DEG	Non_DEG
3792	ATG101	ENSG00000123395	-0.814835	4.48553	2.58907	0.122859	0.999991	autophagy related 101	0.910593	Non_DEG	Non_DEG
10687	TTC37	ENSG00000198677	0.367222	6.50528	2.58261	0.123301	0.999991	tetratricopeptide repeat domain 37	0.909034	Non_DEG	Non_DEG
11894	DICER1-AS1	ENSG00000235706	-2.86973	1.34095	2.58139	0.123384	0.999991	DICER1 antisense RNA 1	0.90874	Non_DEG	Non_DEG
7079	PPP1R16A	ENSG00000160972	1.73026	2.27214	2.58129	0.123391	0.999991	protein phosphatase 1 regulatory subunit 16A	0.908716	Non_DEG	Non_DEG
4533	RRP8	ENSG00000132275	0.523604	4.7767	2.57978	0.123494	0.999991	ribosomal RNA processing 8	0.908353	Non_DEG	Non_DEG
3056	GORASP1	ENSG00000114745	2.18219	2.84363	2.57962	0.123505	0.999991	golgi reassembly stacking protein 1	0.908314	Non_DEG	Non_DEG
1017	MCCC1	ENSG00000078070	-0.904876	3.88261	2.57916	0.123537	0.999991	methylcrotonoyl-CoA carboxylase 1	0.908202	Non_DEG	Non_DEG
2419	NPDC1	ENSG00000107281	-0.785615	5.2052	2.57902	0.123547	0.999991	neural proliferation, differentiation and control 1	0.908169	Non_DEG	Non_DEG
3166	ID2	ENSG00000115738	-0.352928	10.2734	2.57897	0.12355	0.999991	inhibitor of DNA binding 2	0.908157	Non_DEG	Non_DEG
10915	ZNF551	ENSG00000204519	1.52487	2.41259	2.57645	0.123724	0.999991	zinc finger protein 551	0.907547	Non_DEG	Non_DEG
7731	STK32C	ENSG00000165752	-1.50807	1.58435	2.57556	0.123785	0.999991	serine/threonine kinase 32C	0.907333	Non_DEG	Non_DEG
11027	SRRM2-AS1	ENSG00000205913	2.43661	-0.51666	2.57537	0.123798	0.999991	SRRM2 antisense RNA 1	0.907288	Non_DEG	Non_DEG
9361	PRKRA	ENSG00000180228	-0.360908	6.25373	2.57349	0.123927	0.999991	protein activator of interferon induced protein kinase EIF2AK2	0.906833	Non_DEG	Non_DEG
10508	C5orf42	ENSG00000197603	-0.899518	4.20829	2.57122	0.124083	0.999991	chromosome 5 open reading frame 42	0.906286	Non_DEG	Non_DEG
5854	ZC3H8	ENSG00000144161	-0.528595	4.50255	2.56582	0.124457	0.999991	zinc finger CCCH-type containing 8	0.904982	Non_DEG	Non_DEG
7717	NSD1	ENSG00000165671	0.444634	5.62575	2.56427	0.124564	0.999991	nuclear receptor binding SET domain protein 1	0.904606	Non_DEG	Non_DEG
8742	MINOS1	ENSG00000173436	-0.300491	6.79221	2.56269	0.124674	0.999991	mitochondrial inner membrane organizing system 1	0.904224	Non_DEG	Non_DEG
692	MTHFD2	ENSG00000065911	0.692054	5.04251	2.56125	0.124774	0.999991	methylenetetrahydrofolate dehydrogenase (NADP+ dependent) 2, methenyltetrahydrofolate cyclohydrolase	0.903877	Non_DEG	Non_DEG
8407	ARMC10	ENSG00000170632	-0.778482	4.82619	2.56033	0.124838	0.999991	armadillo repeat containing 10	0.903654	Non_DEG	Non_DEG
3022	TFG	ENSG00000114354	-0.492724	6.03024	2.55994	0.124865	0.999991	TRK-fused gene	0.903559	Non_DEG	Non_DEG
1325	CDIP1	ENSG00000089486	-0.605228	4.08656	2.55766	0.125024	0.999991	cell death inducing p53 target 1	0.903008	Non_DEG	Non_DEG
264	ATP2C1	ENSG00000017260	-0.649037	4.31331	2.55619	0.125126	0.999991	ATPase secretory pathway Ca2+ transporting 1	0.902652	Non_DEG	Non_DEG
12431	PSMA3-AS1	ENSG00000257621	0.26017	7.24541	2.55519	0.125196	0.999991	PSMA3 antisense RNA 1	0.90241	Non_DEG	Non_DEG
644	CTSA	ENSG00000064601	0.487365	6.76079	2.55487	0.125218	0.999991	cathepsin A	0.902333	Non_DEG	Non_DEG
10986	TECPR1	ENSG00000205356	0.531425	4.18318	2.55438	0.125252	0.999991	tectonin beta-propeller repeat containing 1	0.902215	Non_DEG	Non_DEG
5055	TOR1A	ENSG00000136827	0.445952	5.86981	2.55435	0.125254	0.999991	torsin family 1 member A	0.902208	Non_DEG	Non_DEG
7	FUCA2	ENSG00000001036	0.575373	4.71622	2.55393	0.125284	0.999991	alpha-L-fucosidase 2	0.902106	Non_DEG	Non_DEG
9463	MRPS23	ENSG00000181610	0.540163	5.32907	2.55189	0.125426	0.999991	mitochondrial ribosomal protein S23	0.901613	Non_DEG	Non_DEG
1624	TAB1	ENSG00000100324	-1.03295	2.5615	2.55059	0.125517	0.999991	TGF-beta activated kinase 1 (MAP3K7) binding protein 1	0.901296	Non_DEG	Non_DEG
8741	NAA20	ENSG00000173418	-0.35073	5.9239	2.54948	0.125595	0.999991	N(alpha)-acetyltransferase 20, NatB catalytic subunit	0.901029	Non_DEG	Non_DEG
11022	KLRC2	ENSG00000205809	-1.63089	5.7262	2.54824	0.125682	0.999991	killer cell lectin like receptor C2	0.900729	Non_DEG	Non_DEG
3219	FAM20B	ENSG00000116199	0.845516	3.56091	2.54681	0.125782	0.999991	FAM20B, glycosaminoglycan xylosylkinase	0.900382	Non_DEG	Non_DEG
3622	PTK2B	ENSG00000120899	0.452004	5.82439	2.54636	0.125813	0.999991	protein tyrosine kinase 2 beta	0.900273	Non_DEG	Non_DEG
4307	PUDP	ENSG00000130021	1.47452	3.58955	2.5434	0.126021	0.999991	pseudouridine 5'-phosphatase	0.899557	Non_DEG	Non_DEG
11108	TRAV21	ENSG00000211801	2.90718	0.16063	2.54314	0.126039	0.999991	T cell receptor alpha variable 21	0.899494	Non_DEG	Non_DEG
10871	TNRC6C-AS1	ENSG00000204282	-0.652822	4.96289	2.54101	0.126189	0.999991	TNRC6C antisense RNA 1	0.898978	Non_DEG	Non_DEG
6141	HAUS6	ENSG00000147874	0.644988	5.51803	2.54101	0.12619	0.999991	HAUS augmin like complex subunit 6	0.898977	Non_DEG	Non_DEG
5064	SLC31A1	ENSG00000136868	1.3575	2.84032	2.53861	0.126359	0.999991	solute carrier family 31 member 1	0.898395	Non_DEG	Non_DEG
8150	FNTA	ENSG00000168522	-0.28706	6.87594	2.5384	0.126373	0.999991	farnesyltransferase, CAAX box, alpha	0.898345	Non_DEG	Non_DEG
12856	DHRS11	ENSG00000278535	-2.37666	1.95518	2.53816	0.12639	0.999991	dehydrogenase/reductase 11	0.898287	Non_DEG	Non_DEG
3576	ACAT2	ENSG00000120437	-0.657224	4.74854	2.53716	0.126461	0.999991	acetyl-CoA acetyltransferase 2	0.898045	Non_DEG	Non_DEG
5470	MAN2C1	ENSG00000140400	0.639583	5.11814	2.53551	0.126577	0.999991	mannosidase alpha class 2C member 1	0.897646	Non_DEG	Non_DEG
6125	TERF1	ENSG00000147601	0.45753	5.5252	2.53198	0.126827	0.999991	telomeric repeat binding factor 1	0.896789	Non_DEG	Non_DEG
6439	JMY	ENSG00000152409	-0.574853	5.38384	2.53116	0.126885	0.999991	junction mediating and regulatory protein, p53 cofactor	0.89659	Non_DEG	Non_DEG
10424	GMFB	ENSG00000197045	0.361421	6.08091	2.53017	0.126955	0.999991	glia maturation factor beta	0.896349	Non_DEG	Non_DEG
7587	KIAA1324L	ENSG00000164659	-2.3202	2.69078	2.5289	0.127045	0.999991	KIAA1324 like	0.896043	Non_DEG	Non_DEG
7790	COPS2	ENSG00000166200	0.326898	6.58079	2.52718	0.127168	0.999991	COP9 signalosome subunit 2	0.895623	Non_DEG	Non_DEG
6544	IMPACT	ENSG00000154059	1.32368	3.95851	2.52657	0.127211	0.999991	impact RWD domain protein	0.895476	Non_DEG	Non_DEG
11865	C12orf75	ENSG00000235162	0.27445	8.29766	2.52551	0.127286	0.999991	chromosome 12 open reading frame 75	0.89522	Non_DEG	Non_DEG
11496	GBP1P1	ENSG00000225492	2.67624	0.426163	2.52467	0.127346	0.999991	guanylate binding protein 1 pseudogene 1	0.895015	Non_DEG	Non_DEG
7343	IGFBP7	ENSG00000163453	2.08312	1.25683	2.52214	0.127526	0.999991	insulin like growth factor binding protein 7	0.894401	Non_DEG	Non_DEG
9380	HARBI1	ENSG00000180423	-1.65682	2.58704	2.52131	0.127585	0.999991	harbinger transposase derived 1	0.8942	Non_DEG	Non_DEG
158	RPS20	ENSG00000008988	-0.25662	9.59325	2.51956	0.12771	0.999991	ribosomal protein S20	0.893774	Non_DEG	Non_DEG
530	HHAT	ENSG00000054392	-1.91508	2.99534	2.51858	0.12778	0.999991	hedgehog acyltransferase	0.893537	Non_DEG	Non_DEG
3582	NUDCD1	ENSG00000120526	-0.674633	4.00503	2.51499	0.128037	0.999991	NudC domain containing 1	0.892663	Non_DEG	Non_DEG
4647	FAM104A	ENSG00000133193	-0.514806	6.06443	2.51212	0.128243	0.999991	family with sequence similarity 104 member A	0.891968	Non_DEG	Non_DEG
11082	TRGV8	ENSG00000211696	0.921826	4.15754	2.51174	0.12827	0.999991	T cell receptor gamma variable 8	0.891875	Non_DEG	Non_DEG
6773	ARMC12	ENSG00000157343	3.02468	0.550684	2.51134	0.128299	0.999991	armadillo repeat containing 12	0.891778	Non_DEG	Non_DEG
5622	NFIC	ENSG00000141905	-1.08092	3.20255	2.51008	0.128389	0.999991	nuclear factor I C	0.891472	Non_DEG	Non_DEG
4461	NAPSB	ENSG00000131401	3.02074	0.114942	2.50997	0.128397	0.999991	napsin B aspartic peptidase, pseudogene	0.891444	Non_DEG	Non_DEG
10773	RPL39	ENSG00000198918	-0.285105	9.4904	2.50847	0.128505	0.999991	ribosomal protein L39	0.891081	Non_DEG	Non_DEG
7025	ST6GALNAC6	ENSG00000160408	0.63099	5.1024	2.50771	0.12856	0.999991	ST6 N-acetylgalactosaminide alpha-2,6-sialyltransferase 6	0.890895	Non_DEG	Non_DEG
3798	ATPAF1	ENSG00000123472	-0.607839	5.4098	2.50718	0.128598	0.999991	ATP synthase mitochondrial F1 complex assembly factor 1	0.890767	Non_DEG	Non_DEG
4063	UBA2	ENSG00000126261	-0.358004	6.18507	2.50683	0.128623	0.999991	ubiquitin like modifier activating enzyme 2	0.890681	Non_DEG	Non_DEG
8749	ZNF417	ENSG00000173480	1.77464	1.91656	2.50548	0.12872	0.999991	zinc finger protein 417	0.890353	Non_DEG	Non_DEG
9802	SIVA1	ENSG00000184990	-0.281239	7.19101	2.50397	0.128829	0.999991	SIVA1 apoptosis inducing factor	0.889986	Non_DEG	Non_DEG
8674	RPL38	ENSG00000172809	-0.266161	8.87067	2.50349	0.128864	0.999991	ribosomal protein L38	0.88987	Non_DEG	Non_DEG
7908	MAPRE2	ENSG00000166974	0.240362	7.78914	2.50315	0.128889	0.999991	microtubule associated protein RP/EB family member 2	0.889785	Non_DEG	Non_DEG
11392	ARIH2OS	ENSG00000221883	0.622191	4.33816	2.50274	0.128918	0.999991	ariadne RBR E3 ubiquitin protein ligase 2 opposite strand	0.889687	Non_DEG	Non_DEG
2455	LIPA	ENSG00000107798	0.3384	6.39908	2.50103	0.129042	0.999991	lipase A, lysosomal acid type	0.889269	Non_DEG	Non_DEG
1090	IGSF9B	ENSG00000080854	2.81982	-0.00791979	2.50082	0.129057	0.999991	immunoglobulin superfamily member 9B	0.889219	Non_DEG	Non_DEG
12428	PPP1R12A-AS1	ENSG00000257557	-3.04417	-0.187843	2.50025	0.129098	0.999991	PPP1R12A antisense RNA 1	0.88908	Non_DEG	Non_DEG
1316	TRMT6	ENSG00000089195	-0.710455	4.43816	2.4993	0.129167	0.999991	tRNA methyltransferase 6	0.888849	Non_DEG	Non_DEG
1277	TGDS	ENSG00000088451	0.628391	3.92048	2.49904	0.129186	0.999991	TDP-glucose 4,6-dehydratase	0.888786	Non_DEG	Non_DEG
8123	HIST1H1E	ENSG00000168298	-0.733084	5.05614	2.49306	0.12962	0.999991	histone cluster 1 H1 family member e	0.887329	Non_DEG	Non_DEG
9907	PIGP	ENSG00000185808	-0.711062	3.74233	2.49244	0.129665	0.999991	phosphatidylinositol glycan anchor biosynthesis class P	0.887179	Non_DEG	Non_DEG
3649	PSPC1	ENSG00000121390	0.303178	6.27673	2.49149	0.129734	0.999991	paraspeckle component 1	0.886947	Non_DEG	Non_DEG
7901	TSC22D4	ENSG00000166925	-0.470944	4.76487	2.48702	0.130059	0.999991	TSC22 domain family member 4	0.885859	Non_DEG	Non_DEG
2007	ELOB	ENSG00000103363	0.234483	8.15742	2.48658	0.130091	0.999991	elongin B	0.885751	Non_DEG	Non_DEG
2609	RPL34	ENSG00000109475	-0.271531	10.1012	2.48577	0.13015	0.999991	ribosomal protein L34	0.885555	Non_DEG	Non_DEG
12041	PLCXD2	ENSG00000240891	0.814375	4.25242	2.48144	0.130467	0.999991	phosphatidylinositol specific phospholipase C X domain containing 2	0.884498	Non_DEG	Non_DEG
5340	YARS2	ENSG00000139131	-0.529712	4.92367	2.48113	0.13049	0.999991	tyrosyl-tRNA synthetase 2	0.884424	Non_DEG	Non_DEG
10422	ANXA6	ENSG00000197043	-0.606565	5.52378	2.47921	0.130631	0.999991	annexin A6	0.883954	Non_DEG	Non_DEG
7935	SP2	ENSG00000167182	0.541312	4.47641	2.47716	0.130781	0.999991	Sp2 transcription factor	0.883455	Non_DEG	Non_DEG
6764	LRP8	ENSG00000157193	-1.4518	3.16261	2.47508	0.130934	0.999991	LDL receptor related protein 8	0.882947	Non_DEG	Non_DEG
9030	ZBTB8OS	ENSG00000176261	0.348828	5.78245	2.47496	0.130943	0.999991	zinc finger and BTB domain containing 8 opposite strand	0.882917	Non_DEG	Non_DEG
2039	CTSH	ENSG00000103811	1.35044	4.14289	2.4693	0.13136	0.999991	cathepsin H	0.881535	Non_DEG	Non_DEG
7035	MPZL3	ENSG00000160588	-0.532924	5.28385	2.46684	0.131542	0.999991	myelin protein zero like 3	0.880937	Non_DEG	Non_DEG
11657	DDX50P1	ENSG00000229816	2.52619	0.219473	2.46567	0.131629	0.999991	DEAD-box helicase 50 pseudogene 1	0.880649	Non_DEG	Non_DEG
12057	ATP5MF	ENSG00000241468	-0.29666	6.43214	2.46544	0.131646	0.999991	ATP synthase membrane subunit f	0.880593	Non_DEG	Non_DEG
525	PHPT1	ENSG00000054148	0.284896	6.2782	2.46538	0.13165	0.999991	phosphohistidine phosphatase 1	0.880579	Non_DEG	Non_DEG
1849	STS	ENSG00000101846	2.48599	1.7838	2.46383	0.131765	0.999991	steroid sulfatase	0.880201	Non_DEG	Non_DEG
10649	FLVCR1-AS1	ENSG00000198468	-2.22853	1.71121	2.46085	0.131986	0.999991	FLVCR1 antisense RNA 1 (head to head)	0.879472	Non_DEG	Non_DEG
11184	C8orf82	ENSG00000213563	-1.07488	3.27444	2.45871	0.132145	0.999991	chromosome 8 open reading frame 82	0.87895	Non_DEG	Non_DEG
11939	CDKN2AIPNL	ENSG00000237190	0.428843	4.44949	2.4584	0.132168	0.999991	CDKN2A interacting protein N-terminal like	0.878874	Non_DEG	Non_DEG
8353	PWWP2A	ENSG00000170234	0.506512	4.82484	2.45686	0.132283	0.999991	PWWP domain containing 2A	0.878496	Non_DEG	Non_DEG
1501	MAST3	ENSG00000099308	0.507901	5.21019	2.45637	0.132319	0.999991	microtubule associated serine/threonine kinase 3	0.878378	Non_DEG	Non_DEG
7291	COQ8A	ENSG00000163050	-0.66748	4.33595	2.45626	0.132327	0.999991	coenzyme Q8A	0.87835	Non_DEG	Non_DEG
3629	ZNF706	ENSG00000120963	-0.273403	6.64161	2.45578	0.132363	0.999991	zinc finger protein 706	0.878234	Non_DEG	Non_DEG
10728	CD247	ENSG00000198821	0.392398	7.67633	2.45094	0.132724	0.999991	CD247 molecule	0.87705	Non_DEG	Non_DEG
6741	MFSD14A	ENSG00000156875	0.361485	7.0983	2.45073	0.13274	0.999991	major facilitator superfamily domain containing 14A	0.876998	Non_DEG	Non_DEG
1030	MLLT10	ENSG00000078403	0.577602	5.02785	2.44589	0.133103	0.999991	MLLT10, histone lysine methyltransferase DOT1L cofactor	0.875812	Non_DEG	Non_DEG
9190	NDUFAF3	ENSG00000178057	-0.388904	6.53678	2.44278	0.133336	0.999991	NADH:ubiquinone oxidoreductase complex assembly factor 3	0.875052	Non_DEG	Non_DEG
12579	SNORD3A	ENSG00000263934	0.810471	6.31303	2.44091	0.133477	0.999991	small nucleolar RNA, C/D box 3A	0.874595	Non_DEG	Non_DEG
3299	LGALS8	ENSG00000116977	0.345703	6.47749	2.44057	0.133502	0.999991	galectin 8	0.874511	Non_DEG	Non_DEG
11423	RABGAP1L-IT1	ENSG00000223525	-1.71762	0.365431	2.44023	0.133528	0.999991	RABGAP1L intronic transcript 1	0.874427	Non_DEG	Non_DEG
1750	TRPC4AP	ENSG00000100991	-0.45553	5.95133	2.43854	0.133656	0.999991	transient receptor potential cation channel subfamily C member 4 associated protein	0.874013	Non_DEG	Non_DEG
856	FAM3A	ENSG00000071889	-0.463731	5.14839	2.43675	0.13379	0.999991	family with sequence similarity 3 member A	0.873575	Non_DEG	Non_DEG
12474	POC1B-GALNT4	ENSG00000259075	-2.82772	1.81061	2.43603	0.133845	0.999991	POC1B-GALNT4 readthrough	0.873398	Non_DEG	Non_DEG
11307	PHB2	ENSG00000215021	-0.372282	6.40798	2.43599	0.133848	0.999991	prohibitin 2	0.873389	Non_DEG	Non_DEG
2517	CDK5RAP3	ENSG00000108465	0.312779	6.93422	2.43417	0.133986	0.999991	CDK5 regulatory subunit associated protein 3	0.872942	Non_DEG	Non_DEG
5025	TANK	ENSG00000136560	0.277776	6.93811	2.43108	0.13422	0.999991	TRAF family member associated NFKB activator	0.872184	Non_DEG	Non_DEG
5087	DSCC1	ENSG00000136982	2.94164	-0.658971	2.43087	0.134235	0.999991	DNA replication and sister chromatid cohesion 1	0.872134	Non_DEG	Non_DEG
4695	HSD17B4	ENSG00000133835	-0.715276	4.90236	2.43068	0.13425	0.999991	hydroxysteroid 17-beta dehydrogenase 4	0.872087	Non_DEG	Non_DEG
9432	EHMT1	ENSG00000181090	-0.461393	4.96307	2.43023	0.134283	0.999991	euchromatic histone lysine methyltransferase 1	0.871977	Non_DEG	Non_DEG
3854	STX16	ENSG00000124222	-0.425927	6.09152	2.43013	0.134292	0.999991	syntaxin 16	0.871951	Non_DEG	Non_DEG
5461	PSTPIP1	ENSG00000140368	-0.374203	6.89512	2.42816	0.134441	0.999991	proline-serine-threonine phosphatase interacting protein 1	0.871469	Non_DEG	Non_DEG
9490	C5orf24	ENSG00000181904	0.446668	4.79143	2.42785	0.134465	0.999991	chromosome 5 open reading frame 24	0.871392	Non_DEG	Non_DEG
6052	CCT6A	ENSG00000146731	-0.287432	6.92454	2.42778	0.134469	0.999991	chaperonin containing TCP1 subunit 6A	0.871377	Non_DEG	Non_DEG
2728	PTGES3	ENSG00000110958	-0.214362	7.8244	2.42701	0.134528	0.999991	prostaglandin E synthase 3	0.871186	Non_DEG	Non_DEG
11903	ZNF815P	ENSG00000235944	-0.814117	3.56701	2.42312	0.134824	0.999991	zinc finger protein 815, pseudogene	0.870232	Non_DEG	Non_DEG
3355	DPH5	ENSG00000117543	-0.654347	4.11303	2.42278	0.13485	0.999991	diphthamide biosynthesis 5	0.87015	Non_DEG	Non_DEG
500	FAM160A2	ENSG00000051009	0.410572	4.96175	2.4192	0.135123	0.999991	family with sequence similarity 160 member A2	0.869271	Non_DEG	Non_DEG
1495	ERMP1	ENSG00000099219	-1.18303	3.04621	2.41899	0.135139	0.999991	endoplasmic reticulum metallopeptidase 1	0.869219	Non_DEG	Non_DEG
3917	ATXN1	ENSG00000124788	-0.341678	5.62122	2.41818	0.135201	0.999991	ataxin 1	0.86902	Non_DEG	Non_DEG
12068	C8orf58	ENSG00000241852	1.54112	2.66203	2.41679	0.135307	0.999991	chromosome 8 open reading frame 58	0.868678	Non_DEG	Non_DEG
3923	MYRF	ENSG00000124920	2.76809	0.767403	2.41145	0.135716	0.999991	myelin regulatory factor	0.867368	Non_DEG	Non_DEG
6511	INO80C	ENSG00000153391	-0.631677	3.8622	2.41035	0.135801	0.999991	INO80 complex subunit C	0.867097	Non_DEG	Non_DEG
5011	VEZF1	ENSG00000136451	0.428904	5.23268	2.40932	0.13588	0.999991	vascular endothelial zinc finger 1	0.866843	Non_DEG	Non_DEG
2051	DNAJC17	ENSG00000104129	-0.45998	4.80816	2.40886	0.135916	0.999991	DnaJ heat shock protein family (Hsp40) member C17	0.866731	Non_DEG	Non_DEG
1822	PIGU	ENSG00000101464	-1.06573	4.05247	2.40801	0.135981	0.999991	phosphatidylinositol glycan anchor biosynthesis class U	0.866521	Non_DEG	Non_DEG
6975	ZNF362	ENSG00000160094	0.966574	2.86015	2.40781	0.135996	0.999991	zinc finger protein 362	0.866473	Non_DEG	Non_DEG
2651	LPXN	ENSG00000110031	-0.408007	7.03469	2.4076	0.136013	0.999991	leupaxin	0.866421	Non_DEG	Non_DEG
12190	SNHG6	ENSG00000245910	-0.297235	6.9893	2.4071	0.136051	0.999991	small nucleolar RNA host gene 6	0.866299	Non_DEG	Non_DEG
8043	PRDX2	ENSG00000167815	-0.26627	7.63717	2.40541	0.136181	0.999991	peroxiredoxin 2	0.865882	Non_DEG	Non_DEG
7532	RHOBTB3	ENSG00000164292	2.37835	1.54599	2.40492	0.136219	0.999991	Rho related BTB domain containing 3	0.865762	Non_DEG	Non_DEG
2905	GMDS	ENSG00000112699	-0.554772	4.37354	2.40346	0.136332	0.999991	GDP-mannose 4,6-dehydratase	0.865404	Non_DEG	Non_DEG
6666	PXYLP1	ENSG00000155893	-0.809605	3.82664	2.40145	0.136487	0.999991	2-phosphoxylose phosphatase 1	0.864908	Non_DEG	Non_DEG
11791	RASA4DP	ENSG00000233297	-2.60159	0.612747	2.4003	0.136576	0.999991	RAS p21 protein activator 4CD, pseudogene	0.864627	Non_DEG	Non_DEG
5114	KIF13A	ENSG00000137177	2.59046	-0.279036	2.39605	0.136905	0.999991	kinesin family member 13A	0.86358	Non_DEG	Non_DEG
44	NDUFAB1	ENSG00000004779	-0.280271	6.68397	2.39538	0.136957	0.999991	NADH:ubiquinone oxidoreductase subunit AB1	0.863416	Non_DEG	Non_DEG
9071	LRRC37A3	ENSG00000176809	1.33407	1.26674	2.39501	0.136986	0.999991	leucine rich repeat containing 37 member A3	0.863324	Non_DEG	Non_DEG
6546	DNAAF1	ENSG00000154099	2.45789	-0.739626	2.39453	0.137023	0.999991	dynein axonemal assembly factor 1	0.863206	Non_DEG	Non_DEG
10969	SDHAF1	ENSG00000205138	-0.675295	4.54564	2.3942	0.137048	0.999991	succinate dehydrogenase complex assembly factor 1	0.863126	Non_DEG	Non_DEG
9306	KLHL28	ENSG00000179454	0.308443	6.75889	2.39277	0.13716	0.999991	kelch like family member 28	0.862772	Non_DEG	Non_DEG
6312	CD226	ENSG00000150637	0.480359	5.88702	2.39245	0.137185	0.999991	CD226 molecule	0.862693	Non_DEG	Non_DEG
3742	RECK	ENSG00000122707	0.623297	4.30634	2.39104	0.137295	0.999991	reversion inducing cysteine rich protein with kazal motifs	0.862346	Non_DEG	Non_DEG
9739	RPL23AP82	ENSG00000184319	-0.720284	4.00144	2.39089	0.137307	0.999991	ribosomal protein L23a pseudogene 82	0.862309	Non_DEG	Non_DEG
10243	C8orf76	ENSG00000189376	0.417153	4.44413	2.38954	0.137412	0.999991	chromosome 8 open reading frame 76	0.861976	Non_DEG	Non_DEG
7526	PRRC1	ENSG00000164244	0.500718	4.98263	2.38894	0.137458	0.999991	proline rich coiled-coil 1	0.861829	Non_DEG	Non_DEG
6604	RAB6B	ENSG00000154917	-3.14032	0.642249	2.3876	0.137562	0.999991	RAB6B, member RAS oncogene family	0.8615	Non_DEG	Non_DEG
5052	C9orf78	ENSG00000136819	-0.218201	8.56223	2.38709	0.137602	0.999991	chromosome 9 open reading frame 78	0.861375	Non_DEG	Non_DEG
8334	UBE2E3	ENSG00000170035	0.353874	6.02239	2.38661	0.13764	0.999991	ubiquitin conjugating enzyme E2 E3	0.861256	Non_DEG	Non_DEG
11613	ZNF883	ENSG00000228623	2.72274	0.59621	2.38586	0.137699	0.999991	zinc finger protein 883	0.86107	Non_DEG	Non_DEG
5021	MRPL47	ENSG00000136522	0.367737	6.20355	2.38541	0.137733	0.999991	mitochondrial ribosomal protein L47	0.860961	Non_DEG	Non_DEG
8362	ELP5	ENSG00000170291	-0.553926	5.78353	2.38489	0.137774	0.999991	elongator acetyltransferase complex subunit 5	0.860832	Non_DEG	Non_DEG
8947	CLTB	ENSG00000175416	-0.25734	6.38078	2.38445	0.137808	0.999991	clathrin light chain B	0.860724	Non_DEG	Non_DEG
12713	IGHV1OR15-3	ENSG00000271288	2.22567	-0.34374	2.38266	0.137949	0.999991	immunoglobulin heavy variable 1/OR15-3 (pseudogene)	0.860283	Non_DEG	Non_DEG
11348	IFI30	ENSG00000216490	2.15034	4.05305	2.38202	0.137999	0.999991	IFI30, lysosomal thiol reductase	0.860125	Non_DEG	Non_DEG
9353	TRNAU1AP	ENSG00000180098	0.361617	5.48535	2.37968	0.138182	0.999991	tRNA selenocysteine 1 associated protein 1	0.859548	Non_DEG	Non_DEG
2979	SMAD5	ENSG00000113658	0.655988	4.58956	2.37951	0.138196	0.999991	SMAD family member 5	0.859506	Non_DEG	Non_DEG
9397	S1PR5	ENSG00000180739	0.381776	7.54545	2.37827	0.138293	0.999991	sphingosine-1-phosphate receptor 5	0.859199	Non_DEG	Non_DEG
3573	MRPS14	ENSG00000120333	-0.397547	5.11233	2.37749	0.138354	0.999991	mitochondrial ribosomal protein S14	0.859008	Non_DEG	Non_DEG
3365	RSRP1	ENSG00000117616	0.338189	8.52025	2.37407	0.138624	0.999991	arginine and serine rich protein 1	0.858162	Non_DEG	Non_DEG
5084	PDCL	ENSG00000136940	0.538215	4.7128	2.37101	0.138864	0.999991	phosducin like	0.85741	Non_DEG	Non_DEG
10191	ZDHHC11	ENSG00000188818	-3.0181	-0.97396	2.3709	0.138873	0.999991	zinc finger DHHC-type containing 11	0.857381	Non_DEG	Non_DEG
5446	TCF12	ENSG00000140262	0.532201	5.41408	2.37049	0.138905	0.999991	transcription factor 12	0.857281	Non_DEG	Non_DEG
2143	LYL1	ENSG00000104903	-2.72727	0.999836	2.36924	0.139004	0.999991	LYL1, basic helix-loop-helix family member	0.856972	Non_DEG	Non_DEG
8575	THOP1	ENSG00000172009	-1.15951	3.52824	2.36782	0.139117	0.999991	thimet oligopeptidase 1	0.85662	Non_DEG	Non_DEG
7299	CTSS	ENSG00000163131	0.369438	7.07689	2.36779	0.139119	0.999991	cathepsin S	0.856613	Non_DEG	Non_DEG
12003	APOBEC3G	ENSG00000239713	-0.626152	7.55431	2.36616	0.139248	0.999991	apolipoprotein B mRNA editing enzyme catalytic subunit 3G	0.856211	Non_DEG	Non_DEG
7697	DNAAF2	ENSG00000165506	-0.385023	5.76196	2.36574	0.139282	0.999991	dynein axonemal assembly factor 2	0.856106	Non_DEG	Non_DEG
8570	C20orf196	ENSG00000171984	-0.615287	4.27685	2.36548	0.139302	0.999991	chromosome 20 open reading frame 196	0.856043	Non_DEG	Non_DEG
1276	ANKRD10	ENSG00000088448	-0.271812	6.60288	2.36506	0.139335	0.999991	ankyrin repeat domain 10	0.855939	Non_DEG	Non_DEG
10486	STMN3	ENSG00000197457	-1.15288	3.82051	2.365	0.13934	0.999991	stathmin 3	0.855925	Non_DEG	Non_DEG
2191	FSD1	ENSG00000105255	2.85402	0.981545	2.36283	0.139512	0.999991	fibronectin type III and SPRY domain containing 1	0.855387	Non_DEG	Non_DEG
10782	CCDC167	ENSG00000198937	0.412953	6.19292	2.36278	0.139516	0.999991	coiled-coil domain containing 167	0.855376	Non_DEG	Non_DEG
12768	RN7SL2	ENSG00000274012	-0.41118	5.58649	2.36067	0.139683	0.999991	RNA, 7SL, cytoplasmic 2	0.854856	Non_DEG	Non_DEG
5377	GLTP	ENSG00000139433	-0.462927	5.08232	2.36063	0.139687	0.999991	glycolipid transfer protein	0.854844	Non_DEG	Non_DEG
10285	SUPT3H	ENSG00000196284	-0.388933	4.9583	2.36034	0.13971	0.999991	SPT3 homolog, SAGA and STAGA complex component	0.854773	Non_DEG	Non_DEG
1013	CST7	ENSG00000077984	0.305764	10.5966	2.35985	0.139749	0.999991	cystatin F	0.854653	Non_DEG	Non_DEG
2693	CARS	ENSG00000110619	-0.47323	5.37172	2.35975	0.139756	0.999991	cysteinyl-tRNA synthetase	0.854628	Non_DEG	Non_DEG
2630	UFSP2	ENSG00000109775	-0.483777	5.16409	2.35908	0.13981	0.999991	UFM1 specific peptidase 2	0.854461	Non_DEG	Non_DEG
2563	MRPL27	ENSG00000108826	0.333582	5.92114	2.35869	0.139841	0.999991	mitochondrial ribosomal protein L27	0.854366	Non_DEG	Non_DEG
6574	FAM69A	ENSG00000154511	0.563709	5.06617	2.35794	0.139901	0.999991	family with sequence similarity 69 member A	0.85418	Non_DEG	Non_DEG
8428	MTSS1	ENSG00000170873	0.609834	5.16083	2.35564	0.140084	0.999991	MTSS1, I-BAR domain containing	0.853612	Non_DEG	Non_DEG
11225	LIPE-AS1	ENSG00000213904	-1.06467	2.03769	2.35153	0.140412	0.999991	LIPE antisense RNA 1	0.852595	Non_DEG	Non_DEG
3722	BBS9	ENSG00000122507	0.575681	4.52224	2.35139	0.140423	0.999991	Bardet-Biedl syndrome 9	0.85256	Non_DEG	Non_DEG
7531	ARSK	ENSG00000164291	0.856786	2.99469	2.34811	0.140686	0.999991	arylsulfatase family member K	0.851748	Non_DEG	Non_DEG
3624	PDLIM2	ENSG00000120913	-0.36679	6.25626	2.34789	0.140703	0.999991	PDZ and LIM domain 2	0.851695	Non_DEG	Non_DEG
485	CLPTM1L	ENSG00000049656	-0.478334	5.24255	2.34678	0.140793	0.999991	CLPTM1 like	0.85142	Non_DEG	Non_DEG
5676	ARHGEF19	ENSG00000142632	-1.83843	3.00753	2.34394	0.14102	0.999991	Rho guanine nucleotide exchange factor 19	0.850718	Non_DEG	Non_DEG
10269	MPHOSPH8	ENSG00000196199	-0.296353	7.08915	2.3414	0.141225	0.999991	M-phase phosphoprotein 8	0.850088	Non_DEG	Non_DEG
3331	CD46	ENSG00000117335	0.18811	7.71986	2.34035	0.14131	0.999991	CD46 molecule	0.849827	Non_DEG	Non_DEG
2903	COX7A2	ENSG00000112695	-0.219791	8.28398	2.33941	0.141386	0.999991	cytochrome c oxidase subunit 7A2	0.849594	Non_DEG	Non_DEG
8281	APLF	ENSG00000169621	2.24697	2.19163	2.33928	0.141396	0.999991	aprataxin and PNKP like factor	0.849561	Non_DEG	Non_DEG
8390	NUDT9	ENSG00000170502	-0.619012	3.84972	2.33865	0.141447	0.999991	nudix hydrolase 9	0.849406	Non_DEG	Non_DEG
2083	EMC2	ENSG00000104412	0.492982	4.54005	2.33344	0.141868	0.999991	ER membrane protein complex subunit 2	0.848115	Non_DEG	Non_DEG
1974	NPRL3	ENSG00000103148	-0.595358	3.80577	2.33126	0.142045	0.999991	NPR3 like, GATOR1 complex subunit	0.847575	Non_DEG	Non_DEG
11522	LINC01772	ENSG00000226029	-2.69934	0.433281	2.32985	0.142159	0.999991	long intergenic non-protein coding RNA 1772	0.847225	Non_DEG	Non_DEG
3638	SLC35B1	ENSG00000121073	0.3722	5.71365	2.32956	0.142182	0.999991	solute carrier family 35 member B1	0.847155	Non_DEG	Non_DEG
1711	ZC3H14	ENSG00000100722	0.383451	5.39838	2.3295	0.142188	0.999991	zinc finger CCCH-type containing 14	0.847138	Non_DEG	Non_DEG
12090	DBIL5P2	ENSG00000242412	2.77255	-0.932682	2.32776	0.142329	0.999991	diazepam binding inhibitor-like 5 pseudogene 2	0.846707	Non_DEG	Non_DEG
11880	SMIM27	ENSG00000235453	-0.431405	5.27723	2.32612	0.142462	0.999991	small integral membrane protein 27	0.846301	Non_DEG	Non_DEG
1647	EP300	ENSG00000100393	0.38861	5.96338	2.32516	0.14254	0.999991	E1A binding protein p300	0.846062	Non_DEG	Non_DEG
5572	GALNT1	ENSG00000141429	0.44083	6.11942	2.32445	0.142598	0.999991	polypeptide N-acetylgalactosaminyltransferase 1	0.845887	Non_DEG	Non_DEG
1306	TMEM230	ENSG00000089063	0.253142	7.96195	2.32111	0.14287	0.999991	transmembrane protein 230	0.845058	Non_DEG	Non_DEG
5180	CTDSPL2	ENSG00000137770	0.321985	6.16282	2.32049	0.142921	0.999991	CTD small phosphatase like 2	0.844903	Non_DEG	Non_DEG
11010	ETFRF1	ENSG00000205707	-0.542211	4.81336	2.31961	0.142993	0.999991	electron transfer flavoprotein regulatory factor 1	0.844685	Non_DEG	Non_DEG
4837	DTX1	ENSG00000135144	-3.00002	-0.00877228	2.31911	0.143034	0.999991	deltex E3 ubiquitin ligase 1	0.84456	Non_DEG	Non_DEG
6705	PCDH1	ENSG00000156453	2.73825	0.208448	2.3123	0.143592	0.999991	protocadherin 1	0.842869	Non_DEG	Non_DEG
11921	RPL13AP5	ENSG00000236552	-0.443622	4.27092	2.31166	0.143645	0.999991	ribosomal protein L13a pseudogene 5	0.842711	Non_DEG	Non_DEG
12191	LINC01184	ENSG00000245937	0.645178	3.73069	2.31143	0.143664	0.999991	long intergenic non-protein coding RNA 1184	0.842653	Non_DEG	Non_DEG
5121	TMEM63B	ENSG00000137216	-2.2949	-0.568974	2.30771	0.14397	0.999991	transmembrane protein 63B	0.841729	Non_DEG	Non_DEG
2721	MLEC	ENSG00000110917	0.472932	5.04469	2.30738	0.143997	0.999991	malectin	0.841647	Non_DEG	Non_DEG
12448	C17orf49	ENSG00000258315	0.268711	7.00148	2.30648	0.144071	0.999991	chromosome 17 open reading frame 49	0.841422	Non_DEG	Non_DEG
3497	FCF1	ENSG00000119616	0.631114	3.49338	2.30515	0.144181	0.999991	FCF1, rRNA-processing protein	0.841091	Non_DEG	Non_DEG
784	PPP2R5B	ENSG00000068971	-1.87771	1.94022	2.30283	0.144373	0.999991	protein phosphatase 2 regulatory subunit B'beta	0.840515	Non_DEG	Non_DEG
2403	RLN2	ENSG00000107014	-2.59342	1.10227	2.30245	0.144404	0.999991	relaxin 2	0.84042	Non_DEG	Non_DEG
2138	DOT1L	ENSG00000104885	0.801191	3.30642	2.30106	0.14452	0.999991	DOT1 like histone lysine methyltransferase	0.840073	Non_DEG	Non_DEG
3623	PPP3CC	ENSG00000120910	0.39976	6.89693	2.30028	0.144584	0.999991	protein phosphatase 3 catalytic subunit gamma	0.839881	Non_DEG	Non_DEG
9725	C22orf46	ENSG00000184208	-1.08814	2.76012	2.30017	0.144593	0.999991	chromosome 22 open reading frame 46	0.839853	Non_DEG	Non_DEG
12141	ACY1	ENSG00000243989	1.03155	3.75303	2.29972	0.14463	0.999991	aminoacylase 1	0.839742	Non_DEG	Non_DEG
8398	EMB	ENSG00000170571	-0.248606	7.54681	2.29966	0.144635	0.999991	embigin	0.839725	Non_DEG	Non_DEG
3506	ACOT2	ENSG00000119673	-0.4232	5.39391	2.29921	0.144673	0.999991	acyl-CoA thioesterase 2	0.839613	Non_DEG	Non_DEG
1355	MUL1	ENSG00000090432	0.431595	5.28659	2.29912	0.14468	0.999991	mitochondrial E3 ubiquitin protein ligase 1	0.83959	Non_DEG	Non_DEG
4100	TRMT5	ENSG00000126814	-2.4717	2.12318	2.29754	0.144811	0.999991	tRNA methyltransferase 5	0.839198	Non_DEG	Non_DEG
10498	RAB40C	ENSG00000197562	1.13939	2.77337	2.29693	0.144861	0.999991	RAB40C, member RAS oncogene family	0.839048	Non_DEG	Non_DEG
11377	ASS1P1	ENSG00000220517	2.66713	0.725087	2.29652	0.144896	0.999991	argininosuccinate synthetase 1 pseudogene 1	0.838945	Non_DEG	Non_DEG
9846	CCDC137	ENSG00000185298	-0.6635	4.34102	2.29623	0.14492	0.999991	coiled-coil domain containing 137	0.838872	Non_DEG	Non_DEG
49	HCCS	ENSG00000004961	-1.03287	3.77891	2.29617	0.144925	0.999991	holocytochrome c synthase	0.838857	Non_DEG	Non_DEG
11073	MT-RNR1	ENSG00000211459	-0.338365	9.39003	2.29522	0.145004	0.999991	mitochondrially encoded 12S RNA	0.838621	Non_DEG	Non_DEG
12323	GASAL1	ENSG00000253669	2.31221	0.712787	2.29357	0.145141	0.999991	growth arrest associated lncRNA 1	0.83821	Non_DEG	Non_DEG
4473	ANKHD1	ENSG00000131503	0.309437	7.45424	2.28987	0.14545	0.999991	ankyrin repeat and KH domain containing 1	0.837287	Non_DEG	Non_DEG
2730	RSRC2	ENSG00000111011	0.343263	7.93177	2.28952	0.145478	0.999991	arginine and serine rich coiled-coil 2	0.837202	Non_DEG	Non_DEG
3357	PTBP2	ENSG00000117569	0.656326	4.41856	2.28805	0.145601	0.999991	polypyrimidine tract binding protein 2	0.836835	Non_DEG	Non_DEG
5306	KIAA1109	ENSG00000138688	0.34864	6.68608	2.2875	0.145647	0.999991	KIAA1109	0.836697	Non_DEG	Non_DEG
12393	TAS2R30	ENSG00000256188	-2.78435	-0.243982	2.28456	0.145893	0.999991	taste 2 receptor member 30	0.835965	Non_DEG	Non_DEG
1466	WAC	ENSG00000095787	0.227871	7.05462	2.28332	0.145997	0.999991	WW domain containing adaptor with coiled-coil	0.835656	Non_DEG	Non_DEG
11797	GTF2IP4	ENSG00000233369	0.544598	4.92509	2.28087	0.146203	0.999991	general transcription factor IIi pseudogene 4	0.835044	Non_DEG	Non_DEG
11788	FAM238A	ENSG00000233261	-1.52819	0.673984	2.2804	0.146242	0.999991	family with sequence similarity 238 member A (non-protein coding)	0.834929	Non_DEG	Non_DEG
7942	KATNAL2	ENSG00000167216	-2.91807	-0.140798	2.27793	0.14645	0.999991	katanin catalytic subunit A1 like 2	0.834312	Non_DEG	Non_DEG
12295	GLUD1P3	ENSG00000250959	-0.983304	2.02572	2.27776	0.146464	0.999991	glutamate dehydrogenase 1 pseudogene 3	0.834269	Non_DEG	Non_DEG
12099	RPSAP26	ENSG00000242735	-2.60601	-0.222127	2.27762	0.146476	0.999991	ribosomal protein SA pseudogene 26	0.834235	Non_DEG	Non_DEG
1439	SEC22C	ENSG00000093183	0.380355	5.51899	2.27682	0.146543	0.999991	SEC22 homolog C, vesicle trafficking protein	0.834035	Non_DEG	Non_DEG
2788	TPI1	ENSG00000111669	0.193495	8.88001	2.2757	0.146638	0.999991	triosephosphate isomerase 1	0.833755	Non_DEG	Non_DEG
11596	C19orf24	ENSG00000228300	-0.242124	6.29169	2.27202	0.146948	0.999991	chromosome 19 open reading frame 24	0.832837	Non_DEG	Non_DEG
2897	MRPL2	ENSG00000112651	-0.438615	5.25776	2.27001	0.147118	0.999991	mitochondrial ribosomal protein L2	0.832335	Non_DEG	Non_DEG
5256	ATIC	ENSG00000138363	-0.432836	6.0939	2.26957	0.147155	0.999991	5-aminoimidazole-4-carboxamide ribonucleotide formyltransferase/IMP cyclohydrolase	0.832225	Non_DEG	Non_DEG
2046	CEP152	ENSG00000103995	0.705847	3.80473	2.2694	0.147169	0.999991	centrosomal protein 152	0.832183	Non_DEG	Non_DEG
8238	NPIPB12	ENSG00000169203	0.455792	6.04467	2.26834	0.147259	0.999991	nuclear pore complex interacting protein family, member B12	0.831917	Non_DEG	Non_DEG
3280	PLEKHM2	ENSG00000116786	-0.573459	4.52796	2.26659	0.147408	0.999991	pleckstrin homology and RUN domain containing M2	0.83148	Non_DEG	Non_DEG
11171	RPL18AP3	ENSG00000213442	-0.281363	6.00024	2.2639	0.147636	0.999991	ribosomal protein L18a pseudogene 3	0.830808	Non_DEG	Non_DEG
3382	ESYT2	ENSG00000117868	-0.301291	6.789	2.26375	0.147649	0.999991	extended synaptotagmin 2	0.83077	Non_DEG	Non_DEG
3627	UBIAD1	ENSG00000120942	-0.388129	5.27197	2.26307	0.147707	0.999991	UbiA prenyltransferase domain containing 1	0.8306	Non_DEG	Non_DEG
10742	SELENOT	ENSG00000198843	0.240117	8.18756	2.26221	0.147779	0.999991	selenoprotein T	0.830386	Non_DEG	Non_DEG
7330	YY1AP1	ENSG00000163374	0.389495	6.28449	2.25842	0.148102	0.999991	YY1 associated protein 1	0.829439	Non_DEG	Non_DEG
5115	ZSCAN9	ENSG00000137185	1.78924	2.77629	2.258	0.148138	0.999991	zinc finger and SCAN domain containing 9	0.829333	Non_DEG	Non_DEG
8833	ZBTB4	ENSG00000174282	-0.477276	4.35409	2.25624	0.148288	0.999991	zinc finger and BTB domain containing 4	0.828894	Non_DEG	Non_DEG
1594	POLDIP3	ENSG00000100227	-0.373093	5.07891	2.25591	0.148316	0.999991	DNA polymerase delta interacting protein 3	0.828811	Non_DEG	Non_DEG
10815	EEF1AKMT2	ENSG00000203791	-0.429962	5.21791	2.25407	0.148473	0.999991	EEF1A lysine methyltransferase 2	0.828351	Non_DEG	Non_DEG
8400	NUDCD2	ENSG00000170584	-0.355447	6.01083	2.25313	0.148554	0.999991	NudC domain containing 2	0.828116	Non_DEG	Non_DEG
9297	CLK3	ENSG00000179335	0.284789	7.0025	2.25105	0.148732	0.999991	CDC like kinase 3	0.827595	Non_DEG	Non_DEG
3469	FAM206A	ENSG00000119328	0.942673	4.13996	2.25098	0.148738	0.999991	family with sequence similarity 206 member A	0.827579	Non_DEG	Non_DEG
6241	INTS4	ENSG00000149262	0.395601	5.17571	2.25067	0.148765	0.999991	integrator complex subunit 4	0.827499	Non_DEG	Non_DEG
1014	PIAS2	ENSG00000078043	0.381513	5.10135	2.25064	0.148768	0.999991	protein inhibitor of activated STAT 2	0.827492	Non_DEG	Non_DEG
8523	ENC1	ENSG00000171617	0.650009	5.35782	2.2505	0.148779	0.999991	ectodermal-neural cortex 1	0.827457	Non_DEG	Non_DEG
10737	DENND4B	ENSG00000198837	0.507272	5.40758	2.24872	0.148932	0.999991	DENN domain containing 4B	0.827012	Non_DEG	Non_DEG
6266	CCDC15	ENSG00000149548	-2.8826	1.83064	2.2478	0.149011	0.999991	coiled-coil domain containing 15	0.826782	Non_DEG	Non_DEG
9683	TRAIP	ENSG00000183763	-3.18362	1.57191	2.24549	0.149209	0.999991	TRAF interacting protein	0.826204	Non_DEG	Non_DEG
10261	S100A4	ENSG00000196154	0.221841	10.491	2.24502	0.14925	0.999991	S100 calcium binding protein A4	0.826086	Non_DEG	Non_DEG
4996	HUS1	ENSG00000136273	0.346384	5.55625	2.24484	0.149266	0.999991	HUS1 checkpoint clamp component	0.82604	Non_DEG	Non_DEG
7326	PMVK	ENSG00000163344	-0.510019	4.38367	2.24441	0.149303	0.999991	phosphomevalonate kinase	0.825933	Non_DEG	Non_DEG
363	ALG1	ENSG00000033011	-0.764331	4.12819	2.23915	0.149756	0.999991	ALG1, chitobiosyldiphosphodolichol beta-mannosyltransferase	0.824615	Non_DEG	Non_DEG
8913	PACS1	ENSG00000175115	-0.486627	4.88087	2.23853	0.14981	0.999991	phosphofurin acidic cluster sorting protein 1	0.82446	Non_DEG	Non_DEG
11052	THUMPD3-AS1	ENSG00000206573	-0.426469	6.00745	2.23834	0.149826	0.999991	THUMPD3 antisense RNA 1	0.824412	Non_DEG	Non_DEG
3967	KIR2DL1	ENSG00000125498	1.4478	3.6642	2.23736	0.149911	0.999991	killer cell immunoglobulin like receptor, two Ig domains and long cytoplasmic tail 1	0.824166	Non_DEG	Non_DEG
9688	TUBA8	ENSG00000183785	2.55772	1.07667	2.23652	0.149984	0.999991	tubulin alpha 8	0.823955	Non_DEG	Non_DEG
1392	SEL1L3	ENSG00000091490	-0.471827	5.49399	2.23634	0.149999	0.999991	SEL1L family member 3	0.82391	Non_DEG	Non_DEG
3842	PLCG1	ENSG00000124181	-0.949405	3.26894	2.23563	0.150061	0.999991	phospholipase C gamma 1	0.823733	Non_DEG	Non_DEG
10229	NUGGC	ENSG00000189233	-1.58491	2.36695	2.2351	0.150107	0.999991	nuclear GTPase, germinal center associated	0.823599	Non_DEG	Non_DEG
5193	RMDN3	ENSG00000137824	-0.594212	4.91827	2.234	0.150202	0.999991	regulator of microtubule dynamics 3	0.823324	Non_DEG	Non_DEG
10239	RPS2P46	ENSG00000189343	-0.492499	3.91712	2.23216	0.150362	0.999991	ribosomal protein S2 pseudogene 46	0.822862	Non_DEG	Non_DEG
8219	IRS1	ENSG00000169047	-2.81146	-0.913169	2.23094	0.150467	0.999991	insulin receptor substrate 1	0.822557	Non_DEG	Non_DEG
10709	GPATCH3	ENSG00000198746	0.776427	4.70652	2.22784	0.150738	0.999991	G-patch domain containing 3	0.821779	Non_DEG	Non_DEG
9142	RPLP2	ENSG00000177600	-0.219284	9.709	2.22682	0.150826	0.999991	ribosomal protein lateral stalk subunit P2	0.821523	Non_DEG	Non_DEG
4822	ANXA1	ENSG00000135046	0.303385	10.0203	2.22666	0.150841	0.999991	annexin A1	0.821482	Non_DEG	Non_DEG
2124	NFKBIB	ENSG00000104825	-0.551255	4.58446	2.22619	0.150881	0.999991	NFKB inhibitor beta	0.821365	Non_DEG	Non_DEG
6002	GFOD1	ENSG00000145990	1.65087	1.99756	2.22492	0.150992	0.999991	glucose-fructose oxidoreductase domain containing 1	0.821046	Non_DEG	Non_DEG
12305	RASGRF2-AS1	ENSG00000251450	-2.83196	-0.705081	2.22479	0.151004	0.999991	RASGRF2 antisense RNA 1	0.821012	Non_DEG	Non_DEG
8423	KBTBD2	ENSG00000170852	0.329796	7.5336	2.22351	0.151115	0.999991	kelch repeat and BTB domain containing 2	0.820692	Non_DEG	Non_DEG
9845	ZBTB37	ENSG00000185278	-0.900739	3.49915	2.22344	0.151121	0.999991	zinc finger and BTB domain containing 37	0.820674	Non_DEG	Non_DEG
5525	IRF8	ENSG00000140968	1.72403	2.72183	2.22301	0.151159	0.999991	interferon regulatory factor 8	0.820566	Non_DEG	Non_DEG
6054	ZNF92	ENSG00000146757	0.48681	5.85489	2.22278	0.151179	0.999991	zinc finger protein 92	0.820508	Non_DEG	Non_DEG
6723	NPTN	ENSG00000156642	0.513134	4.59542	2.22257	0.151197	0.999991	neuroplastin	0.820456	Non_DEG	Non_DEG
5343	SINHCAF	ENSG00000139146	-0.415594	5.5548	2.22249	0.151205	0.999991	SIN3-HDAC complex associated factor	0.820435	Non_DEG	Non_DEG
7369	SUCLG1	ENSG00000163541	-0.44785	5.79999	2.22214	0.151235	0.999991	succinate-CoA ligase alpha subunit	0.820347	Non_DEG	Non_DEG
6853	ZC3H18	ENSG00000158545	-0.485185	3.97274	2.21953	0.151464	0.999991	zinc finger CCCH-type containing 18	0.819692	Non_DEG	Non_DEG
2863	MED23	ENSG00000112282	0.573436	5.62055	2.2171	0.151677	0.999991	mediator complex subunit 23	0.819081	Non_DEG	Non_DEG
9268	EIF3K	ENSG00000178982	-0.20115	8.03363	2.21696	0.151689	0.999991	eukaryotic translation initiation factor 3 subunit K	0.819047	Non_DEG	Non_DEG
10867	PSMB8	ENSG00000204264	0.231387	8.34529	2.21651	0.151728	0.999991	proteasome subunit beta 8	0.818933	Non_DEG	Non_DEG
4569	TRIM47	ENSG00000132481	-1.63868	3.11	2.2162	0.151755	0.999991	tripartite motif containing 47	0.818856	Non_DEG	Non_DEG
1050	MKNK1	ENSG00000079277	-0.425234	5.7024	2.21484	0.151875	0.999991	MAP kinase interacting serine/threonine kinase 1	0.818514	Non_DEG	Non_DEG
10432	ARRDC1	ENSG00000197070	0.358189	5.66956	2.21445	0.15191	0.999991	arrestin domain containing 1	0.818415	Non_DEG	Non_DEG
685	PRKCQ	ENSG00000065675	0.306916	6.77139	2.21055	0.152252	0.999991	protein kinase C theta	0.817436	Non_DEG	Non_DEG
9301	ELMOD2	ENSG00000179387	0.763735	4.42015	2.20984	0.152315	0.999991	ELMO domain containing 2	0.817257	Non_DEG	Non_DEG
4145	KLF2	ENSG00000127528	-0.443402	8.16343	2.2095	0.152345	0.999991	Kruppel like factor 2	0.817171	Non_DEG	Non_DEG
11104	TRAV12-2	ENSG00000211789	-3.70141	0.849197	2.20819	0.152461	0.999991	T cell receptor alpha variable 12-2	0.816842	Non_DEG	Non_DEG
9430	SLC26A11	ENSG00000181045	-1.26293	3.19651	2.20781	0.152494	0.999991	solute carrier family 26 member 11	0.816747	Non_DEG	Non_DEG
12524	SLC7A5P1	ENSG00000260727	0.687991	3.54252	2.20627	0.152631	0.999991	solute carrier family 7 member 5 pseudogene 1	0.816358	Non_DEG	Non_DEG
2198	CACTIN	ENSG00000105298	-1.08357	3.9623	2.20595	0.152659	0.999991	cactin, spliceosome C complex subunit	0.816277	Non_DEG	Non_DEG
6974	UBE2J2	ENSG00000160087	-0.344474	5.80564	2.20431	0.152804	0.999991	ubiquitin conjugating enzyme E2 J2	0.815866	Non_DEG	Non_DEG
8190	GFM1	ENSG00000168827	0.384097	5.82567	2.20106	0.153092	0.999991	G elongation factor mitochondrial 1	0.815048	Non_DEG	Non_DEG
9346	SOCS4	ENSG00000180008	0.429337	4.47438	2.19938	0.153242	0.999991	suppressor of cytokine signaling 4	0.814624	Non_DEG	Non_DEG
5644	TRPM2	ENSG00000142185	-2.71474	2.40594	2.19707	0.153447	0.999991	transient receptor potential cation channel subfamily M member 2	0.814041	Non_DEG	Non_DEG
6180	SEC16A	ENSG00000148396	-0.431242	5.35426	2.19486	0.153643	0.999991	SEC16 homolog A, endoplasmic reticulum export factor	0.813486	Non_DEG	Non_DEG
6415	RABGAP1L	ENSG00000152061	0.283304	7.07715	2.18952	0.15412	0.999991	RAB GTPase activating protein 1 like	0.81214	Non_DEG	Non_DEG
1841	POLI	ENSG00000101751	0.955489	4.61875	2.18931	0.154139	0.999991	DNA polymerase iota	0.812087	Non_DEG	Non_DEG
6044	CCZ1B	ENSG00000146574	-0.536868	5.18024	2.18917	0.154152	0.999991	CCZ1 homolog B, vacuolar protein trafficking and biogenesis associated	0.812051	Non_DEG	Non_DEG
11172	SIPA1	ENSG00000213445	-0.405481	6.76406	2.1885	0.154212	0.999991	signal-induced proliferation-associated 1	0.811882	Non_DEG	Non_DEG
1575	SNU13	ENSG00000100138	-0.277273	7.99585	2.18774	0.15428	0.999991	small nuclear ribonucleoprotein 13	0.81169	Non_DEG	Non_DEG
2184	GPI	ENSG00000105220	-0.390614	7.09608	2.18716	0.154332	0.999991	glucose-6-phosphate isomerase	0.811544	Non_DEG	Non_DEG
9085	THAP4	ENSG00000176946	-0.684019	4.51851	2.18699	0.154347	0.999991	THAP domain containing 4	0.811501	Non_DEG	Non_DEG
10194	LINC00910	ENSG00000188825	-2.19893	1.13114	2.18522	0.154505	0.999991	long intergenic non-protein coding RNA 910	0.811056	Non_DEG	Non_DEG
2207	MRPL4	ENSG00000105364	-0.357786	5.5716	2.18407	0.154609	0.999991	mitochondrial ribosomal protein L4	0.810765	Non_DEG	Non_DEG
5372	SLC15A4	ENSG00000139370	0.539107	5.24557	2.17955	0.155016	0.999991	solute carrier family 15 member 4	0.809625	Non_DEG	Non_DEG
5362	GLIPR1	ENSG00000139278	0.295369	7.43784	2.17935	0.155034	0.999991	GLI pathogenesis related 1	0.809574	Non_DEG	Non_DEG
11341	TSTD1	ENSG00000215845	-0.268453	7.36053	2.17909	0.155057	0.999991	thiosulfate sulfurtransferase like domain containing 1	0.809508	Non_DEG	Non_DEG
2261	TMEM147	ENSG00000105677	0.267695	7.11651	2.17882	0.155082	0.999991	transmembrane protein 147	0.80944	Non_DEG	Non_DEG
10274	SRGAP3	ENSG00000196220	-3.06439	0.077839	2.1774	0.15521	0.999991	SLIT-ROBO Rho GTPase activating protein 3	0.809081	Non_DEG	Non_DEG
12717	CCL5	ENSG00000271503	-0.193454	11.6847	2.17512	0.155415	0.999991	C-C motif chemokine ligand 5	0.808507	Non_DEG	Non_DEG
6927	STARD9	ENSG00000159433	-1.48446	2.58067	2.17471	0.155452	0.999991	StAR related lipid transfer domain containing 9	0.808402	Non_DEG	Non_DEG
3487	INVS	ENSG00000119509	0.852556	3.73124	2.17354	0.155558	0.999991	inversin	0.808108	Non_DEG	Non_DEG
4629	SCO1	ENSG00000133028	0.645635	4.20986	2.17295	0.155611	0.999991	SCO1, cytochrome c oxidase assembly protein	0.807959	Non_DEG	Non_DEG
8687	NBEA	ENSG00000172915	-3.06865	1.34467	2.17251	0.155651	0.999991	neurobeachin	0.807847	Non_DEG	Non_DEG
8776	HEG1	ENSG00000173706	0.746513	4.2701	2.17201	0.155697	0.999991	heart development protein with EGF like domains 1	0.80772	Non_DEG	Non_DEG
8139	RHOH	ENSG00000168421	-0.365815	7.30014	2.17177	0.155718	0.999991	ras homolog family member H	0.807661	Non_DEG	Non_DEG
7362	TRAT1	ENSG00000163519	-0.47883	6.60178	2.17145	0.155747	0.999991	T cell receptor associated transmembrane adaptor 1	0.80758	Non_DEG	Non_DEG
1323	ZNF302	ENSG00000089335	-0.402604	4.55022	2.1702	0.155861	0.999991	zinc finger protein 302	0.807262	Non_DEG	Non_DEG
1560	SLC25A1	ENSG00000100075	0.412433	4.90049	2.16756	0.156101	0.999991	solute carrier family 25 member 1	0.806595	Non_DEG	Non_DEG
2943	CNOT6	ENSG00000113300	0.597157	4.52609	2.16562	0.156277	0.999991	CCR4-NOT transcription complex subunit 6	0.806105	Non_DEG	Non_DEG
4422	SYNE1	ENSG00000131018	0.254294	8.26205	2.16542	0.156295	0.999991	spectrin repeat containing nuclear envelope protein 1	0.806055	Non_DEG	Non_DEG
7533	TIGD6	ENSG00000164296	2.57759	0.586092	2.16297	0.156519	0.999991	tigger transposable element derived 6	0.805434	Non_DEG	Non_DEG
3106	REEP6	ENSG00000115255	-1.37525	2.48805	2.16252	0.156559	0.999991	receptor accessory protein 6	0.805321	Non_DEG	Non_DEG
10260	ZNF79	ENSG00000196152	1.62943	3.08865	2.16156	0.156647	0.999991	zinc finger protein 79	0.805078	Non_DEG	Non_DEG
8425	TRIAP1	ENSG00000170855	0.260576	6.27778	2.16097	0.1567	0.999991	TP53 regulated inhibitor of apoptosis 1	0.80493	Non_DEG	Non_DEG
1475	TMEM14A	ENSG00000096092	0.598722	4.09552	2.15988	0.156801	0.999991	transmembrane protein 14A	0.804652	Non_DEG	Non_DEG
3537	SLF2	ENSG00000119906	0.447191	5.1901	2.15825	0.156949	0.999991	SMC5-SMC6 complex localization factor 2	0.804241	Non_DEG	Non_DEG
8382	CD14	ENSG00000170458	2.76924	-0.766633	2.157	0.157063	0.999991	CD14 molecule	0.803925	Non_DEG	Non_DEG
12497	IQCH-AS1	ENSG00000259673	-1.62694	1.27788	2.15636	0.157122	0.999991	IQCH antisense RNA 1	0.803762	Non_DEG	Non_DEG
3070	SPCS1	ENSG00000114902	0.198316	7.83802	2.15514	0.157234	0.999991	signal peptidase complex subunit 1	0.803455	Non_DEG	Non_DEG
11999	PSMD6-AS2	ENSG00000239653	-0.660359	3.68053	2.15491	0.157255	0.999991	PSMD6 antisense RNA 2	0.803396	Non_DEG	Non_DEG
8601	PAIP1	ENSG00000172239	0.352243	5.68379	2.15459	0.157284	0.999991	poly(A) binding protein interacting protein 1	0.803315	Non_DEG	Non_DEG
8872	BRMS1	ENSG00000174744	-0.277592	6.7961	2.15381	0.157356	0.999991	breast cancer metastasis suppressor 1	0.803118	Non_DEG	Non_DEG
9441	ZNF746	ENSG00000181220	-0.593109	4.08892	2.15349	0.157386	0.999991	zinc finger protein 746	0.803035	Non_DEG	Non_DEG
30	RBM5	ENSG00000003756	0.320249	6.98596	2.15203	0.15752	0.999991	RNA binding motif protein 5	0.802665	Non_DEG	Non_DEG
9440	HIST3H2A	ENSG00000181218	-0.623673	4.3089	2.15197	0.157525	0.999991	histone cluster 3 H2A	0.802651	Non_DEG	Non_DEG
4974	PHF11	ENSG00000136147	0.295559	6.66931	2.15183	0.157538	0.999991	PHD finger protein 11	0.802615	Non_DEG	Non_DEG
9936	ZNF566	ENSG00000186017	0.803753	3.70971	2.15145	0.157572	0.999991	zinc finger protein 566	0.80252	Non_DEG	Non_DEG
6467	GPR180	ENSG00000152749	0.810864	3.07582	2.15128	0.157588	0.999991	G protein-coupled receptor 180	0.802476	Non_DEG	Non_DEG
2514	PNPO	ENSG00000108439	-1.43572	1.47239	2.14945	0.157757	0.999991	pyridoxamine 5'-phosphate oxidase	0.802012	Non_DEG	Non_DEG
8357	FAM161A	ENSG00000170264	-2.54973	0.963951	2.14919	0.15778	0.999991	family with sequence similarity 161 member A	0.801947	Non_DEG	Non_DEG
7169	SYVN1	ENSG00000162298	0.885923	2.52152	2.1482	0.157872	0.999991	synoviolin 1	0.801695	Non_DEG	Non_DEG
10620	CARD11	ENSG00000198286	-0.375969	6.33391	2.14694	0.157987	0.999991	caspase recruitment domain family member 11	0.801377	Non_DEG	Non_DEG
11401	FXYD7	ENSG00000221946	-0.691768	3.18174	2.14542	0.158128	0.999991	FXYD domain containing ion transport regulator 7	0.800992	Non_DEG	Non_DEG
5610	PMAIP1	ENSG00000141682	-0.56089	7.95275	2.14388	0.15827	0.999991	phorbol-12-myristate-13-acetate-induced protein 1	0.800601	Non_DEG	Non_DEG
12915	TEX54	ENSG00000283268	-1.70521	2.22029	2.1426	0.158388	0.999991	testis expressed 54	0.800277	Non_DEG	Non_DEG
4484	NINJ1	ENSG00000131669	-0.378533	7.52292	2.14244	0.158404	0.999991	ninjurin 1	0.800234	Non_DEG	Non_DEG
1147	NUFIP1	ENSG00000083635	0.551211	4.40935	2.14187	0.158456	0.999991	NUFIP1, FMR1 interacting protein 1	0.80009	Non_DEG	Non_DEG
4434	ZNF141	ENSG00000131127	-1.33646	3.26564	2.14173	0.158469	0.999991	zinc finger protein 141	0.800055	Non_DEG	Non_DEG
8244	PRELID1	ENSG00000169230	0.252066	7.87806	2.13803	0.158812	0.999991	PRELI domain containing 1	0.799116	Non_DEG	Non_DEG
8441	DNAJC24	ENSG00000170946	-0.664278	3.51206	2.1378	0.158833	0.999991	DnaJ heat shock protein family (Hsp40) member C24	0.799059	Non_DEG	Non_DEG
961	KIFAP3	ENSG00000075945	0.404062	5.32402	2.13778	0.158835	0.999991	kinesin associated protein 3	0.799052	Non_DEG	Non_DEG
1202	MTIF2	ENSG00000085760	-0.677826	4.38122	2.13735	0.158875	0.999991	mitochondrial translational initiation factor 2	0.798944	Non_DEG	Non_DEG
2625	STIM2	ENSG00000109689	0.440021	5.88421	2.13668	0.158937	0.999991	stromal interaction molecule 2	0.798775	Non_DEG	Non_DEG
3964	TTF1	ENSG00000125482	0.347408	5.55696	2.13532	0.159063	0.999991	transcription termination factor 1	0.79843	Non_DEG	Non_DEG
1215	NFX1	ENSG00000086102	0.488783	5.64966	2.13333	0.159248	0.999991	nuclear transcription factor, X-box binding 1	0.797925	Non_DEG	Non_DEG
10683	STK39	ENSG00000198648	0.453363	4.92772	2.13312	0.159268	0.999991	serine/threonine kinase 39	0.797872	Non_DEG	Non_DEG
9260	GAK	ENSG00000178950	-0.350265	5.51143	2.13208	0.159366	0.999991	cyclin G associated kinase	0.797606	Non_DEG	Non_DEG
9056	KBTBD11	ENSG00000176595	-2.98583	0.47504	2.13177	0.159394	0.999991	kelch repeat and BTB domain containing 11	0.797528	Non_DEG	Non_DEG
3439	CCNI	ENSG00000118816	-0.193801	7.80789	2.13156	0.159414	0.999991	cyclin I	0.797474	Non_DEG	Non_DEG
8986	RUVBL1	ENSG00000175792	-0.558526	5.54816	2.13112	0.159455	0.999991	RuvB like AAA ATPase 1	0.797363	Non_DEG	Non_DEG
4610	PPP1R3D	ENSG00000132825	-3.11037	1.41473	2.13108	0.159458	0.999991	protein phosphatase 1 regulatory subunit 3D	0.797353	Non_DEG	Non_DEG
8120	MMADHC	ENSG00000168288	0.302251	7.16218	2.13045	0.159517	0.999991	methylmalonic aciduria and homocystinuria, cblD type	0.797194	Non_DEG	Non_DEG
597	QSER1	ENSG00000060749	-1.40443	3.15531	2.13028	0.159533	0.999991	glutamine and serine rich 1	0.797149	Non_DEG	Non_DEG
5817	LBR	ENSG00000143815	-0.274594	6.82387	2.12994	0.159565	0.999991	lamin B receptor	0.797062	Non_DEG	Non_DEG
4678	C12orf29	ENSG00000133641	0.409435	5.09799	2.1255	0.15998	0.999991	chromosome 12 open reading frame 29	0.795935	Non_DEG	Non_DEG
5109	RPS6	ENSG00000137154	-0.215969	11.1079	2.12459	0.160065	0.999991	ribosomal protein S6	0.795703	Non_DEG	Non_DEG
10566	MBP	ENSG00000197971	0.283766	7.23317	2.12408	0.160112	0.999991	myelin basic protein	0.795575	Non_DEG	Non_DEG
2247	PRPF31	ENSG00000105618	-0.326881	6.43492	2.12328	0.160188	0.999991	pre-mRNA processing factor 31	0.795371	Non_DEG	Non_DEG
8778	TOMM20	ENSG00000173726	0.261956	6.90163	2.12192	0.160315	0.999991	translocase of outer mitochondrial membrane 20	0.795025	Non_DEG	Non_DEG
8392	PA2G4	ENSG00000170515	-0.267218	6.92672	2.12098	0.160403	0.999991	proliferation-associated 2G4	0.794787	Non_DEG	Non_DEG
11008	SMIM11A	ENSG00000205670	-1.13618	3.33067	2.1201	0.160487	0.999991	small integral membrane protein 11A	0.794561	Non_DEG	Non_DEG
2311	HIBADH	ENSG00000106049	0.394359	5.00419	2.11925	0.160566	0.999991	3-hydroxyisobutyrate dehydrogenase	0.794346	Non_DEG	Non_DEG
1224	RBM22	ENSG00000086589	0.234975	6.95365	2.11924	0.160567	0.999991	RNA binding motif protein 22	0.794345	Non_DEG	Non_DEG
1690	SAMD15	ENSG00000100583	2.61525	0.938064	2.11601	0.160871	0.999991	sterile alpha motif domain containing 15	0.793522	Non_DEG	Non_DEG
5901	SLC25A26	ENSG00000144741	-0.446587	5.6878	2.11501	0.160966	0.999991	solute carrier family 25 member 26	0.793267	Non_DEG	Non_DEG
10746	FICD	ENSG00000198855	1.12453	3.13912	2.11458	0.161006	0.999991	FIC domain containing	0.793157	Non_DEG	Non_DEG
621	CA11	ENSG00000063180	-0.897578	2.67391	2.114	0.161061	0.999991	carbonic anhydrase 11	0.79301	Non_DEG	Non_DEG
7638	NIPSNAP3B	ENSG00000165028	-2.8979	-0.186762	2.11308	0.161147	0.999991	nipsnap homolog 3B	0.792777	Non_DEG	Non_DEG
6758	SMG1	ENSG00000157106	0.277561	6.51811	2.11153	0.161294	0.999991	SMG1, nonsense mediated mRNA decay associated PI3K related kinase	0.792381	Non_DEG	Non_DEG
4337	SNX9	ENSG00000130340	-1.01803	3.4845	2.11114	0.16133	0.999991	sorting nexin 9	0.792284	Non_DEG	Non_DEG
3481	NDUFA8	ENSG00000119421	-0.574699	4.92444	2.11101	0.161343	0.999991	NADH:ubiquinone oxidoreductase subunit A8	0.792251	Non_DEG	Non_DEG
1070	SLC35C2	ENSG00000080189	-0.410536	5.34448	2.11061	0.161381	0.999991	solute carrier family 35 member C2	0.792147	Non_DEG	Non_DEG
2874	SNX3	ENSG00000112335	0.25905	7.38802	2.11038	0.161402	0.999991	sorting nexin 3	0.79209	Non_DEG	Non_DEG
8635	AFF1	ENSG00000172493	0.477618	5.2904	2.1101	0.161429	0.999991	AF4/FMR2 family member 1	0.792017	Non_DEG	Non_DEG
2256	CRTC1	ENSG00000105662	-1.63919	1.53031	2.10923	0.161511	0.999991	CREB regulated transcription coactivator 1	0.791797	Non_DEG	Non_DEG
5097	RNF38	ENSG00000137075	0.268823	5.63944	2.10785	0.161642	0.999991	ring finger protein 38	0.791446	Non_DEG	Non_DEG
4730	VAV3	ENSG00000134215	0.426989	5.4721	2.1077	0.161657	0.999991	vav guanine nucleotide exchange factor 3	0.791406	Non_DEG	Non_DEG
11523	LINC00623	ENSG00000226067	-0.61059	3.91739	2.10687	0.161735	0.999991	long intergenic non-protein coding RNA 623	0.791196	Non_DEG	Non_DEG
9982	RPS23	ENSG00000186468	-0.214788	9.85945	2.10423	0.161986	0.999991	ribosomal protein S23	0.790523	Non_DEG	Non_DEG
958	SART3	ENSG00000075856	-0.447611	5.74075	2.10382	0.162024	0.999991	squamous cell carcinoma antigen recognized by T cells 3	0.790419	Non_DEG	Non_DEG
4621	USPL1	ENSG00000132952	0.387768	6.31799	2.10325	0.162079	0.999991	ubiquitin specific peptidase like 1	0.790272	Non_DEG	Non_DEG
5913	SRPRB	ENSG00000144867	0.482322	4.72214	2.10116	0.162278	0.999991	SRP receptor beta subunit	0.78974	Non_DEG	Non_DEG
7170	ZFPL1	ENSG00000162300	-0.483438	4.56105	2.10024	0.162365	0.999991	zinc finger protein like 1	0.789506	Non_DEG	Non_DEG
1041	TP53INP2	ENSG00000078804	0.932719	4.22149	2.09877	0.162506	0.999991	tumor protein p53 inducible nuclear protein 2	0.789131	Non_DEG	Non_DEG
11479	RPSAP58	ENSG00000225178	-0.666012	3.85558	2.09862	0.16252	0.999991	ribosomal protein SA pseudogene 58	0.789093	Non_DEG	Non_DEG
9310	SHARPIN	ENSG00000179526	-0.264211	6.43429	2.09762	0.162616	0.999991	SHANK associated RH domain interactor	0.788837	Non_DEG	Non_DEG
10199	ASTL	ENSG00000188886	-3.07083	1.29195	2.09606	0.162764	0.999991	astacin like metalloendopeptidase	0.78844	Non_DEG	Non_DEG
7165	NXF1	ENSG00000162231	0.330658	7.20183	2.09586	0.162784	0.999991	nuclear RNA export factor 1	0.788389	Non_DEG	Non_DEG
4791	RNF138	ENSG00000134758	0.320137	6.65911	2.09577	0.162792	0.999991	ring finger protein 138	0.788366	Non_DEG	Non_DEG
10410	LAGE3	ENSG00000196976	-0.414055	4.88807	2.09522	0.162845	0.999991	L antigen family member 3	0.788226	Non_DEG	Non_DEG
4485	NPHP4	ENSG00000131697	-2.36444	2.09106	2.09296	0.163061	0.999991	nephrocystin 4	0.787649	Non_DEG	Non_DEG
2569	SMURF2	ENSG00000108854	0.588862	4.0599	2.09289	0.163068	0.999991	SMAD specific E3 ubiquitin protein ligase 2	0.787632	Non_DEG	Non_DEG
3927	SH3TC1	ENSG00000125089	1.8268	1.93551	2.09252	0.163103	0.999991	SH3 domain and tetratricopeptide repeats 1	0.787537	Non_DEG	Non_DEG
5329	SLC39A8	ENSG00000138821	-0.547244	4.86911	2.09158	0.163193	0.999991	solute carrier family 39 member 8	0.787298	Non_DEG	Non_DEG
8080	RPSA	ENSG00000168028	-0.208745	9.88365	2.09054	0.163294	0.999991	ribosomal protein SA	0.787031	Non_DEG	Non_DEG
2502	CASC3	ENSG00000108349	0.585138	5.42776	2.08788	0.163549	0.999991	cancer susceptibility 3	0.786353	Non_DEG	Non_DEG
9161	HNRNPA0	ENSG00000177733	-0.557385	4.16794	2.08571	0.163757	0.999991	heterogeneous nuclear ribonucleoprotein A0	0.785799	Non_DEG	Non_DEG
1472	SRPK1	ENSG00000096063	-0.571123	4.97813	2.08467	0.163858	0.999991	SRSF protein kinase 1	0.785532	Non_DEG	Non_DEG
10067	ISG15	ENSG00000187608	0.355368	7.42658	2.08399	0.163924	0.999991	ISG15 ubiquitin-like modifier	0.785359	Non_DEG	Non_DEG
103	COX10	ENSG00000006695	0.705486	4.17065	2.0834	0.16398	0.999991	COX10, heme A:farnesyltransferase cytochrome c oxidase assembly factor	0.785209	Non_DEG	Non_DEG
9291	CALR	ENSG00000179218	0.361499	7.21352	2.0832	0.164	0.999991	calreticulin	0.785157	Non_DEG	Non_DEG
8403	COMMD5	ENSG00000170619	-0.402817	6.03221	2.0831	0.164009	0.999991	COMM domain containing 5	0.785132	Non_DEG	Non_DEG
2297	ZC3HAV1	ENSG00000105939	0.283781	7.46766	2.08216	0.1641	0.999991	zinc finger CCCH-type containing, antiviral 1	0.784892	Non_DEG	Non_DEG
5614	ERBB2	ENSG00000141736	1.98839	0.841439	2.08174	0.164141	0.999991	erb-b2 receptor tyrosine kinase 2	0.784783	Non_DEG	Non_DEG
3986	RPL23	ENSG00000125691	-0.222601	8.89451	2.08117	0.164196	0.999991	ribosomal protein L23	0.784638	Non_DEG	Non_DEG
12567	ZNF234	ENSG00000263002	1.83765	1.78698	2.08108	0.164204	0.999991	zinc finger protein 234	0.784615	Non_DEG	Non_DEG
2565	LRRC59	ENSG00000108829	-0.610113	4.06213	2.08044	0.164266	0.999991	leucine rich repeat containing 59	0.784453	Non_DEG	Non_DEG
778	KIF2A	ENSG00000068796	-0.293793	7.02583	2.0803	0.16428	0.999991	kinesin family member 2A	0.784415	Non_DEG	Non_DEG
6024	PNRC1	ENSG00000146278	-0.201322	8.80418	2.07952	0.164355	0.999991	proline rich nuclear receptor coactivator 1	0.784216	Non_DEG	Non_DEG
3101	ITGA4	ENSG00000115232	0.222938	7.39466	2.07838	0.164465	0.999991	integrin subunit alpha 4	0.783925	Non_DEG	Non_DEG
7157	NEU3	ENSG00000162139	-1.40588	2.05225	2.07814	0.164488	0.999991	neuraminidase 3	0.783865	Non_DEG	Non_DEG
9608	LYSMD4	ENSG00000183060	-1.24015	2.9552	2.07781	0.164521	0.999991	LysM domain containing 4	0.783779	Non_DEG	Non_DEG
6460	NADK2	ENSG00000152620	0.869441	3.43063	2.07774	0.164528	0.999991	NAD kinase 2, mitochondrial	0.783761	Non_DEG	Non_DEG
7048	ADAR	ENSG00000160710	0.309482	7.81533	2.07606	0.16469	0.999991	adenosine deaminase, RNA specific	0.783333	Non_DEG	Non_DEG
6601	PPP4R1	ENSG00000154845	0.576256	5.08588	2.07519	0.164775	0.999991	protein phosphatase 4 regulatory subunit 1	0.783109	Non_DEG	Non_DEG
12810	CCL3L3	ENSG00000276085	-1.30425	5.60833	2.07033	0.165247	0.999991	C-C motif chemokine ligand 3 like 3	0.781867	Non_DEG	Non_DEG
4795	TIMM10	ENSG00000134809	0.385654	5.03725	2.07027	0.165253	0.999991	translocase of inner mitochondrial membrane 10	0.78185	Non_DEG	Non_DEG
4803	ARGLU1	ENSG00000134884	-0.179188	7.59832	2.06867	0.165409	0.999991	arginine and glutamate rich 1	0.781442	Non_DEG	Non_DEG
9187	IMPDH2	ENSG00000178035	0.343916	5.75927	2.06627	0.165643	0.999991	inosine monophosphate dehydrogenase 2	0.780828	Non_DEG	Non_DEG
6268	FEZ1	ENSG00000149557	0.531252	5.07787	2.06434	0.165831	0.999991	fasciculation and elongation protein zeta 1	0.780334	Non_DEG	Non_DEG
6069	LUC7L2	ENSG00000146963	0.312421	6.6852	2.06391	0.165873	0.999991	LUC7 like 2, pre-mRNA splicing factor	0.780224	Non_DEG	Non_DEG
7906	RCCD1	ENSG00000166965	-2.54661	1.52011	2.06361	0.165902	0.999991	RCC1 domain containing 1	0.780147	Non_DEG	Non_DEG
3136	UNC50	ENSG00000115446	-0.45976	5.15522	2.06178	0.166082	0.999991	unc-50 inner nuclear membrane RNA binding protein	0.779678	Non_DEG	Non_DEG
6158	ALAD	ENSG00000148218	-1.19822	3.64431	2.06118	0.166141	0.999991	aminolevulinate dehydratase	0.779524	Non_DEG	Non_DEG
12907	DPRXP3	ENSG00000282308	-2.83248	-1.1011	2.06104	0.166155	0.999991	divergent-paired related homeobox pseudogene 3	0.779487	Non_DEG	Non_DEG
9962	BTLA	ENSG00000186265	-1.67027	2.87434	2.05992	0.166264	0.999991	B and T lymphocyte associated	0.779202	Non_DEG	Non_DEG
6462	SLC30A6	ENSG00000152683	1.02769	3.71616	2.05921	0.166334	0.999991	solute carrier family 30 member 6	0.77902	Non_DEG	Non_DEG
6191	ST8SIA6	ENSG00000148488	1.94328	1.05517	2.05912	0.166343	0.999991	ST8 alpha-N-acetyl-neuraminide alpha-2,8-sialyltransferase 6	0.778996	Non_DEG	Non_DEG
123	LUC7L	ENSG00000007392	0.271526	6.5076	2.05832	0.166422	0.999991	LUC7 like	0.77879	Non_DEG	Non_DEG
4664	FOPNL	ENSG00000133393	0.332666	5.7762	2.0557	0.166679	0.999991	FGFR1OP N-terminal like	0.77812	Non_DEG	Non_DEG
4971	SUCLA2	ENSG00000136143	-0.458186	4.60528	2.05562	0.166687	0.999991	succinate-CoA ligase ADP-forming beta subunit	0.778098	Non_DEG	Non_DEG
3058	ABCC5	ENSG00000114770	0.577267	4.13406	2.05546	0.166703	0.999991	ATP binding cassette subfamily C member 5	0.778056	Non_DEG	Non_DEG
9206	PLEC	ENSG00000178209	-0.351385	6.43821	2.05536	0.166712	0.999991	plectin	0.778032	Non_DEG	Non_DEG
7681	WRN	ENSG00000165392	-0.768456	4.07327	2.05527	0.166722	0.999991	Werner syndrome RecQ like helicase	0.778008	Non_DEG	Non_DEG
2473	EDRF1	ENSG00000107938	-0.374478	5.40322	2.05419	0.166827	0.999991	erythroid differentiation regulatory factor 1	0.777733	Non_DEG	Non_DEG
11518	LINC01534	ENSG00000225975	1.91094	0.877209	2.05333	0.166912	0.999991	long intergenic non-protein coding RNA 1534	0.777512	Non_DEG	Non_DEG
537	GALC	ENSG00000054983	0.469185	5.66884	2.0532	0.166926	0.999991	galactosylceramidase	0.777477	Non_DEG	Non_DEG
8210	SIGLEC7	ENSG00000168995	2.26195	2.85608	2.0485	0.167389	0.999991	sialic acid binding Ig like lectin 7	0.776272	Non_DEG	Non_DEG
10266	STK40	ENSG00000196182	-1.00194	3.74824	2.04814	0.167425	0.999991	serine/threonine kinase 40	0.776179	Non_DEG	Non_DEG
1817	PPP1R16B	ENSG00000101445	-0.506847	6.13552	2.0476	0.167478	0.999991	protein phosphatase 1 regulatory subunit 16B	0.776041	Non_DEG	Non_DEG
5510	IGSF6	ENSG00000140749	2.13045	0.471506	2.04696	0.167541	0.999991	immunoglobulin superfamily member 6	0.775878	Non_DEG	Non_DEG
3464	HEATR1	ENSG00000119285	-0.542682	4.94024	2.04311	0.167923	0.999991	HEAT repeat containing 1	0.77489	Non_DEG	Non_DEG
11323	VPS16	ENSG00000215305	-0.554362	4.99	2.04137	0.168096	0.999991	VPS16, CORVET/HOPS core subunit	0.774442	Non_DEG	Non_DEG
12209	SNHG10	ENSG00000247092	-0.790719	2.95267	2.04091	0.168142	0.999991	small nucleolar RNA host gene 10	0.774323	Non_DEG	Non_DEG
12914	TRBV6-2	ENSG00000283063	2.60086	-0.0434292	2.0404	0.168193	0.999991	T cell receptor beta variable 6-2 (gene/pseudogene)	0.774192	Non_DEG	Non_DEG
11344	CROCCP2	ENSG00000215908	-0.780123	3.36568	2.03989	0.168243	0.999991	ciliary rootlet coiled-coil, rootletin pseudogene 2	0.774062	Non_DEG	Non_DEG
12793	ZNF2	ENSG00000275111	-1.80581	0.945771	2.0393	0.168302	0.999991	zinc finger protein 2	0.77391	Non_DEG	Non_DEG
11051	METTL6	ENSG00000206562	1.56718	2.71251	2.039	0.168332	0.999991	methyltransferase like 6	0.773833	Non_DEG	Non_DEG
5663	EVI5L	ENSG00000142459	-1.88122	1.54096	2.03566	0.168665	0.999991	ecotropic viral integration site 5 like	0.772975	Non_DEG	Non_DEG
10761	PRMT6	ENSG00000198890	1.83487	2.84627	2.03386	0.168845	0.999991	protein arginine methyltransferase 6	0.772512	Non_DEG	Non_DEG
9547	KPNA2	ENSG00000182481	0.48726	7.26239	2.03373	0.168858	0.999991	karyopherin subunit alpha 2	0.772479	Non_DEG	Non_DEG
2292	SP4	ENSG00000105866	0.678891	4.59016	2.0331	0.168921	0.999991	Sp4 transcription factor	0.772316	Non_DEG	Non_DEG
11230	IRF9	ENSG00000213928	0.451871	6.852	2.03254	0.168977	0.999991	interferon regulatory factor 9	0.772173	Non_DEG	Non_DEG
1253	TXNDC16	ENSG00000087301	1.1698	2.87874	2.03253	0.168978	0.999991	thioredoxin domain containing 16	0.772169	Non_DEG	Non_DEG
11286	IFRD2	ENSG00000214706	0.455273	5.72894	2.03226	0.169005	0.999991	interferon related developmental regulator 2	0.772099	Non_DEG	Non_DEG
3031	BBX	ENSG00000114439	-0.319811	6.81008	2.03165	0.169066	0.999991	BBX, HMG-box containing	0.771945	Non_DEG	Non_DEG
11565	TRGC2	ENSG00000227191	0.36227	9.0389	2.03062	0.169169	0.999991	T cell receptor gamma constant 2	0.77168	Non_DEG	Non_DEG
11517	PIGBOS1	ENSG00000225973	-0.61407	4.3135	2.02799	0.169433	0.999991	PIGB opposite strand 1	0.771001	Non_DEG	Non_DEG
9943	GSAP	ENSG00000186088	0.493544	6.11226	2.02702	0.169531	0.999991	gamma-secretase activating protein	0.770751	Non_DEG	Non_DEG
1154	ZNF671	ENSG00000083814	-1.33724	3.57887	2.02689	0.169544	0.999991	zinc finger protein 671	0.770718	Non_DEG	Non_DEG
2611	GRPEL1	ENSG00000109519	0.269065	7.11562	2.02497	0.169737	0.999991	GrpE like 1, mitochondrial	0.770224	Non_DEG	Non_DEG
4567	H3F3B	ENSG00000132475	-0.293272	12.0037	2.02349	0.169886	0.999991	H3 histone family member 3B	0.769843	Non_DEG	Non_DEG
3508	AREL1	ENSG00000119682	0.764886	4.85953	2.01806	0.170433	0.999991	apoptosis resistant E3 ubiquitin protein ligase 1	0.768446	Non_DEG	Non_DEG
817	RNF126	ENSG00000070423	-0.291384	7.23034	2.01572	0.17067	0.999991	ring finger protein 126	0.767843	Non_DEG	Non_DEG
7018	ZNF761	ENSG00000160336	-0.780891	4.24394	2.01529	0.170714	0.999991	zinc finger protein 761	0.76773	Non_DEG	Non_DEG
12414	TPT1P12	ENSG00000256817	-2.57135	-0.562216	2.01437	0.170807	0.999991	tumor protein, translationally-controlled 1 pseudogene 12	0.767495	Non_DEG	Non_DEG
860	PDCD2	ENSG00000071994	-0.295078	6.03522	2.01311	0.170935	0.999991	programmed cell death 2	0.76717	Non_DEG	Non_DEG
7066	GPATCH4	ENSG00000160818	-0.42116	5.19285	2.0118	0.171068	0.999991	G-patch domain containing 4	0.76683	Non_DEG	Non_DEG
2034	CSK	ENSG00000103653	-0.46636	5.9436	2.01175	0.171073	0.999991	C-terminal Src kinase	0.766818	Non_DEG	Non_DEG
4792	ELP2	ENSG00000134759	0.326349	6.33869	2.01032	0.171218	0.999991	elongator acetyltransferase complex subunit 2	0.76645	Non_DEG	Non_DEG
4585	VPS4A	ENSG00000132612	-0.345096	5.76962	2.00914	0.171339	0.999991	vacuolar protein sorting 4 homolog A	0.766145	Non_DEG	Non_DEG
6880	FAM160B2	ENSG00000158863	0.719894	4.40725	2.00857	0.171397	0.999991	family with sequence similarity 160 member B2	0.765998	Non_DEG	Non_DEG
1992	FAM173A	ENSG00000103254	-0.35138	5.80873	2.00826	0.171428	0.999991	family with sequence similarity 173 member A	0.765919	Non_DEG	Non_DEG
926	ZZEF1	ENSG00000074755	-0.52678	5.10349	2.00807	0.171448	0.999991	zinc finger ZZ-type and EF-hand domain containing 1	0.765868	Non_DEG	Non_DEG
1205	ORC1	ENSG00000085840	2.70059	1.84597	2.00803	0.171451	0.999991	origin recognition complex subunit 1	0.76586	Non_DEG	Non_DEG
2376	BCL7B	ENSG00000106635	-0.318189	7.05461	2.00778	0.171477	0.999991	BCL tumor suppressor 7B	0.765794	Non_DEG	Non_DEG
1471	FKBP5	ENSG00000096060	-0.391887	6.35648	2.00513	0.171747	0.999991	FK506 binding protein 5	0.765111	Non_DEG	Non_DEG
1584	DDX17	ENSG00000100201	-0.328375	7.08197	2.00415	0.171847	0.999991	DEAD-box helicase 17	0.764858	Non_DEG	Non_DEG
2712	CD69	ENSG00000110848	-0.500216	11.4323	2.0032	0.171944	0.999991	CD69 molecule	0.764613	Non_DEG	Non_DEG
12729	LINC02084	ENSG00000272282	-0.50033	4.80122	2.00218	0.172048	0.999991	long intergenic non-protein coding RNA 2084	0.76435	Non_DEG	Non_DEG
12425	ZBED6	ENSG00000257315	1.64937	1.84329	2.00173	0.172095	0.999991	zinc finger BED-type containing 6	0.764232	Non_DEG	Non_DEG
3807	METTL8	ENSG00000123600	0.630615	4.25123	2.00139	0.172129	0.999991	methyltransferase like 8	0.764146	Non_DEG	Non_DEG
9168	ZNF619	ENSG00000177873	-2.89243	0.64637	2.00114	0.172155	0.999991	zinc finger protein 619	0.764081	Non_DEG	Non_DEG
6983	UBASH3A	ENSG00000160185	-0.51428	4.60447	1.99826	0.17245	0.999991	ubiquitin associated and SH3 domain containing A	0.763338	Non_DEG	Non_DEG
5366	POC1B	ENSG00000139323	0.395489	5.33969	1.99746	0.172532	0.999991	POC1 centriolar protein B	0.76313	Non_DEG	Non_DEG
5647	APP	ENSG00000142192	-2.37005	1.56348	1.99745	0.172533	0.999991	amyloid beta precursor protein	0.763128	Non_DEG	Non_DEG
4456	CAPN7	ENSG00000131375	-0.456084	5.32948	1.99682	0.172598	0.999991	calpain 7	0.762964	Non_DEG	Non_DEG
1440	XYLB	ENSG00000093217	2.54199	-0.841567	1.99677	0.172603	0.999991	xylulokinase	0.762952	Non_DEG	Non_DEG
11292	SEPT7P2	ENSG00000214765	0.402673	4.8685	1.9966	0.17262	0.999991	septin 7 pseudogene 2	0.762908	Non_DEG	Non_DEG
326	FAS	ENSG00000026103	0.377686	6.06095	1.99504	0.172781	0.999991	Fas cell surface death receptor	0.762504	Non_DEG	Non_DEG
4558	PNISR	ENSG00000132424	-0.199889	8.85273	1.99442	0.172844	0.999991	PNN interacting serine and arginine rich protein	0.762345	Non_DEG	Non_DEG
3243	S100PBP	ENSG00000116497	-0.767207	4.32599	1.99319	0.172972	0.999991	S100P binding protein	0.762025	Non_DEG	Non_DEG
8820	FAM53A	ENSG00000174137	2.52521	-0.463691	1.99313	0.172977	0.999991	family with sequence similarity 53 member A	0.762011	Non_DEG	Non_DEG
12093	MRPL20	ENSG00000242485	-0.250047	6.4538	1.99307	0.172984	0.999991	mitochondrial ribosomal protein L20	0.761995	Non_DEG	Non_DEG
7197	PEF1	ENSG00000162517	-0.478069	6.01637	1.99126	0.17317	0.999991	penta-EF-hand domain containing 1	0.761528	Non_DEG	Non_DEG
6151	C9orf3	ENSG00000148120	0.724341	3.26309	1.98883	0.173421	0.999991	chromosome 9 open reading frame 3	0.760899	Non_DEG	Non_DEG
6700	ANKRD9	ENSG00000156381	1.54692	2.54133	1.98825	0.17348	0.999991	ankyrin repeat domain 9	0.76075	Non_DEG	Non_DEG
11175	SYNJ2BP	ENSG00000213463	-0.903692	3.67466	1.98765	0.173543	0.999991	synaptojanin 2 binding protein	0.760594	Non_DEG	Non_DEG
9284	SPTY2D1	ENSG00000179119	0.397297	5.58685	1.98677	0.173634	0.999991	SPT2 chromatin protein domain containing 1	0.760366	Non_DEG	Non_DEG
10136	PEAK3	ENSG00000188305	1.09987	0.918614	1.98626	0.173686	0.999991	PEAK family member 3	0.760235	Non_DEG	Non_DEG
320	NCAPH2	ENSG00000025770	-0.49823	4.73345	1.98617	0.173696	0.999991	non-SMC condensin II complex subunit H2	0.760211	Non_DEG	Non_DEG
10271	EEF1A1P5	ENSG00000196205	-0.220673	7.3831	1.98494	0.173823	0.999991	eukaryotic translation elongation factor 1 alpha 1 pseudogene 5	0.759893	Non_DEG	Non_DEG
8696	DCAKD	ENSG00000172992	-1.10974	2.27065	1.98413	0.173907	0.999991	dephospho-CoA kinase domain containing	0.759682	Non_DEG	Non_DEG
4352	PXDN	ENSG00000130508	2.00549	1.97838	1.98342	0.17398	0.999991	peroxidasin	0.7595	Non_DEG	Non_DEG
7463	PIGX	ENSG00000163964	0.514098	4.4252	1.9819	0.174139	0.999991	phosphatidylinositol glycan anchor biosynthesis class X	0.759105	Non_DEG	Non_DEG
7236	IGSF8	ENSG00000162729	-0.878216	4.28581	1.98147	0.174183	0.999991	immunoglobulin superfamily member 8	0.758995	Non_DEG	Non_DEG
4778	RBMX2	ENSG00000134597	-0.46785	4.38317	1.98144	0.174186	0.999991	RNA binding motif protein, X-linked 2	0.758988	Non_DEG	Non_DEG
10743	TOX	ENSG00000198846	0.554284	5.88675	1.97949	0.174389	0.999991	thymocyte selection associated high mobility group box	0.758481	Non_DEG	Non_DEG
2655	UNC93B1	ENSG00000110057	-0.994004	3.00398	1.9793	0.174408	0.999991	unc-93 homolog B1, TLR signaling regulator	0.758433	Non_DEG	Non_DEG
494	MCUR1	ENSG00000050393	-0.626475	4.23757	1.97733	0.174613	0.999991	mitochondrial calcium uniporter regulator 1	0.757923	Non_DEG	Non_DEG
4843	PNPLA8	ENSG00000135241	0.377843	6.36261	1.97688	0.174661	0.999991	patatin like phospholipase domain containing 8	0.757804	Non_DEG	Non_DEG
3019	ACAP2	ENSG00000114331	0.351826	6.54888	1.97682	0.174666	0.999991	ArfGAP with coiled-coil, ankyrin repeat and PH domains 2	0.757791	Non_DEG	Non_DEG
2811	KLRB1	ENSG00000111796	0.367452	8.48997	1.97607	0.174745	0.999991	killer cell lectin like receptor B1	0.757596	Non_DEG	Non_DEG
1778	DIDO1	ENSG00000101191	-0.475898	5.72598	1.97576	0.174777	0.999991	death inducer-obliterator 1	0.757517	Non_DEG	Non_DEG
9177	CENPBD1	ENSG00000177946	2.00832	2.32568	1.97571	0.174782	0.999991	CENPB DNA-binding domain containing 1	0.757502	Non_DEG	Non_DEG
2041	RPAP1	ENSG00000103932	0.965511	3.74457	1.97557	0.174797	0.999991	RNA polymerase II associated protein 1	0.757467	Non_DEG	Non_DEG
2416	EDF1	ENSG00000107223	-0.175648	8.15634	1.97443	0.174916	0.999991	endothelial differentiation related factor 1	0.757171	Non_DEG	Non_DEG
192	LYPLA2	ENSG00000011009	-0.398771	6.02007	1.97399	0.174962	0.999991	lysophospholipase II	0.757056	Non_DEG	Non_DEG
2358	ZNF862	ENSG00000106479	-0.942722	3.7061	1.97378	0.174984	0.999991	zinc finger protein 862	0.757003	Non_DEG	Non_DEG
8067	NLRC3	ENSG00000167984	-0.421515	5.71804	1.97242	0.175126	0.999991	NLR family CARD domain containing 3	0.75665	Non_DEG	Non_DEG
11644	RPL21P44	ENSG00000229585	2.43811	0.00321885	1.97221	0.175148	0.999991	ribosomal protein L21 pseudogene 44	0.756596	Non_DEG	Non_DEG
7652	FBP1	ENSG00000165140	1.59138	2.80843	1.97063	0.175313	0.999991	fructose-bisphosphatase 1	0.756186	Non_DEG	Non_DEG
12338	CHMP4A	ENSG00000254505	0.24707	6.7517	1.96898	0.175486	0.999991	charged multivesicular body protein 4A	0.755758	Non_DEG	Non_DEG
12016	RPL9P30	ENSG00000240074	2.45362	-1.00851	1.96792	0.175597	0.999991	ribosomal protein L9 pseudogene 30	0.755482	Non_DEG	Non_DEG
555	TRAF1	ENSG00000056558	-0.522323	4.45244	1.9656	0.175841	0.999991	TNF receptor associated factor 1	0.754881	Non_DEG	Non_DEG
7297	RPRD2	ENSG00000163125	0.542333	4.83906	1.96461	0.175945	0.999991	regulation of nuclear pre-mRNA domain containing 2	0.754624	Non_DEG	Non_DEG
8747	SSSCA1	ENSG00000173465	-0.340454	6.04945	1.96424	0.175984	0.999991	Sjogren syndrome/scleroderma autoantigen 1	0.754527	Non_DEG	Non_DEG
8616	SUCLG2	ENSG00000172340	-0.331551	5.9942	1.96329	0.176083	0.999991	succinate-CoA ligase GDP-forming beta subunit	0.754282	Non_DEG	Non_DEG
2564	VAT1	ENSG00000108828	-1.64362	3.18353	1.96328	0.176084	0.999991	vesicle amine transport 1	0.754279	Non_DEG	Non_DEG
3154	ZNF142	ENSG00000115568	0.94895	4.09739	1.96187	0.176233	0.999991	zinc finger protein 142	0.753914	Non_DEG	Non_DEG
11698	LINC01001	ENSG00000230724	-1.22138	1.95994	1.95935	0.176498	0.999991	long intergenic non-protein coding RNA 1001	0.75326	Non_DEG	Non_DEG
5702	MTF2	ENSG00000143033	0.290326	6.95734	1.95919	0.176516	0.999991	metal response element binding transcription factor 2	0.753217	Non_DEG	Non_DEG
8172	SEMA4C	ENSG00000168758	-1.03604	3.28007	1.95917	0.176517	0.999991	semaphorin 4C	0.753212	Non_DEG	Non_DEG
3442	EEF2KMT	ENSG00000118894	-1.01271	3.42201	1.95802	0.176639	0.999991	eukaryotic elongation factor 2 lysine methyltransferase	0.752914	Non_DEG	Non_DEG
5068	FPGS	ENSG00000136877	-0.443088	5.52231	1.95782	0.17666	0.999991	folylpolyglutamate synthase	0.752863	Non_DEG	Non_DEG
3660	KIF18A	ENSG00000121621	2.1502	1.34367	1.9575	0.176694	0.999991	kinesin family member 18A	0.752779	Non_DEG	Non_DEG
6485	SRP19	ENSG00000153037	0.231179	7.04466	1.95741	0.176703	0.999991	signal recognition particle 19	0.752755	Non_DEG	Non_DEG
7632	NUDT2	ENSG00000164978	-0.686254	4.47834	1.95472	0.176988	0.999991	nudix hydrolase 2	0.752055	Non_DEG	Non_DEG
7024	TOR2A	ENSG00000160404	-0.65526	4.62325	1.95448	0.177014	0.999991	torsin family 2 member A	0.751993	Non_DEG	Non_DEG
5225	PREPL	ENSG00000138078	0.58949	4.61064	1.95255	0.177218	0.999991	prolyl endopeptidase-like	0.751493	Non_DEG	Non_DEG
5506	PARN	ENSG00000140694	-0.413182	5.73971	1.95111	0.17737	0.999991	poly(A)-specific ribonuclease	0.751119	Non_DEG	Non_DEG
3476	TRIM32	ENSG00000119401	1.79429	3.00164	1.95013	0.177475	0.999991	tripartite motif containing 32	0.750863	Non_DEG	Non_DEG
9278	DPM3	ENSG00000179085	-0.379541	4.98955	1.94899	0.177596	0.999991	dolichyl-phosphate mannosyltransferase subunit 3	0.750566	Non_DEG	Non_DEG
10702	LDB1	ENSG00000198728	-0.585617	4.03404	1.94863	0.177634	0.999991	LIM domain binding 1	0.750474	Non_DEG	Non_DEG
4160	TUBA4A	ENSG00000127824	-0.401516	8.89705	1.94857	0.177641	0.999991	tubulin alpha 4a	0.750456	Non_DEG	Non_DEG
5111	FOXP4	ENSG00000137166	1.6929	1.05906	1.94753	0.177752	0.999991	forkhead box P4	0.750186	Non_DEG	Non_DEG
3982	CLPP	ENSG00000125656	-0.257961	6.39545	1.94635	0.177878	0.999991	caseinolytic mitochondrial matrix peptidase proteolytic subunit	0.749879	Non_DEG	Non_DEG
8932	DOLK	ENSG00000175283	2.17414	2.08758	1.94579	0.177937	0.999991	dolichol kinase	0.749735	Non_DEG	Non_DEG
642	TMEM161A	ENSG00000064545	-0.574036	4.61156	1.94548	0.17797	0.999991	transmembrane protein 161A	0.749654	Non_DEG	Non_DEG
8176	CXXC4	ENSG00000168772	2.45012	-0.723564	1.94516	0.178004	0.999991	CXXC finger protein 4	0.749571	Non_DEG	Non_DEG
10887	EHMT2	ENSG00000204371	-0.456509	4.35861	1.94409	0.178118	0.999991	euchromatic histone lysine methyltransferase 2	0.749292	Non_DEG	Non_DEG
5464	HMG20A	ENSG00000140382	0.50294	4.82347	1.944	0.178128	0.999991	high mobility group 20A	0.749268	Non_DEG	Non_DEG
10783	MT-CO3	ENSG00000198938	-0.252499	12.6512	1.94294	0.178241	0.999991	mitochondrially encoded cytochrome c oxidase III	0.748994	Non_DEG	Non_DEG
12857	ACACA	ENSG00000278540	-0.8272	3.52136	1.94267	0.17827	0.999991	acetyl-CoA carboxylase alpha	0.748922	Non_DEG	Non_DEG
11174	ERV3-1	ENSG00000213462	-0.593056	3.36288	1.94191	0.178351	0.999991	endogenous retrovirus group 3 member 1, envelope	0.748724	Non_DEG	Non_DEG
2448	SPOCK2	ENSG00000107742	-0.494601	7.70458	1.94031	0.178522	0.999991	SPARC/osteonectin, cwcv and kazal like domains proteoglycan 2	0.748309	Non_DEG	Non_DEG
11598	GUSBP11	ENSG00000228315	-0.52839	4.60506	1.9377	0.178802	0.999991	glucuronidase, beta pseudogene 11	0.747628	Non_DEG	Non_DEG
7713	PDZD8	ENSG00000165650	-0.504884	5.19611	1.93656	0.178924	0.999991	PDZ domain containing 8	0.747332	Non_DEG	Non_DEG
5486	POLG	ENSG00000140521	0.530349	4.75585	1.93594	0.17899	0.999991	DNA polymerase gamma, catalytic subunit	0.747171	Non_DEG	Non_DEG
7615	PHAX	ENSG00000164902	0.337962	6.34491	1.93587	0.178998	0.999991	phosphorylated adaptor for RNA export	0.747151	Non_DEG	Non_DEG
922	ZNF532	ENSG00000074657	2.20163	0.875494	1.93548	0.17904	0.999991	zinc finger protein 532	0.747049	Non_DEG	Non_DEG
6326	FOXO1	ENSG00000150907	0.396036	5.73572	1.93456	0.179139	0.999991	forkhead box O1	0.746811	Non_DEG	Non_DEG
3974	INSIG2	ENSG00000125629	-0.4744	5.024	1.93315	0.179291	0.999991	insulin induced gene 2	0.746442	Non_DEG	Non_DEG
7445	IFT122	ENSG00000163913	1.24171	2.27869	1.93307	0.179299	0.999991	intraflagellar transport 122	0.746423	Non_DEG	Non_DEG
1497	HSD17B7P2	ENSG00000099251	-0.923837	3.46469	1.93275	0.179334	0.999991	hydroxysteroid 17-beta dehydrogenase 7 pseudogene 2	0.746338	Non_DEG	Non_DEG
9041	KCMF1	ENSG00000176407	0.341028	6.14701	1.93235	0.179377	0.999991	potassium channel modulatory factor 1	0.746234	Non_DEG	Non_DEG
6946	ZFYVE28	ENSG00000159733	0.443199	4.5344	1.93204	0.17941	0.999991	zinc finger FYVE-type containing 28	0.746154	Non_DEG	Non_DEG
9615	RABIF	ENSG00000183155	0.326033	5.38652	1.93151	0.179467	0.999991	RAB interacting factor	0.746016	Non_DEG	Non_DEG
2445	PLEKHA1	ENSG00000107679	0.259949	6.04625	1.93116	0.179505	0.999991	pleckstrin homology domain containing A1	0.745923	Non_DEG	Non_DEG
5705	C1orf162	ENSG00000143110	-0.438234	6.4668	1.93038	0.179589	0.999991	chromosome 1 open reading frame 162	0.74572	Non_DEG	Non_DEG
757	HDAC4	ENSG00000068024	-0.5231	4.09024	1.92935	0.1797	0.999991	histone deacetylase 4	0.745452	Non_DEG	Non_DEG
5457	TLE3	ENSG00000140332	-0.919034	2.74315	1.92904	0.179734	0.999991	transducin like enhancer of split 3	0.745371	Non_DEG	Non_DEG
5753	MCL1	ENSG00000143384	-0.328948	7.93942	1.9288	0.179759	0.999991	MCL1, BCL2 family apoptosis regulator	0.745308	Non_DEG	Non_DEG
9342	DCTPP1	ENSG00000179958	-0.643942	5.13796	1.92757	0.179892	0.999991	dCTP pyrophosphatase 1	0.744987	Non_DEG	Non_DEG
776	IP6K2	ENSG00000068745	0.261943	7.11606	1.92696	0.179958	0.999991	inositol hexakisphosphate kinase 2	0.744829	Non_DEG	Non_DEG
643	LPAR2	ENSG00000064547	0.473359	5.07882	1.92578	0.180086	0.999991	lysophosphatidic acid receptor 2	0.74452	Non_DEG	Non_DEG
10784	ZFP2	ENSG00000198939	2.54019	-0.253284	1.92528	0.18014	0.999991	ZFP2 zinc finger protein	0.744391	Non_DEG	Non_DEG
9034	ZSCAN2	ENSG00000176371	0.800377	3.21879	1.9251	0.180159	0.999991	zinc finger and SCAN domain containing 2	0.744343	Non_DEG	Non_DEG
6162	SURF1	ENSG00000148290	0.275631	6.44609	1.92484	0.180188	0.999991	SURF1, cytochrome c oxidase assembly factor	0.744275	Non_DEG	Non_DEG
1770	DNAJC5	ENSG00000101152	0.817764	3.86739	1.92398	0.180281	0.999991	DnaJ heat shock protein family (Hsp40) member C5	0.74405	Non_DEG	Non_DEG
6085	NONO	ENSG00000147140	0.252278	7.50886	1.92379	0.180301	0.999991	non-POU domain containing octamer binding	0.744002	Non_DEG	Non_DEG
6997	GAB3	ENSG00000160219	0.330986	6.21248	1.92332	0.180352	0.999991	GRB2 associated binding protein 3	0.743878	Non_DEG	Non_DEG
7623	INTS8	ENSG00000164941	0.613	4.83529	1.92255	0.180436	0.999991	integrator complex subunit 8	0.743677	Non_DEG	Non_DEG
2701	AIP	ENSG00000110711	-0.198477	7.64345	1.92234	0.180458	0.999991	aryl hydrocarbon receptor interacting protein	0.743623	Non_DEG	Non_DEG
7781	POLL	ENSG00000166169	-0.680485	3.49536	1.92178	0.180519	0.999991	DNA polymerase lambda	0.743477	Non_DEG	Non_DEG
10035	PTRH1	ENSG00000187024	-0.489874	4.3001	1.92055	0.180652	0.999991	peptidyl-tRNA hydrolase 1 homolog	0.743156	Non_DEG	Non_DEG
614	APPBP2	ENSG00000062725	0.584959	4.03969	1.91996	0.180717	0.999991	amyloid beta precursor protein binding protein 2	0.743001	Non_DEG	Non_DEG
5949	METTL14	ENSG00000145388	0.42682	5.17861	1.91921	0.180798	0.999991	methyltransferase like 14	0.742807	Non_DEG	Non_DEG
4023	MCM8	ENSG00000125885	-2.11642	1.50183	1.91829	0.180898	0.999991	minichromosome maintenance 8 homologous recombination repair factor	0.742565	Non_DEG	Non_DEG
11122	LINC01089	ENSG00000212694	-0.742548	4.0373	1.91786	0.180945	0.999991	long intergenic non-protein coding RNA 1089	0.742453	Non_DEG	Non_DEG
741	TP53BP1	ENSG00000067369	0.567414	4.69217	1.91755	0.180979	0.999991	tumor protein p53 binding protein 1	0.742372	Non_DEG	Non_DEG
11778	DLGAP4-AS1	ENSG00000232907	-2.6866	0.179152	1.91695	0.181044	0.999991	DLGAP4 antisense RNA 1	0.742216	Non_DEG	Non_DEG
7890	NEMP1	ENSG00000166881	-1.47699	3.07474	1.91591	0.181157	0.999991	nuclear envelope integral membrane protein 1	0.741945	Non_DEG	Non_DEG
23	SNX11	ENSG00000002919	-0.700668	4.59542	1.91421	0.181343	0.999991	sorting nexin 11	0.7415	Non_DEG	Non_DEG
1517	TIMM13	ENSG00000099800	0.297572	5.80154	1.91358	0.181412	0.999991	translocase of inner mitochondrial membrane 13	0.741335	Non_DEG	Non_DEG
2561	DLX4	ENSG00000108813	2.54678	-0.501402	1.91325	0.181448	0.999991	distal-less homeobox 4	0.741249	Non_DEG	Non_DEG
5640	IFNAR1	ENSG00000142166	0.390436	5.47714	1.91149	0.18164	0.999991	interferon alpha and beta receptor subunit 1	0.740789	Non_DEG	Non_DEG
19	LAP3	ENSG00000002549	0.299066	6.10692	1.91037	0.181762	0.999991	leucine aminopeptidase 3	0.740497	Non_DEG	Non_DEG
7340	LRRC58	ENSG00000163428	0.410946	5.312	1.90961	0.181845	0.999991	leucine rich repeat containing 58	0.740299	Non_DEG	Non_DEG
10836	MAFB	ENSG00000204103	-2.77192	-0.828451	1.90861	0.181955	0.999991	MAF bZIP transcription factor B	0.740037	Non_DEG	Non_DEG
12266	ZNF564	ENSG00000249709	0.580805	4.85287	1.90765	0.18206	0.999991	zinc finger protein 564	0.739785	Non_DEG	Non_DEG
6785	DSCR3	ENSG00000157538	0.466169	5.63046	1.9061	0.18223	0.999991	DSCR3 arrestin fold containing	0.73938	Non_DEG	Non_DEG
7185	ZSWIM5	ENSG00000162415	-2.14404	1.14781	1.90546	0.1823	0.999991	zinc finger SWIM-type containing 5	0.739212	Non_DEG	Non_DEG
7264	FCMR	ENSG00000162894	-0.273168	7.94363	1.90532	0.182316	0.999991	Fc fragment of IgM receptor	0.739176	Non_DEG	Non_DEG
10036	GPR141	ENSG00000187037	2.2228	0.351751	1.90485	0.182367	0.999991	G protein-coupled receptor 141	0.739053	Non_DEG	Non_DEG
2825	ASF1A	ENSG00000111875	-0.378791	5.70412	1.90421	0.182438	0.999991	anti-silencing function 1A histone chaperone	0.738885	Non_DEG	Non_DEG
10180	SMIM15	ENSG00000188725	0.450632	5.27159	1.90306	0.182564	0.999991	small integral membrane protein 15	0.738585	Non_DEG	Non_DEG
4225	HAT1	ENSG00000128708	-0.288662	6.61756	1.90088	0.182804	0.999991	histone acetyltransferase 1	0.738013	Non_DEG	Non_DEG
9742	ACTRT3	ENSG00000184378	2.15986	-0.324689	1.90052	0.182844	0.999991	actin related protein T3	0.737919	Non_DEG	Non_DEG
12912	PRNCR1	ENSG00000282961	-2.3163	0.490683	1.89992	0.182911	0.999991	prostate cancer associated non-coding RNA 1	0.737761	Non_DEG	Non_DEG
2715	COQ5	ENSG00000110871	-0.72051	4.12106	1.89984	0.182919	0.999991	coenzyme Q5, methyltransferase	0.737741	Non_DEG	Non_DEG
8406	ZNF16	ENSG00000170631	0.929255	4.33292	1.89922	0.182988	0.999991	zinc finger protein 16	0.737578	Non_DEG	Non_DEG
9554	MXRA7	ENSG00000182534	0.581876	5.87859	1.89814	0.183106	0.999991	matrix remodeling associated 7	0.737297	Non_DEG	Non_DEG
3795	TUBA1B	ENSG00000123416	0.268904	9.16876	1.8963	0.183309	0.999991	tubulin alpha 1b	0.736815	Non_DEG	Non_DEG
3848	CSE1L	ENSG00000124207	0.401735	5.70346	1.89509	0.183443	0.999991	chromosome segregation 1 like	0.736498	Non_DEG	Non_DEG
3490	ALG2	ENSG00000119523	0.516213	4.71608	1.89502	0.183451	0.999991	ALG2, alpha-1,3/1,6-mannosyltransferase	0.736479	Non_DEG	Non_DEG
8388	MZB1	ENSG00000170476	1.76796	2.16888	1.89342	0.183628	0.999991	marginal zone B and B1 cell specific protein	0.73606	Non_DEG	Non_DEG
764	TFE3	ENSG00000068323	-0.841258	3.05057	1.89252	0.183728	0.999991	transcription factor binding to IGHM enhancer 3	0.735824	Non_DEG	Non_DEG
3948	NDUFA1	ENSG00000125356	0.220609	8.04515	1.89204	0.183781	0.999991	NADH:ubiquinone oxidoreductase subunit A1	0.735699	Non_DEG	Non_DEG
9546	EXOC7	ENSG00000182473	-0.334826	5.92029	1.89176	0.183812	0.999991	exocyst complex component 7	0.735625	Non_DEG	Non_DEG
12911	TRBV7-2	ENSG00000282939	-3.07015	-0.0194384	1.89081	0.183918	0.999991	T cell receptor beta variable 7-2	0.735375	Non_DEG	Non_DEG
8053	TMEM68	ENSG00000167904	0.477697	4.65985	1.88995	0.184014	0.999991	transmembrane protein 68	0.735149	Non_DEG	Non_DEG
11025	C1RL-AS1	ENSG00000205885	-1.51014	2.80443	1.8898	0.18403	0.999991	C1RL antisense RNA 1	0.735111	Non_DEG	Non_DEG
9379	LINC00304	ENSG00000180422	2.46924	0.246737	1.88793	0.184238	0.999991	long intergenic non-protein coding RNA 304	0.73462	Non_DEG	Non_DEG
6991	PDXK	ENSG00000160209	-0.480401	5.00837	1.88782	0.18425	0.999991	pyridoxal kinase	0.734592	Non_DEG	Non_DEG
3713	ODF2L	ENSG00000122417	-0.263663	7.09598	1.88365	0.184715	0.999991	outer dense fiber of sperm tails 2 like	0.733497	Non_DEG	Non_DEG
12108	MICAL3	ENSG00000243156	-1.90589	1.118	1.88313	0.184773	0.999991	microtubule associated monooxygenase, calponin and LIM domain containing 3	0.733361	Non_DEG	Non_DEG
9213	AQP11	ENSG00000178301	-2.06655	0.258982	1.88269	0.184822	0.999991	aquaporin 11	0.733246	Non_DEG	Non_DEG
12083	BGLAP	ENSG00000242252	-2.38001	-0.22215	1.88224	0.184873	0.999991	bone gamma-carboxyglutamate protein	0.733126	Non_DEG	Non_DEG
9289	FUCA1	ENSG00000179163	1.6637	2.94874	1.88174	0.184929	0.999991	alpha-L-fucosidase 1	0.732995	Non_DEG	Non_DEG
2186	PLD3	ENSG00000105223	-0.339895	5.35134	1.88084	0.185029	0.999991	phospholipase D family member 3	0.73276	Non_DEG	Non_DEG
3905	APOBEC2	ENSG00000124701	-1.95501	0.109111	1.88025	0.185095	0.999991	apolipoprotein B mRNA editing enzyme catalytic subunit 2	0.732606	Non_DEG	Non_DEG
5091	RANBP6	ENSG00000137040	0.588423	5.33705	1.87991	0.185133	0.999991	RAN binding protein 6	0.732516	Non_DEG	Non_DEG
6736	NSMCE2	ENSG00000156831	0.49511	4.60627	1.8796	0.185168	0.999991	NSE2/MMS21 homolog, SMC5-SMC6 complex SUMO ligase	0.732434	Non_DEG	Non_DEG
10786	NAGA	ENSG00000198951	-1.43093	3.06137	1.87573	0.185602	0.999991	alpha-N-acetylgalactosaminidase	0.731418	Non_DEG	Non_DEG
12332	PINX1	ENSG00000254093	-0.461024	4.41483	1.8733	0.185875	0.999991	PIN2/TERF1 interacting telomerase inhibitor 1	0.73078	Non_DEG	Non_DEG
10716	MT-ND5	ENSG00000198786	-0.161696	11.252	1.87255	0.185959	0.999991	mitochondrially encoded NADH:ubiquinone oxidoreductase core subunit 5	0.730582	Non_DEG	Non_DEG
9136	RABEP2	ENSG00000177548	0.675007	3.34146	1.87241	0.185975	0.999991	rabaptin, RAB GTPase binding effector protein 2	0.730547	Non_DEG	Non_DEG
1116	FYB1	ENSG00000082074	-0.262629	8.12472	1.87223	0.185995	0.999991	FYN binding protein 1	0.730499	Non_DEG	Non_DEG
935	EIF4G3	ENSG00000075151	0.482586	5.05731	1.87219	0.186	0.999991	eukaryotic translation initiation factor 4 gamma 3	0.730487	Non_DEG	Non_DEG
1344	PAPOLA	ENSG00000090060	0.215192	6.94873	1.872	0.186021	0.999991	poly(A) polymerase alpha	0.730439	Non_DEG	Non_DEG
7095	MFSD12	ENSG00000161091	-0.696984	4.31749	1.86999	0.186247	0.999991	major facilitator superfamily domain containing 12	0.72991	Non_DEG	Non_DEG
9400	ZDHHC20	ENSG00000180776	0.393578	4.79919	1.86968	0.186283	0.999991	zinc finger DHHC-type containing 20	0.729827	Non_DEG	Non_DEG
5953	2024-03-01	ENSG00000145416	2.42494	-0.0369375	1.86544	0.186762	0.999991	membrane associated ring-CH-type finger 1	0.728712	Non_DEG	Non_DEG
9465	SLX1B	ENSG00000181625	1.10934	2.16232	1.86475	0.186839	0.999991	SLX1 homolog B, structure-specific endonuclease subunit	0.728531	Non_DEG	Non_DEG
3677	ZNF639	ENSG00000121864	-0.440302	5.49983	1.86391	0.186935	0.999991	zinc finger protein 639	0.72831	Non_DEG	Non_DEG
12813	RN7SL1	ENSG00000276168	-0.40853	5.80157	1.86325	0.18701	0.999991	RNA, 7SL, cytoplasmic 1	0.728136	Non_DEG	Non_DEG
7406	CRELD1	ENSG00000163703	-0.664693	4.61483	1.8628	0.18706	0.999991	cysteine rich with EGF like domains 1	0.728018	Non_DEG	Non_DEG
10593	HIBCH	ENSG00000198130	-0.66092	4.30846	1.86211	0.187138	0.999991	3-hydroxyisobutyryl-CoA hydrolase	0.727837	Non_DEG	Non_DEG
5954	RPS3A	ENSG00000145425	-0.251353	10.9246	1.86192	0.18716	0.999991	ribosomal protein S3A	0.727786	Non_DEG	Non_DEG
5507	FTO	ENSG00000140718	0.466086	5.14267	1.86124	0.187237	0.999991	FTO, alpha-ketoglutarate dependent dioxygenase	0.727608	Non_DEG	Non_DEG
892	MCM2	ENSG00000073111	1.28254	3.37289	1.86058	0.187312	0.999991	minichromosome maintenance complex component 2	0.727434	Non_DEG	Non_DEG
2363	CHCHD3	ENSG00000106554	0.358585	5.98856	1.85736	0.187679	0.999991	coiled-coil-helix-coiled-coil-helix domain containing 3	0.726584	Non_DEG	Non_DEG
4749	KIDINS220	ENSG00000134313	0.395588	5.78124	1.85708	0.187711	0.999991	kinase D interacting substrate 220	0.726511	Non_DEG	Non_DEG
4475	NDFIP1	ENSG00000131507	-0.270376	6.46123	1.85702	0.187717	0.999991	Nedd4 family interacting protein 1	0.726496	Non_DEG	Non_DEG
10062	TLR5	ENSG00000187554	2.72292	0.16954	1.85621	0.187809	0.999991	toll like receptor 5	0.726282	Non_DEG	Non_DEG
3637	SPOP	ENSG00000121067	-0.307393	6.06906	1.85594	0.187841	0.999991	speckle type BTB/POZ protein	0.72621	Non_DEG	Non_DEG
12833	F8A1	ENSG00000277203	-0.698532	5.04781	1.85564	0.187875	0.999991	coagulation factor VIII associated 1	0.726131	Non_DEG	Non_DEG
4026	S1PR4	ENSG00000125910	-0.316705	6.67859	1.85539	0.187903	0.999991	sphingosine-1-phosphate receptor 4	0.726066	Non_DEG	Non_DEG
2011	HMOX2	ENSG00000103415	-0.349372	7.17708	1.85419	0.18804	0.999991	heme oxygenase 2	0.725749	Non_DEG	Non_DEG
7606	OXR1	ENSG00000164830	-0.501835	4.5363	1.85195	0.188295	0.999991	oxidation resistance 1	0.72516	Non_DEG	Non_DEG
5092	POLR1E	ENSG00000137054	-0.696186	3.83848	1.85115	0.188387	0.999991	RNA polymerase I subunit E	0.724948	Non_DEG	Non_DEG
1159	RPS5	ENSG00000083845	-0.212751	9.32176	1.8507	0.188438	0.999991	ribosomal protein S5	0.724831	Non_DEG	Non_DEG
6535	DGKE	ENSG00000153933	-0.507798	4.28421	1.85019	0.188496	0.999991	diacylglycerol kinase epsilon	0.724697	Non_DEG	Non_DEG
1653	POLR3H	ENSG00000100413	-0.848844	4.07319	1.84889	0.188646	0.999991	RNA polymerase III subunit H	0.724352	Non_DEG	Non_DEG
10152	H2AFX	ENSG00000188486	-0.424093	5.23533	1.84883	0.188653	0.999991	H2A histone family member X	0.724337	Non_DEG	Non_DEG
3687	ZRANB3	ENSG00000121988	1.33832	2.18538	1.84852	0.188689	0.999991	zinc finger RANBP2-type containing 3	0.724254	Non_DEG	Non_DEG
6616	ATP6V1C1	ENSG00000155097	-0.4988	4.66481	1.84823	0.188721	0.999991	ATPase H+ transporting V1 subunit C1	0.724179	Non_DEG	Non_DEG
942	SLC25A40	ENSG00000075303	0.900684	3.50425	1.84799	0.188749	0.999991	solute carrier family 25 member 40	0.724115	Non_DEG	Non_DEG
5270	SSFA2	ENSG00000138434	0.975508	3.82254	1.84793	0.188756	0.999991	sperm specific antigen 2	0.7241	Non_DEG	Non_DEG
469	MRPS10	ENSG00000048544	0.341403	5.6364	1.84788	0.188761	0.999991	mitochondrial ribosomal protein S10	0.724088	Non_DEG	Non_DEG
5431	NAA30	ENSG00000139977	0.8778	3.7465	1.84766	0.188787	0.999991	N(alpha)-acetyltransferase 30, NatC catalytic subunit	0.724028	Non_DEG	Non_DEG
2783	ING4	ENSG00000111653	-0.298115	6.03641	1.84558	0.189025	0.999991	inhibitor of growth family member 4	0.723481	Non_DEG	Non_DEG
11637	EPHA1-AS1	ENSG00000229153	-2.56012	0.147871	1.8455	0.189034	0.999991	EPHA1 antisense RNA 1	0.723459	Non_DEG	Non_DEG
8325	PUSL1	ENSG00000169972	-0.733693	3.69415	1.84542	0.189043	0.999991	pseudouridylate synthase-like 1	0.723438	Non_DEG	Non_DEG
12508	PPIAP51	ENSG00000260229	-2.33475	-0.762818	1.84512	0.189079	0.999991	peptidylprolyl isomerase A pseudogene 51	0.723357	Non_DEG	Non_DEG
5137	PGBD1	ENSG00000137338	2.17389	0.114176	1.84509	0.189082	0.999991	piggyBac transposable element derived 1	0.72335	Non_DEG	Non_DEG
4777	RAB33A	ENSG00000134594	0.958767	3.10706	1.84325	0.189293	0.999991	RAB33A, member RAS oncogene family	0.722866	Non_DEG	Non_DEG
5463	BCL2A1	ENSG00000140379	-0.651457	4.50899	1.84311	0.18931	0.999991	BCL2 related protein A1	0.722827	Non_DEG	Non_DEG
5562	BCAS3	ENSG00000141376	-0.766257	4.73645	1.84116	0.189534	0.999991	BCAS3, microtubule associated cell migration factor	0.722313	Non_DEG	Non_DEG
5868	UBR3	ENSG00000144357	0.527166	4.71254	1.83964	0.189709	0.999991	ubiquitin protein ligase E3 component n-recognin 3 (putative)	0.721912	Non_DEG	Non_DEG
6987	NDUFV3	ENSG00000160194	-0.702943	4.08578	1.83909	0.189773	0.999991	NADH:ubiquinone oxidoreductase subunit V3	0.721766	Non_DEG	Non_DEG
10861	OXLD1	ENSG00000204237	-0.410184	5.51888	1.83878	0.189809	0.999991	oxidoreductase like domain containing 1	0.721683	Non_DEG	Non_DEG
[truncated: 10,921 more rows]

## Sheet: Median 18 days_Broad_vs_Non
	Approved_Symbol	Ensembl_Name	logFC	logCPM	F	PValue	FDR	Approved.Name	negPvalue	deg	p001
12604	EEF1G	ENSG00000254772	-0.700215	9.50901	23.5731	6.13753e-05	0.385996	eukaryotic translation elongation factor 1 gamma	4.21201	Non_DEG	Non_DEG
12416	HBB	ENSG00000244734	14.1778	10.5971	19.8861	0.000167225	0.385996	hemoglobin subunit beta	3.7767	Up_Reg	Up_Reg
11669	C4B	ENSG00000224389	7.57503	-0.289584	19.4768	0.00018796	0.385996	complement C4B (Chido blood group)	3.72593	Up_Reg	Up_Reg
12415	C4A	ENSG00000244731	7.31264	-0.521428	18.8573	0.000224846	0.385996	complement C4A (Rodgers blood group)	3.64812	Up_Reg	Up_Reg
11250	HBA1	ENSG00000206172	10.6586	8.34541	18.1042	0.000280658	0.385996	hemoglobin subunit alpha 1	3.55182	Up_Reg	Up_Reg
12370	DUBR	ENSG00000243701	-6.1574	-1.17537	17.7592	0.000311108	0.385996	DPPA2 upstream binding RNA	3.50709	Down_Reg	Down_Reg
10350	HBA2	ENSG00000188536	12.2408	10.1517	17.6049	0.000325881	0.385996	hemoglobin subunit alpha 2	3.48694	Up_Reg	Up_Reg
1706	GZMB	ENSG00000100453	1.17308	10.2268	17.6043	0.000325946	0.385996	granzyme B	3.48685	Up_Reg	Up_Reg
9836	MX2	ENSG00000183486	1.18643	6.471	17.1346	0.000375812	0.385996	MX dynamin like GTPase 2	3.42503	Up_Reg	Up_Reg
8378	SLC25A6	ENSG00000169100	-0.804835	8.6315	16.8923	0.000404745	0.385996	solute carrier family 25 member 6	3.39282	Non_DEG	Non_DEG
12325	FOXP1-IT1	ENSG00000242094	-7.29535	-0.223861	16.7371	0.000424545	0.385996	FOXP1 intronic transcript 1	3.37208	Down_Reg	Down_Reg
8875	LRRN3	ENSG00000173114	-6.92092	1.6677	16.537	0.000451635	0.385996	leucine rich repeat neuronal 3	3.34521	Down_Reg	Down_Reg
10090	IFIT1	ENSG00000185745	3.05608	4.5922	16.4819	0.00045942	0.385996	interferon induced protein with tetratricopeptide repeats 1	3.33779	Up_Reg	Up_Reg
8908	DAB1	ENSG00000173406	-6.69049	-0.666608	16.3244	0.000482512	0.385996	DAB1, reelin adaptor protein	3.31649	Down_Reg	Down_Reg
6591	MARVELD2	ENSG00000152939	-7.30943	-0.188822	16.0766	0.000521416	0.385996	MARVEL domain containing 2	3.28282	Down_Reg	Down_Reg
8423	ZEB2	ENSG00000169554	0.776838	8.08355	15.9707	0.000539072	0.385996	zinc finger E-box binding homeobox 2	3.26835	Non_DEG	Non_DEG
9019	RPL4	ENSG00000174444	-0.50488	9.47331	15.8867	0.000553549	0.385996	ribosomal protein L4	3.25684	Non_DEG	Non_DEG
12100	LINC01366	ENSG00000235172	7.13357	-0.417237	15.8823	0.000554309	0.385996	long intergenic non-protein coding RNA 1366	3.25625	Up_Reg	Up_Reg
6782	DEPTOR	ENSG00000155792	-6.80268	-0.178101	15.8604	0.000558162	0.385996	DEP domain containing MTOR interacting protein	3.25324	Down_Reg	Down_Reg
10991	MFAP3L	ENSG00000198948	-6.4925	-0.882915	15.6739	0.000592132	0.385996	microfibril associated protein 3 like	3.22758	Down_Reg	Down_Reg
5975	ACKR3	ENSG00000144476	-8.96642	0.526257	18.8617	0.000598001	0.385996	atypical chemokine receptor 3	3.2233	Down_Reg	Down_Reg
5920	GDF7	ENSG00000143869	5.98954	-0.831012	15.5366	0.000618583	0.385996	growth differentiation factor 7	3.2086	Up_Reg	Up_Reg
7812	SLC7A3	ENSG00000165349	9.30187	0.848717	18.3018	0.000680703	0.385996	solute carrier family 7 member 3	3.16704	Up_Reg	Up_Reg
11289	IGLC2	ENSG00000211677	7.40876	1.15958	15.0233	0.000729448	0.385996	immunoglobulin lambda constant 2	3.13701	Up_Reg	Up_Reg
11290	IGLC3	ENSG00000211679	10.2963	1.80702	17.9812	0.000733904	0.385996	immunoglobulin lambda constant 3 (Kern-Oz+ marker)	3.13436	Up_Reg	Up_Reg
1434	RGS17	ENSG00000091844	9.49111	1.02572	17.7443	0.000776254	0.385996	regulator of G protein signaling 17	3.11	Up_Reg	Up_Reg
12182	ANO7L1	ENSG00000237276	6.59521	-0.816038	14.8225	0.000778571	0.385996	anoctamin 7 like 1	3.1087	Up_Reg	Up_Reg
2783	KRT18	ENSG00000111057	8.79685	0.374115	17.5406	0.000814897	0.39138	keratin 18	3.0889	Up_Reg	Up_Reg
6839	EEF1A1	ENSG00000156508	-0.440314	12.8898	14.4512	0.000879195	0.401333	eukaryotic translation elongation factor 1 alpha 1	3.05591	Non_DEG	Non_DEG
7199	FGFR4	ENSG00000160867	6.31718	-0.513923	14.3339	0.000913834	0.401333	fibroblast growth factor receptor 4	3.03913	Up_Reg	Up_Reg
1533	TSPAN15	ENSG00000099282	-5.92138	1.95252	14.3177	0.00091875	0.401333	tetraspanin 15	3.0368	Down_Reg	Down_Reg
9760	GALR2	ENSG00000182687	7.03497	0.737375	14.2483	0.000940073	0.401333	galanin receptor 2	3.02684	Up_Reg	Up_Reg
12084	TEX21P	ENSG00000234911	5.82357	-1.50133	14.0505	0.0010039	0.408172	testis expressed 21, pseudogene	2.99831	Up_Reg	Non_DEG
9298	C8orf31	ENSG00000177335	7.86602	-0.477702	16.6604	0.00100921	0.408172	chromosome 8 open reading frame 31 (putative)	2.99602	Up_Reg	Non_DEG
6829	PCDH1	ENSG00000156453	6.86784	-0.51141	13.8143	0.00108638	0.413443	protocadherin 1	2.96402	Up_Reg	Non_DEG
4650	XAF1	ENSG00000132530	1.11145	8.21215	13.7347	0.00111579	0.413443	XIAP associated factor 1	2.95242	Up_Reg	Non_DEG
13059	HIST1H3E	ENSG00000274750	-6.43315	0.23605	13.6975	0.00112985	0.413443	histone cluster 1 H3 family member e	2.94698	Down_Reg	Non_DEG
3201	GNLY	ENSG00000115523	1.0094	12.4226	13.565	0.0011815	0.415529	granulysin	2.92756	Up_Reg	Non_DEG
3996	LRRC29	ENSG00000125122	-8.6192	0.205684	15.9954	0.00119131	0.415529	leucine rich repeat containing 29	2.92397	Down_Reg	Non_DEG
7787	CYBB	ENSG00000165168	8.86743	0.434901	15.7744	0.00125995	0.415529	cytochrome b-245 beta chain	2.89965	Up_Reg	Non_DEG
10497	ASB13	ENSG00000196372	-8.69011	0.272188	15.6583	0.00129777	0.415529	ankyrin repeat and SOCS box containing 13	2.8868	Down_Reg	Non_DEG
6375	ESAM	ENSG00000149564	-8.23591	-0.143032	15.3931	0.00138918	0.41773	endothelial cell adhesion molecule	2.85724	Down_Reg	Non_DEG
6967	SLC13A3	ENSG00000158296	8.08666	-0.276145	15.3899	0.00139033	0.41773	solute carrier family 13 member 3	2.85688	Up_Reg	Non_DEG
12403	ETV5	ENSG00000244405	-6.57651	-1.53717	15.3203	0.00141554	0.41773	ETS variant 5	2.84908	Down_Reg	Non_DEG
1343	OAS1	ENSG00000089127	1.54284	6.52402	12.7355	0.00156951	0.41773	2'-5'-oligoadenylate synthetase 1	2.80424	Up_Reg	Non_DEG
6048	CCNA2	ENSG00000145386	-3.69187	2.83162	12.7163	0.00158002	0.41773	cyclin A2	2.80134	Down_Reg	Non_DEG
1793	NINL	ENSG00000101004	6.40328	-0.168456	12.5872	0.0016526	0.41773	ninein like	2.78183	Up_Reg	Non_DEG
4257	VPREB3	ENSG00000128218	9.11048	0.664499	14.5616	0.00172711	0.41773	V-set pre-B cell surrogate light chain 3	2.76268	Up_Reg	Non_DEG
10064	IRF7	ENSG00000185507	0.948129	6.47045	12.4469	0.00173559	0.41773	interferon regulatory factor 7	2.76055	Non_DEG	Non_DEG
5704	FBXO15	ENSG00000141665	-5.85399	-0.540066	12.3315	0.00180724	0.41773	F-box protein 15	2.74298	Down_Reg	Non_DEG
669	BCAS1	ENSG00000064787	-9.22121	0.773675	14.3231	0.00184069	0.41773	breast carcinoma amplified sequence 1	2.73502	Down_Reg	Non_DEG
3862	ATPAF1	ENSG00000123472	-1.08639	5.17593	12.2568	0.00185538	0.41773	ATP synthase mitochondrial F1 complex assembly factor 1	2.73157	Down_Reg	Non_DEG
10111	IFITM1	ENSG00000185885	0.807185	11.6441	12.2232	0.00187747	0.41773	interferon induced transmembrane protein 1	2.72643	Non_DEG	Non_DEG
2283	RASIP1	ENSG00000105538	-7.68985	-0.632557	14.1844	0.00191068	0.41773	Ras interacting protein 1	2.71881	Down_Reg	Non_DEG
6682	UCHL1	ENSG00000154277	-9.02689	0.590642	14.0348	0.00198954	0.41773	ubiquitin C-terminal hydrolase L1	2.70125	Down_Reg	Non_DEG
11578	HIST1H2APS4	ENSG00000218690	-6.65977	-1.47006	14.0189	0.00199816	0.41773	histone cluster 1 H2A pseudogene 4	2.69937	Down_Reg	Non_DEG
9903	EIF3C	ENSG00000184110	-0.710379	7.06779	12.0414	0.00200216	0.41773	eukaryotic translation initiation factor 3 subunit C	2.6985	Non_DEG	Non_DEG
10329	PLSCR1	ENSG00000188313	1.36186	6.70308	11.9537	0.00206551	0.41773	phospholipid scramblase 1	2.68497	Up_Reg	Non_DEG
9480	CDH4	ENSG00000179242	-7.23486	-1.01376	13.8964	0.00206586	0.41773	cadherin 4	2.6849	Down_Reg	Non_DEG
10260	ISG15	ENSG00000187608	1.26788	8.86334	11.9393	0.00207613	0.41773	ISG15 ubiquitin-like modifier	2.68275	Up_Reg	Non_DEG
10447	CCDC189	ENSG00000196118	-5.81725	0.27279	11.8651	0.0021317	0.41773	coiled-coil domain containing 189	2.67127	Down_Reg	Non_DEG
1499	BLNK	ENSG00000095585	8.22776	-0.156052	13.6773	0.00219363	0.41773	B cell linker	2.65884	Up_Reg	Non_DEG
8176	KRT1	ENSG00000167768	8.47233	0.0675526	13.6645	0.00220134	0.41773	keratin 1	2.65731	Up_Reg	Non_DEG
6536	ARL11	ENSG00000152213	-8.23622	-0.144598	13.6334	0.00222028	0.41773	ADP ribosylation factor like GTPase 11	2.65359	Down_Reg	Non_DEG
5231	FGFBP2	ENSG00000137441	0.925659	8.72036	11.7403	0.00222903	0.41773	fibroblast growth factor binding protein 2	2.65188	Non_DEG	Non_DEG
3128	ADAM23	ENSG00000114948	-8.41811	0.0204356	13.5724	0.00225798	0.41773	ADAM metallopeptidase domain 23	2.64628	Down_Reg	Non_DEG
1660	RPL3	ENSG00000100316	-0.428913	11.2565	11.6937	0.00226651	0.41773	ribosomal protein L3	2.64464	Non_DEG	Non_DEG
10907	PPP1R14C	ENSG00000198729	6.08437	-0.142641	11.6784	0.002279	0.41773	protein phosphatase 1 regulatory inhibitor subunit 14C	2.64226	Up_Reg	Non_DEG
10918	RCSD1	ENSG00000198771	-0.772493	6.41884	11.6607	0.00229354	0.41773	RCSD domain containing 1	2.63949	Non_DEG	Non_DEG
6203	ZNF185	ENSG00000147394	-6.79423	0.724842	11.5842	0.00235752	0.42131	zinc finger protein 185 with LIM domain	2.62755	Down_Reg	Non_DEG
6053	MarchF1	ENSG00000145416	6.76547	0.338767	11.4922	0.00243707	0.429069	membrane associated ring-CH-type finger 1	2.61313	Up_Reg	Non_DEG
9339	FAM20C	ENSG00000177706	-7.90597	-0.45088	13.0743	0.00259442	0.441143	FAM20C, golgi associated secretory pathway kinase	2.58596	Down_Reg	Non_DEG
10224	EFCAB6	ENSG00000186976	-7.44342	-0.834598	13.0174	0.00263633	0.441143	EF-hand calcium binding domain 6	2.579	Down_Reg	Non_DEG
10404	ANKDD1B	ENSG00000189045	-7.71875	-0.602931	12.9868	0.00265921	0.441143	ankyrin repeat and death domain containing 1B	2.57525	Down_Reg	Non_DEG
3424	HSD11B1	ENSG00000117594	-7.50701	-0.78643	12.9794	0.0026648	0.441143	hydroxysteroid 11-beta dehydrogenase 1	2.57433	Down_Reg	Non_DEG
9418	ACTG1P1	ENSG00000178631	-7.3953	-0.878759	12.95	0.00268701	0.441143	actin gamma 1 pseudogene 1	2.57073	Down_Reg	Non_DEG
8467	REPS2	ENSG00000169891	7.05739	-1.15926	12.9355	0.00269812	0.441143	RALBP1 associated Eps domain containing 2	2.56894	Up_Reg	Non_DEG
7181	CHRNB2	ENSG00000160716	-7.53895	-0.769027	12.8841	0.00273772	0.442906	cholinergic receptor nicotinic beta 2 subunit	2.56261	Down_Reg	Non_DEG
12180	MAPK6PS3	ENSG00000237263	-6.98367	-1.21313	12.6566	0.00292118	0.455914	mitogen-activated protein kinase 6 pseudogene 3	2.53444	Down_Reg	Non_DEG
10465	EEF1A1P5	ENSG00000196205	-0.489613	6.92131	10.9506	0.00296907	0.455914	eukaryotic translation elongation factor 1 alpha 1 pseudogene 5	2.52738	Non_DEG	Non_DEG
8538	KRT86	ENSG00000170442	4.60622	2.45872	10.921	0.00300157	0.455914	keratin 86	2.52265	Up_Reg	Non_DEG
11498	RPSAP6	ENSG00000214629	-6.69056	-1.44308	12.5111	0.00304578	0.455914	ribosomal protein SA pseudogene 6	2.5163	Down_Reg	Non_DEG
12192	UNC5B-AS1	ENSG00000237512	-6.87556	-1.30732	12.4715	0.00308083	0.455914	UNC5B antisense RNA 1	2.51133	Down_Reg	Non_DEG
8250	LMBRD1	ENSG00000168216	0.710623	6.17775	10.7891	0.00315131	0.461261	LMBR1 domain containing 1	2.50151	Non_DEG	Non_DEG
4403	DDA1	ENSG00000130311	0.749478	5.58634	10.7444	0.00320397	0.464546	DET1 and DDB1 associated 1	2.49431	Non_DEG	Non_DEG
11856	KRT8P12	ENSG00000229320	-5.67158	-0.556774	10.6282	0.00334521	0.469897	keratin 8 pseudogene 12	2.47558	Down_Reg	Non_DEG
12186	ASS1P12	ENSG00000237437	6.13064	-1.8686	12.142	0.00339037	0.469897	argininosuccinate synthetase 1 pseudogene 12	2.46975	Up_Reg	Non_DEG
11607	FAM200A	ENSG00000221909	3.73331	2.12208	10.5895	0.00339375	0.469897	family with sequence similarity 200 member A	2.46932	Up_Reg	Non_DEG
8984	C9orf131	ENSG00000174038	5.82223	-0.677749	10.5101	0.00349578	0.475703	chromosome 9 open reading frame 131	2.45646	Up_Reg	Non_DEG
373	CHPF2	ENSG00000033100	-1.56929	4.02073	10.5087	0.00349759	0.475703	chondroitin polymerizing factor 2	2.45623	Down_Reg	Non_DEG
6911	MYO1E	ENSG00000157483	5.23794	0.75705	10.4109	0.00362804	0.484864	myosin IE	2.44033	Up_Reg	Non_DEG
11556	TNFRSF25	ENSG00000215788	-0.832347	6.12726	10.3737	0.00367906	0.487444	TNF receptor superfamily member 25	2.43426	Non_DEG	Non_DEG
12057	TATDN1P1	ENSG00000234369	3.13642	-0.50658	10.337	0.00373011	0.489984	TatD DNase domain containing 1 pseudogene 1	2.42828	Up_Reg	Non_DEG
5422	B4GALNT3	ENSG00000139044	-5.76131	-0.47693	10.282	0.00380812	0.492294	beta-1,4-N-acetyl-galactosaminyltransferase 3	2.41929	Down_Reg	Non_DEG
5323	KIF11	ENSG00000138160	-4.87268	2.95903	10.2795	0.00381176	0.492294	kinesin family member 11	2.41887	Down_Reg	Non_DEG
8235	PBK	ENSG00000168078	-5.90999	1.48788	10.1872	0.00394685	0.504125	PDZ binding kinase	2.40375	Down_Reg	Non_DEG
12231	ALKBH6	ENSG00000239382	0.718684	5.34436	10.1724	0.00396897	0.504125	alkB homolog 6	2.40132	Non_DEG	Non_DEG
1345	RPLP0	ENSG00000089157	-0.436758	9.91287	9.93606	0.00434166	0.546943	ribosomal protein lateral stalk subunit P0	2.36234	Non_DEG	Non_DEG
3386	CDK18	ENSG00000117266	-5.6989	-0.4664	9.86816	0.0044557	0.553258	cyclin dependent kinase 18	2.35108	Down_Reg	Non_DEG
11912	PPIAP40	ENSG00000230593	4.4093	-1.15097	9.84597	0.00449369	0.553258	peptidylprolyl isomerase A pseudogene 40	2.3474	Up_Reg	Non_DEG
2838	GNPTAB	ENSG00000111670	0.618848	6.34374	9.84242	0.00449979	0.553258	N-acetylglucosamine-1-phosphate transferase alpha and beta subunits	2.34681	Non_DEG	Non_DEG
2260	NKG7	ENSG00000105374	0.449715	11.4629	9.77743	0.00461325	0.558276	natural killer cell granule protein 7	2.33599	Non_DEG	Non_DEG
9622	F2R	ENSG00000181104	0.960825	5.59974	9.63846	0.00486655	0.584328	coagulation factor II thrombin receptor	2.31278	Non_DEG	Non_DEG
6780	ALS2CR12	ENSG00000155749	4.7326	-1.38816	9.59843	0.0049423	0.588823	amyotrophic lateral sclerosis 2 chromosome region 12	2.30607	Up_Reg	Non_DEG
734	TRMT11	ENSG00000066651	0.810498	4.72543	9.56132	0.00501368	0.58954	tRNA methyltransferase 11 homolog	2.29984	Non_DEG	Non_DEG
4742	PDZD2	ENSG00000133401	-4.20019	0.113542	9.55547	0.00502503	0.58954	PDZ domain containing 2	2.29886	Down_Reg	Non_DEG
3827	ITPR2	ENSG00000123104	0.883258	5.32045	9.42611	0.0052835	0.61477	inositol 1,4,5-trisphosphate receptor type 2	2.27708	Non_DEG	Non_DEG
5057	PHF11	ENSG00000136147	0.568915	7.28188	9.38959	0.00535909	0.61477	PHD finger protein 11	2.27091	Non_DEG	Non_DEG
4254	DGCR6L	ENSG00000128185	-0.459217	7.12671	9.38911	0.00536009	0.61477	DiGeorge syndrome critical region gene 6 like	2.27083	Non_DEG	Non_DEG
5377	SEMA7A	ENSG00000138623	5.43826	0.460482	9.29447	0.00556157	0.633154	semaphorin 7A (John Milton Hagen blood group)	2.2548	Up_Reg	Non_DEG
7306	CMPK1	ENSG00000162368	-0.441311	6.91127	9.24696	0.00566584	0.637515	cytidine/uridine monophosphate kinase 1	2.24674	Non_DEG	Non_DEG
4807	VAV3	ENSG00000134215	0.933994	5.10152	9.23847	0.0056847	0.637515	vav guanine nucleotide exchange factor 3	2.24529	Non_DEG	Non_DEG
3665	TGFBI	ENSG00000120708	5.51844	0.380326	9.22073	0.00572432	0.637515	transforming growth factor beta induced	2.24228	Up_Reg	Non_DEG
4714	EPSTI1	ENSG00000133106	1.08936	6.33466	9.07196	0.00606879	0.671017	epithelial stromal interaction 1	2.2169	Up_Reg	Non_DEG
6508	AMN1	ENSG00000151743	1.36808	3.15949	9.00689	0.00622656	0.683543	antagonist of mitotic exit network 1 homolog	2.20575	Up_Reg	Non_DEG
4427	LSM4	ENSG00000130520	-0.56164	7.17822	8.98025	0.00629246	0.685878	LSM4 homolog, U6 small nuclear RNA and mRNA degradation associated	2.20118	Non_DEG	Non_DEG
7272	FGF11	ENSG00000161958	5.36421	-0.499624	8.94785	0.00637362	0.689832	fibroblast growth factor 11	2.19561	Up_Reg	Non_DEG
12504	HAUS5	ENSG00000249115	-2.13141	3.20493	8.90097	0.00649309	0.697848	HAUS augmin like complex subunit 5	2.18755	Down_Reg	Non_DEG
4595	SPATA6	ENSG00000132122	5.51023	0.325763	8.84894	0.00662859	0.707464	spermatogenesis associated 6	2.17858	Up_Reg	Non_DEG
10699	HHLA3	ENSG00000197568	1.41959	3.32019	8.7859	0.00679694	0.715543	HERV-H LTR-associating 3	2.16769	Up_Reg	Non_DEG
3605	IFIT3	ENSG00000119917	1.9482	5.92293	8.78044	0.00681173	0.715543	interferon induced protein with tetratricopeptide repeats 3	2.16674	Up_Reg	Non_DEG
3579	TGFB3	ENSG00000119699	-4.39485	0.989463	8.76859	0.00684396	0.715543	transforming growth factor beta 3	2.16469	Down_Reg	Non_DEG
10725	TXNRD3	ENSG00000197763	-5.25213	-0.639238	8.7382	0.00692741	0.719375	thioredoxin reductase 3	2.15943	Down_Reg	Non_DEG
6726	EME1	ENSG00000154920	-4.60118	-0.243831	8.63046	0.00723242	0.74531	essential meiotic structure-specific endonuclease 1	2.14072	Down_Reg	Non_DEG
8550	HSD17B13	ENSG00000170509	-4.89657	-0.0339815	8.6161	0.00727415	0.74531	hydroxysteroid 17-beta dehydrogenase 13	2.13822	Down_Reg	Non_DEG
7845	PRPF18	ENSG00000165630	0.645964	6.77908	8.54342	0.00748959	0.762301	pre-mRNA processing factor 18	2.12554	Non_DEG	Non_DEG
8406	MRPL1	ENSG00000169288	0.911956	5.35479	8.5009	0.00761885	0.765321	mitochondrial ribosomal protein L1	2.11811	Non_DEG	Non_DEG
4849	KLRD1	ENSG00000134539	0.531669	9.24488	8.45224	0.00776983	0.769056	killer cell lectin like receptor D1	2.10959	Non_DEG	Non_DEG
2105	BLOC1S6	ENSG00000104164	0.615073	6.0084	8.42489	0.00785612	0.769056	biogenesis of lysosomal organelles complex 1 subunit 6	2.10479	Non_DEG	Non_DEG
326	TYMP	ENSG00000025708	1.15301	6.29913	8.42486	0.00785619	0.769056	thymidine phosphorylase	2.10479	Up_Reg	Non_DEG
6084	ATG12	ENSG00000145782	0.667268	6.75315	8.38768	0.0079752	0.775764	autophagy related 12	2.09826	Non_DEG	Non_DEG
1083	RAPGEF3	ENSG00000079337	5.3837	-0.0474255	8.3628	0.00805593	0.778689	Rap guanine nucleotide exchange factor 3	2.09388	Up_Reg	Non_DEG
11765	DANCR	ENSG00000226950	-0.68829	5.82902	8.33154	0.00815866	0.779065	differentiation antagonizing non-protein coding RNA	2.08838	Non_DEG	Non_DEG
6403	KLRF1	ENSG00000150045	1.54695	6.31834	8.33077	0.0081612	0.779065	killer cell lectin like receptor F1	2.08825	Up_Reg	Non_DEG
1651	THOC5	ENSG00000100296	-1.12848	4.63113	8.29563	0.00827843	0.785378	THO complex 5	2.08205	Down_Reg	Non_DEG
5447	LLPH	ENSG00000139233	0.565994	6.97885	8.2591	0.00840227	0.792236	LLP homolog, long-term synaptic facilitation	2.0756	Non_DEG	Non_DEG
10375	RBM34	ENSG00000188739	0.460831	6.86535	8.22425	0.00852231	0.797666	RNA binding motif protein 34	2.06944	Non_DEG	Non_DEG
10118	RTN4RL1	ENSG00000185924	5.3328	-0.572149	8.21237	0.00856366	0.797666	reticulon 4 receptor like 1	2.06734	Up_Reg	Non_DEG
6919	MX1	ENSG00000157601	1.42058	7.53044	8.19286	0.00863204	0.799192	MX dynamin like GTPase 1	2.06389	Up_Reg	Non_DEG
9266	FAM89B	ENSG00000176973	-0.517339	6.71399	8.15417	0.00876943	0.801796	family with sequence similarity 89 member B	2.05703	Non_DEG	Non_DEG
5748	EMP3	ENSG00000142227	0.444775	9.28466	8.14984	0.00878495	0.801796	epithelial membrane protein 3	2.05626	Non_DEG	Non_DEG
12428	SCAMP1-AS1	ENSG00000245556	0.756549	4.99106	8.13582	0.00883544	0.801796	SCAMP1 antisense RNA 1	2.05377	Non_DEG	Non_DEG
2984	GZMK	ENSG00000113088	-0.788879	8.80076	8.11441	0.00891315	0.801796	granzyme K	2.04997	Non_DEG	Non_DEG
1041	CST7	ENSG00000077984	0.441987	10.7373	8.11225	0.00892102	0.801796	cystatin F	2.04959	Non_DEG	Non_DEG
8225	RPSA	ENSG00000168028	-0.363449	9.69668	8.07979	0.00904038	0.8078	ribosomal protein SA	2.04381	Non_DEG	Non_DEG
7964	XRRA1	ENSG00000166435	1.25629	4.37094	8.06217	0.00910591	0.808953	X-ray radiation resistance associated 1	2.04068	Up_Reg	Non_DEG
13104	TRBV12-4	ENSG00000276953	-4.9062	-0.403002	8.02732	0.00923705	0.813281	T cell receptor beta variable 12-4	2.03447	Down_Reg	Non_DEG
4925	KCP	ENSG00000135253	4.20043	-0.883113	8.0009	0.00933789	0.813281	kielin/chordin-like protein	2.02975	Up_Reg	Non_DEG
1959	KLF5	ENSG00000102554	-5.05223	0.2583	7.9983	0.00934784	0.813281	Kruppel like factor 5	2.02929	Down_Reg	Non_DEG
9234	B3GNT5	ENSG00000176597	-4.73309	-0.313703	7.9935	0.0093663	0.813281	UDP-GlcNAc:betaGal beta-1,3-N-acetylglucosaminyltransferase 5	2.02843	Down_Reg	Non_DEG
9484	NSUN7	ENSG00000179299	4.84538	-1.3247	7.95252	0.00952562	0.822467	NOP2/Sun RNA methyltransferase family member 7	2.02111	Up_Reg	Non_DEG
11427	ATP6V1G2	ENSG00000213760	5.31399	-0.276212	7.89752	0.00974414	0.836635	ATPase H+ transporting V1 subunit G2	2.01126	Up_Reg	Non_DEG
7771	SYK	ENSG00000165025	5.49369	1.18254	7.87298	0.00984342	0.840464	spleen associated tyrosine kinase	2.00685	Up_Reg	Non_DEG
2028	TSC2	ENSG00000103197	-1.55251	4.0055	7.85083	0.00993397	0.843509	TSC complex subunit 2	2.00288	Down_Reg	Non_DEG
557	EIF2AK2	ENSG00000055332	0.83619	6.70097	7.768	0.0102808	0.866422	eukaryotic translation initiation factor 2 alpha kinase 2	1.98797	Non_DEG	Non_DEG
11446	IRF9	ENSG00000213928	0.575044	7.31455	7.74652	0.0103729	0.866422	interferon regulatory factor 9	1.9841	Non_DEG	Non_DEG
5009	SP110	ENSG00000135899	0.520308	7.42982	7.73053	0.0104421	0.866974	SP110 nuclear body protein	1.98121	Non_DEG	Non_DEG
9883	NUDT14	ENSG00000183828	1.32448	3.42378	7.71898	0.0104924	0.866974	nudix hydrolase 14	1.97913	Up_Reg	Non_DEG
12265	RPS2P5	ENSG00000240342	-0.380193	8.08766	7.6591	0.0107573	0.884115	ribosomal protein S2 pseudogene 5	1.9683	Non_DEG	Non_DEG
691	KARS	ENSG00000065427	-0.534691	8.08534	7.59483	0.0110499	0.889014	lysyl-tRNA synthetase	1.95664	Non_DEG	Non_DEG
4151	IFI6	ENSG00000126709	1.17801	6.61842	7.58803	0.0110814	0.889014	interferon alpha inducible protein 6	1.95541	Up_Reg	Non_DEG
11143	ZFP57	ENSG00000204644	5.45496	1.93801	7.57288	0.0111518	0.889014	ZFP57 zinc finger protein	1.95265	Up_Reg	Non_DEG
11775	TRGC2	ENSG00000227191	0.531645	9.42389	7.57207	0.0111556	0.889014	T cell receptor gamma constant 2	1.95251	Non_DEG	Non_DEG
9806	RABIF	ENSG00000183155	0.717393	5.66244	7.57027	0.011164	0.889014	RAB interacting factor	1.95218	Non_DEG	Non_DEG
3223	STK25	ENSG00000115694	-0.773465	5.8998	7.54311	0.0112917	0.894551	serine/threonine kinase 25	1.94724	Non_DEG	Non_DEG
5548	PSTPIP1	ENSG00000140368	-0.659148	6.96986	7.5264	0.0113711	0.89622	proline-serine-threonine phosphatase interacting protein 1	1.9442	Non_DEG	Non_DEG
12013	TRGV2	ENSG00000233306	1.43604	5.24659	7.47558	0.0116163	0.906252	T cell receptor gamma variable 2	1.93493	Up_Reg	Non_DEG
276	WWTR1	ENSG00000018408	3.01382	0.0532933	7.44996	0.0117421	0.911439	WW domain containing transcription regulator 1	1.93025	Up_Reg	Non_DEG
7021	ALG8	ENSG00000159063	-0.708867	5.23768	7.42716	0.0118554	0.91419	ALG8, alpha-1,3-glucosyltransferase	1.92608	Non_DEG	Non_DEG
9742	FES	ENSG00000182511	4.29575	1.6952	7.41616	0.0119104	0.91419	FES proto-oncogene, tyrosine kinase	1.92407	Up_Reg	Non_DEG
3644	PDZD11	ENSG00000120509	0.735655	5.55207	7.4071	0.011956	0.91419	PDZ domain containing 11	1.92241	Non_DEG	Non_DEG
6608	CAST	ENSG00000153113	0.491446	6.93093	7.38585	0.0120636	0.91785	calpastatin	1.91852	Non_DEG	Non_DEG
5252	DDX60	ENSG00000137628	0.844759	6.1648	7.35675	0.0122128	0.920133	DExD/H-box helicase 60	1.91319	Non_DEG	Non_DEG
8697	ATF7IP	ENSG00000171681	0.334177	7.7708	7.35664	0.0122134	0.920133	activating transcription factor 7 interacting protein	1.91316	Non_DEG	Non_DEG
2085	MTFMT	ENSG00000103707	1.08158	4.03232	7.31597	0.0124252	0.928137	mitochondrial methionyl-tRNA formyltransferase	1.9057	Up_Reg	Non_DEG
4995	EGLN1	ENSG00000135766	-1.22434	4.29531	7.29639	0.0125286	0.928137	egl-9 family hypoxia inducible factor 1	1.9021	Down_Reg	Non_DEG
1665	ASCC2	ENSG00000100325	-0.599203	6.10274	7.2895	0.0125652	0.928137	activating signal cointegrator 1 complex subunit 2	1.90083	Non_DEG	Non_DEG
6349	RPS3	ENSG00000149273	-0.330545	11.2543	7.28248	0.0126027	0.928137	ribosomal protein S3	1.89954	Non_DEG	Non_DEG
4470	CCDC62	ENSG00000130783	-4.34219	-0.621013	7.27894	0.0126216	0.928137	coiled-coil domain containing 62	1.89889	Down_Reg	Non_DEG
5266	SQOR	ENSG00000137767	-0.567368	6.69797	7.22991	0.0128869	0.936235	sulfide quinone oxidoreductase	1.88985	Non_DEG	Non_DEG
5952	LIPT1	ENSG00000144182	-1.16936	4.1411	7.22608	0.0129079	0.936235	lipoyltransferase 1	1.88914	Down_Reg	Non_DEG
10010	MANEAL	ENSG00000185090	4.96449	-0.22564	7.22489	0.0129144	0.936235	mannosidase endo-alpha like	1.88892	Up_Reg	Non_DEG
7723	SYTL3	ENSG00000164674	0.739799	6.07592	7.19861	0.0130595	0.942	synaptotagmin like 3	1.88407	Non_DEG	Non_DEG
5894	GALNT2	ENSG00000143641	1.07331	4.45889	7.18222	0.0131509	0.942	polypeptide N-acetylgalactosaminyltransferase 2	1.88104	Up_Reg	Non_DEG
1940	CD40LG	ENSG00000102245	-1.21861	4.96372	7.17742	0.0131778	0.942	CD40 ligand	1.88016	Down_Reg	Non_DEG
9169	PLEKHF2	ENSG00000175895	-0.684636	5.29408	7.10542	0.0135887	0.961901	pleckstrin homology and FYVE domain containing 2	1.86682	Non_DEG	Non_DEG
6343	CCDC82	ENSG00000149231	0.56448	5.86898	7.09408	0.0136547	0.961901	coiled-coil domain containing 82	1.86472	Non_DEG	Non_DEG
9522	PHC1P1	ENSG00000179899	-3.82986	-0.889041	7.06968	0.0137979	0.961901	polyhomeotic homolog 1 pseudogene 1	1.86019	Down_Reg	Non_DEG
5771	MMEL1	ENSG00000142606	-4.65998	0.00189146	7.06869	0.0138037	0.961901	membrane metalloendopeptidase like 1	1.86	Down_Reg	Non_DEG
2305	ETV2	ENSG00000105672	-4.218	-0.574021	7.06396	0.0138317	0.961901	ETS variant 2	1.85912	Down_Reg	Non_DEG
13047	FAM27E3	ENSG00000274026	-4.14785	-0.189031	7.05165	0.0139048	0.962623	family with sequence similarity 27 member E3	1.85684	Down_Reg	Non_DEG
12517	ZNF564	ENSG00000249709	0.865254	5.10741	7.00746	0.0141706	0.97663	zinc finger protein 564	1.84861	Non_DEG	Non_DEG
10025	IFITM2	ENSG00000185201	0.6335	10.9409	6.97958	0.0143412	0.981162	interferon induced transmembrane protein 2	1.84341	Non_DEG	Non_DEG
4477	DNMT1	ENSG00000130816	-0.596378	6.45949	6.95178	0.0145136	0.981162	DNA methyltransferase 1	1.83822	Non_DEG	Non_DEG
10913	MTCO3P12	ENSG00000198744	-3.08609	1.81337	6.94948	0.014528	0.981162	mitochondrially encoded cytochrome c oxidase III pseudogene 12	1.83779	Down_Reg	Non_DEG
5011	DOCK10	ENSG00000135905	0.430031	6.84289	6.94069	0.0145831	0.981162	dedicator of cytokinesis 10	1.83615	Non_DEG	Non_DEG
7374	FCGR3B	ENSG00000162747	2.01819	1.15292	6.94035	0.0145852	0.981162	Fc fragment of IgG receptor IIIb	1.83609	Up_Reg	Non_DEG
8002	B2M	ENSG00000166710	0.389745	15.2474	6.9349	0.0146194	0.981162	beta-2-microglobulin	1.83507	Non_DEG	Non_DEG
2092	TMEM87A	ENSG00000103978	0.474696	6.56475	6.91233	0.0147622	0.981257	transmembrane protein 87A	1.83085	Non_DEG	Non_DEG
5956	UBXN4	ENSG00000144224	0.351234	7.41655	6.90612	0.0148018	0.981257	UBX domain protein 4	1.82969	Non_DEG	Non_DEG
9775	LCK	ENSG00000182866	-0.434345	9.36219	6.90027	0.0148391	0.981257	LCK proto-oncogene, Src family tyrosine kinase	1.82859	Non_DEG	Non_DEG
2141	GSDMD	ENSG00000104518	-0.603289	6.59342	6.88551	0.0149339	0.981257	gasdermin D	1.82583	Non_DEG	Non_DEG
3632	PLEKHG1	ENSG00000120278	3.90314	1.31163	6.88455	0.0149401	0.981257	pleckstrin homology and RhoGEF domain containing G1	1.82565	Up_Reg	Non_DEG
9268	DPP7	ENSG00000176978	-0.550826	6.65894	6.86807	0.0150467	0.981572	dipeptidyl peptidase 7	1.82256	Non_DEG	Non_DEG
6034	CENPC	ENSG00000145241	0.463995	6.88085	6.86408	0.0150726	0.981572	centromere protein C	1.82181	Non_DEG	Non_DEG
5295	IFI44	ENSG00000137965	1.12785	6.83401	6.79614	0.015522	0.999947	interferon induced protein 44	1.80905	Up_Reg	Non_DEG
4828	RSAD2	ENSG00000134321	2.34071	4.56031	6.75151	0.0158253	0.999947	radical S-adenosyl methionine domain containing 2	1.80065	Up_Reg	Non_DEG
856	NCK2	ENSG00000071051	-0.694408	5.9702	6.75019	0.0158344	0.999947	NCK adaptor protein 2	1.8004	Non_DEG	Non_DEG
4383	MOSPD2	ENSG00000130150	1.27951	3.71162	6.73866	0.0159138	0.999947	motile sperm domain containing 2	1.79822	Up_Reg	Non_DEG
6773	PIK3AP1	ENSG00000155629	-0.584679	6.08647	6.73321	0.0159516	0.999947	phosphoinositide-3-kinase adaptor protein 1	1.7972	Non_DEG	Non_DEG
11692	LINC00618	ENSG00000225163	4.01991	-0.673082	6.72393	0.016016	0.999947	long intergenic non-protein coding RNA 618	1.79545	Up_Reg	Non_DEG
1868	ZNF516	ENSG00000101493	-3.41652	1.35078	6.71696	0.0160646	0.999947	zinc finger protein 516	1.79413	Down_Reg	Non_DEG
4037	PPDPF	ENSG00000125534	0.578925	5.59767	6.70776	0.016129	0.999947	pancreatic progenitor cell differentiation and proliferation factor	1.79239	Non_DEG	Non_DEG
4579	LLGL1	ENSG00000131899	-3.92942	-0.578765	6.6749	0.0163614	0.999947	LLGL1, scribble cell polarity complex component	1.78618	Down_Reg	Non_DEG
10461	TMEM63A	ENSG00000196187	-1.17017	4.70332	6.64672	0.0165635	0.999947	transmembrane protein 63A	1.78085	Down_Reg	Non_DEG
5619	RPS2	ENSG00000140988	-0.318203	11.2235	6.59562	0.0169372	0.999947	ribosomal protein S2	1.77116	Non_DEG	Non_DEG
2489	TRDMT1	ENSG00000107614	-1.21031	3.6776	6.58994	0.0169793	0.999947	tRNA aspartic acid methyltransferase 1	1.77008	Down_Reg	Non_DEG
812	CLEC2D	ENSG00000069493	0.353776	8.98885	6.58122	0.0170442	0.999947	C-type lectin domain family 2 member D	1.76842	Non_DEG	Non_DEG
8462	CSGALNACT2	ENSG00000169826	0.479814	6.23619	6.55895	0.0172112	0.999947	chondroitin sulfate N-acetylgalactosaminyltransferase 2	1.76419	Non_DEG	Non_DEG
7648	LSM6	ENSG00000164167	0.783566	5.51	6.53709	0.0173767	0.999947	LSM6 homolog, U6 small nuclear RNA and mRNA degradation associated	1.76003	Non_DEG	Non_DEG
4883	ERCC5	ENSG00000134899	0.564357	6.54771	6.53614	0.017384	0.999947	ERCC excision repair 5, endonuclease	1.75985	Non_DEG	Non_DEG
1807	CSTF1	ENSG00000101138	0.800336	5.64279	6.52865	0.0174412	0.999947	cleavage stimulation factor subunit 1	1.75842	Non_DEG	Non_DEG
4921	PNPLA8	ENSG00000135241	0.668071	6.25805	6.51205	0.0175687	0.999947	patatin like phospholipase domain containing 8	1.75526	Non_DEG	Non_DEG
2648	LAMTOR3	ENSG00000109270	0.76541	6.01884	6.5035	0.0176347	0.999947	late endosomal/lysosomal adaptor, MAPK and MTOR activator 3	1.75363	Non_DEG	Non_DEG
1095	STX7	ENSG00000079950	0.955813	4.56907	6.4943	0.0177061	0.999947	syntaxin 7	1.75188	Non_DEG	Non_DEG
5294	IFI44L	ENSG00000137959	1.70784	7.90599	6.47559	0.0178523	0.999947	interferon induced protein 44 like	1.74831	Up_Reg	Non_DEG
4270	EMC4	ENSG00000128463	0.404471	7.73618	6.44173	0.0181202	0.999947	ER membrane protein complex subunit 4	1.74184	Non_DEG	Non_DEG
10486	NLGN3	ENSG00000196338	-4.40182	1.04519	6.43976	0.0181359	0.999947	neuroligin 3	1.74146	Down_Reg	Non_DEG
219	CEP68	ENSG00000011523	-1.80319	3.30316	6.4277	0.0182326	0.999947	centrosomal protein 68	1.73915	Down_Reg	Non_DEG
10204	MST1L	ENSG00000186715	3.73884	-1.26307	6.4137	0.0183454	0.999947	macrophage stimulating 1 like	1.73647	Up_Reg	Non_DEG
5564	USP3	ENSG00000140455	0.490693	6.7279	6.39096	0.0185304	0.999947	ubiquitin specific peptidase 3	1.73212	Non_DEG	Non_DEG
6361	MTA2	ENSG00000149480	-2.35638	1.30463	6.38895	0.0185468	0.999947	metastasis associated 1 family member 2	1.73173	Down_Reg	Non_DEG
2776	CAMKK2	ENSG00000110931	-1.53604	3.33617	6.37916	0.0186271	0.999947	calcium/calmodulin dependent protein kinase kinase 2	1.72985	Down_Reg	Non_DEG
13009	CD24	ENSG00000272398	4.8218	0.34727	6.35612	0.0188177	0.999947	CD24 molecule	1.72543	Up_Reg	Non_DEG
8525	UBB	ENSG00000170315	0.28915	11.1677	6.34305	0.0189268	0.999947	ubiquitin B	1.72292	Non_DEG	Non_DEG
6187	EBP	ENSG00000147155	0.526886	6.77475	6.33587	0.018987	0.999947	emopamil binding protein (sterol isomerase)	1.72154	Non_DEG	Non_DEG
5051	THSD1	ENSG00000136114	-4.30373	-0.921882	6.33471	0.0189968	0.999947	thrombospondin type 1 domain containing 1	1.72132	Down_Reg	Non_DEG
7491	TRAT1	ENSG00000163519	-0.641616	6.90962	6.31003	0.0192055	0.999947	T cell receptor associated transmembrane adaptor 1	1.71657	Non_DEG	Non_DEG
2015	WDR59	ENSG00000103091	-0.945256	4.23156	6.30232	0.0192713	0.999947	WD repeat domain 59	1.71509	Non_DEG	Non_DEG
455	OFD1	ENSG00000046651	-0.44752	7.05709	6.2966	0.0193202	0.999947	OFD1, centriole and centriolar satellite protein	1.71399	Non_DEG	Non_DEG
9735	NPLOC4	ENSG00000182446	-0.687072	5.37073	6.23502	0.0198558	0.999947	NPL4 homolog, ubiquitin recognition factor	1.70211	Non_DEG	Non_DEG
7451	NIPAL1	ENSG00000163293	-4.18432	-0.931992	6.23415	0.0198635	0.999947	NIPA like domain containing 1	1.70194	Down_Reg	Non_DEG
3458	KIF14	ENSG00000118193	-4.72216	0.476944	6.21712	0.0200146	0.999947	kinesin family member 14	1.69865	Down_Reg	Non_DEG
8806	CTSW	ENSG00000172543	0.46583	10.2893	6.2158	0.0200263	0.999947	cathepsin W	1.6984	Non_DEG	Non_DEG
7194	CCDC12	ENSG00000160799	0.379198	7.75634	6.20342	0.020137	0.999947	coiled-coil domain containing 12	1.69601	Non_DEG	Non_DEG
11097	HSPA1B	ENSG00000204388	-3.53078	1.76583	6.20148	0.0201544	0.999947	heat shock protein family A (Hsp70) member 1B	1.69563	Down_Reg	Non_DEG
4209	ADGRE2	ENSG00000127507	-2.71121	0.291666	6.19704	0.0201943	0.999947	adhesion G protein-coupled receptor E2	1.69477	Down_Reg	Non_DEG
864	ING3	ENSG00000071243	0.524488	6.41161	6.19596	0.020204	0.999947	inhibitor of growth family member 3	1.69456	Non_DEG	Non_DEG
6589	GGPS1	ENSG00000152904	0.837507	5.84675	6.16845	0.0204534	0.999947	geranylgeranyl diphosphate synthase 1	1.68924	Non_DEG	Non_DEG
5824	UFC1	ENSG00000143222	0.462372	7.70244	6.16102	0.0205213	0.999947	ubiquitin-fold modifier conjugating enzyme 1	1.6878	Non_DEG	Non_DEG
10174	ZNF501	ENSG00000186446	3.98444	-0.16167	6.15086	0.0206146	0.999947	zinc finger protein 501	1.68583	Up_Reg	Non_DEG
11165	ZNF425	ENSG00000204947	-4.34488	0.309516	6.12561	0.0208484	0.999947	zinc finger protein 425	1.68093	Down_Reg	Non_DEG
3472	ELOVL4	ENSG00000118402	-3.49696	1.02148	6.10564	0.0210355	0.999947	ELOVL fatty acid elongase 4	1.67705	Down_Reg	Non_DEG
3927	ZBP1	ENSG00000124256	0.745659	5.32378	6.1055	0.0210368	0.999947	Z-DNA binding protein 1	1.67702	Non_DEG	Non_DEG
8153	C19orf33	ENSG00000167644	-3.97396	-1.68513	6.10176	0.0210721	0.999947	chromosome 19 open reading frame 33	1.67629	Down_Reg	Non_DEG
5579	ZNF710	ENSG00000140548	2.21213	1.4485	6.09776	0.0211098	0.999947	zinc finger protein 710	1.67552	Up_Reg	Non_DEG
3190	DNAH6	ENSG00000115423	3.97309	-1.12818	6.07733	0.0213038	0.999947	dynein axonemal heavy chain 6	1.67154	Up_Reg	Non_DEG
8328	TSPAN5	ENSG00000168785	-1.1242	3.85843	6.06943	0.0213794	0.999947	tetraspanin 5	1.67	Down_Reg	Non_DEG
11303	TRBV9	ENSG00000211716	4.74716	3.35233	6.06009	0.0214692	0.999947	T cell receptor beta variable 9	1.66818	Up_Reg	Non_DEG
9182	MBLAC2	ENSG00000176055	-2.8706	1.53329	6.04742	0.0215915	0.999947	metallo-beta-lactamase domain containing 2	1.66572	Down_Reg	Non_DEG
9544	LYNX1	ENSG00000180155	3.67968	-1.22152	6.04361	0.0216285	0.999947	Ly6/neurotoxin 1	1.66497	Up_Reg	Non_DEG
11040	TRAF3IP1	ENSG00000204104	1.7975	2.67632	6.03968	0.0216666	0.999947	TRAF3 interacting protein 1	1.66421	Up_Reg	Non_DEG
9303	SAMD9L	ENSG00000177409	0.645986	6.87941	5.9989	0.0220674	0.999947	sterile alpha motif domain containing 9 like	1.65625	Non_DEG	Non_DEG
3377	CTBS	ENSG00000117151	0.745165	5.19538	5.98807	0.0221752	0.999947	chitobiase	1.65413	Non_DEG	Non_DEG
6641	JAZF1	ENSG00000153814	0.992083	4.56353	5.98769	0.022179	0.999947	JAZF zinc finger 1	1.65406	Non_DEG	Non_DEG
9952	SOCS3	ENSG00000184557	-0.992968	5.13063	5.93534	0.0227086	0.999947	suppressor of cytokine signaling 3	1.64381	Non_DEG	Non_DEG
4100	DYNLRB1	ENSG00000125971	0.409346	7.0385	5.92503	0.0228144	0.999947	dynein light chain roadblock-type 1	1.64179	Non_DEG	Non_DEG
2656	INPP4B	ENSG00000109452	-0.771225	5.37653	5.91694	0.0228979	0.999947	inositol polyphosphate-4-phosphatase type II B	1.6402	Non_DEG	Non_DEG
6605	DAB2	ENSG00000153071	3.71472	1.18669	5.89682	0.0231071	0.999947	DAB2, clathrin adaptor protein	1.63625	Up_Reg	Non_DEG
12535	EEF1A1P13	ENSG00000250182	2.25358	1.23666	5.88999	0.0231786	0.999947	eukaryotic translation elongation factor 1 alpha 1 pseudogene 13	1.63491	Up_Reg	Non_DEG
5710	MIEN1	ENSG00000141741	0.37236	7.08821	5.88401	0.0232413	0.999947	migration and invasion enhancer 1	1.63374	Non_DEG	Non_DEG
10474	ZNF107	ENSG00000196247	0.723029	5.11466	5.8535	0.0235647	0.999947	zinc finger protein 107	1.62774	Non_DEG	Non_DEG
2998	TTC1	ENSG00000113312	0.462896	6.72677	5.84756	0.0236282	0.999947	tetratricopeptide repeat domain 1	1.62657	Non_DEG	Non_DEG
11313	TRBC1	ENSG00000211751	0.355626	9.96152	5.83639	0.0237482	0.999947	T cell receptor beta constant 1	1.62437	Non_DEG	Non_DEG
8651	EXOSC1	ENSG00000171311	0.671531	6.02629	5.83146	0.0238013	0.999947	exosome component 1	1.6234	Non_DEG	Non_DEG
8156	EEF2	ENSG00000167658	-0.501608	6.29878	5.82205	0.0239032	0.999947	eukaryotic translation elongation factor 2	1.62154	Non_DEG	Non_DEG
3038	ATP6V0E1	ENSG00000113732	0.467436	8.64049	5.82034	0.0239217	0.999947	ATPase H+ transporting V0 subunit e1	1.62121	Non_DEG	Non_DEG
7254	LSM12	ENSG00000161654	0.518399	5.18128	5.79292	0.0242215	0.999947	LSM12 homolog	1.6158	Non_DEG	Non_DEG
747	SP100	ENSG00000067066	0.438262	8.42593	5.77423	0.0244282	0.999947	SP100 nuclear antigen	1.61211	Non_DEG	Non_DEG
12557	LINC02384	ENSG00000251301	1.03556	4.89537	5.77389	0.0244321	0.999947	long intergenic non-protein coding RNA 2384	1.61204	Up_Reg	Non_DEG
6418	CCDC102B	ENSG00000150636	-1.70847	2.07201	5.72374	0.0249966	0.999947	coiled-coil domain containing 102B	1.60212	Down_Reg	Non_DEG
777	IFI35	ENSG00000068079	0.687227	6.37367	5.71718	0.0250715	0.999947	interferon induced protein 35	1.60082	Non_DEG	Non_DEG
1431	SPAG7	ENSG00000091640	0.396688	6.94574	5.70328	0.0252311	0.999947	sperm associated antigen 7	1.59806	Non_DEG	Non_DEG
11030	LIME1	ENSG00000203896	-0.477508	7.82179	5.69028	0.0253814	0.999947	Lck interacting transmembrane adaptor 1	1.59549	Non_DEG	Non_DEG
11937	HLA-DPA1	ENSG00000231389	0.443961	8.61567	5.68081	0.0254915	0.999947	major histocompatibility complex, class II, DP alpha 1	1.5936	Non_DEG	Non_DEG
8551	PA2G4	ENSG00000170515	-0.502611	7.11638	5.65752	0.0257645	0.999947	proliferation-associated 2G4	1.58898	Non_DEG	Non_DEG
11558	SDHAP2	ENSG00000215837	3.88371	0.750724	5.653	0.0258179	0.999947	succinate dehydrogenase complex flavoprotein subunit A pseudogene 2	1.58808	Up_Reg	Non_DEG
126	PAX6	ENSG00000007372	-3.32176	0.201491	5.64088	0.0259616	0.999947	paired box 6	1.58567	Down_Reg	Non_DEG
7896	IFI27	ENSG00000165949	2.95154	6.08027	5.61489	0.0262727	0.999947	interferon alpha inducible protein 27	1.58049	Up_Reg	Non_DEG
1505	FKBP5	ENSG00000096060	-0.586435	6.42448	5.59672	0.0264926	0.999947	FK506 binding protein 5	1.57687	Non_DEG	Non_DEG
4613	MRPL35	ENSG00000132313	-0.838035	4.25059	5.59038	0.02657	0.999947	mitochondrial ribosomal protein L35	1.57561	Non_DEG	Non_DEG
4429	ZNF557	ENSG00000130544	1.17059	3.54575	5.58688	0.0266127	0.999947	zinc finger protein 557	1.57491	Up_Reg	Non_DEG
6788	MED7	ENSG00000155868	0.73102	4.53357	5.58616	0.0266215	0.999947	mediator complex subunit 7	1.57477	Non_DEG	Non_DEG
10751	KIF13B	ENSG00000197892	0.934135	4.12145	5.57972	0.0267004	0.999947	kinesin family member 13B	1.57348	Non_DEG	Non_DEG
4644	UNK	ENSG00000132478	0.855579	5.2646	5.5601	0.0269423	0.999947	unkempt family zinc finger	1.56957	Non_DEG	Non_DEG
9984	JAG2	ENSG00000184916	-4.10508	-1.04509	5.55064	0.0270598	0.999947	jagged 2	1.56767	Down_Reg	Non_DEG
9569	ARHGAP45	ENSG00000180448	-0.545871	7.60524	5.55035	0.0270635	0.999947	Rho GTPase activating protein 45	1.56762	Non_DEG	Non_DEG
2547	GIT1	ENSG00000108262	-1.29974	4.7151	5.54767	0.0270969	0.999947	GIT ArfGAP 1	1.56708	Down_Reg	Non_DEG
2971	HARS2	ENSG00000112855	-1.05706	4.26193	5.54636	0.0271132	0.999947	histidyl-tRNA synthetase 2, mitochondrial	1.56682	Down_Reg	Non_DEG
6423	PRSS23	ENSG00000150687	0.905503	6.31963	5.54401	0.0271426	0.999947	protease, serine 23	1.56635	Non_DEG	Non_DEG
8348	RNF181	ENSG00000168894	0.42353	6.55346	5.53745	0.0272247	0.999947	ring finger protein 181	1.56504	Non_DEG	Non_DEG
10673	ZNF675	ENSG00000197372	1.04304	4.98606	5.53108	0.0273047	0.999947	zinc finger protein 675	1.56376	Up_Reg	Non_DEG
122	MATK	ENSG00000007264	-0.669149	6.65409	5.52445	0.0273883	0.999947	megakaryocyte-associated tyrosine kinase	1.56244	Non_DEG	Non_DEG
1880	RNMT	ENSG00000101654	0.511651	6.35835	5.51431	0.0275165	0.999947	RNA guanine-7 methyltransferase	1.56041	Non_DEG	Non_DEG
9888	SH2D1A	ENSG00000183918	-0.564156	7.70261	5.50653	0.0276155	0.999947	SH2 domain containing 1A	1.55885	Non_DEG	Non_DEG
8925	GMPPB	ENSG00000173540	-1.83622	3.96981	5.50178	0.0276761	0.999947	GDP-mannose pyrophosphorylase B	1.5579	Down_Reg	Non_DEG
2921	SMAP1	ENSG00000112305	0.370834	6.36068	5.49803	0.027724	0.999947	small ArfGAP 1	1.55714	Non_DEG	Non_DEG
1796	ZMYND8	ENSG00000101040	0.483786	5.64623	5.48455	0.027897	0.999947	zinc finger MYND-type containing 8	1.55444	Non_DEG	Non_DEG
9526	GPBAR1	ENSG00000179921	-3.92084	0.204511	5.4576	0.0282468	0.999947	G protein-coupled bile acid receptor 1	1.54903	Down_Reg	Non_DEG
2537	CCDC6	ENSG00000108091	1.14911	3.94579	5.44909	0.0283581	0.999947	coiled-coil domain containing 6	1.54732	Up_Reg	Non_DEG
1511	HSP90AB1	ENSG00000096384	-0.370841	9.38076	5.43786	0.0285059	0.999947	heat shock protein 90 alpha family class B member 1	1.54507	Non_DEG	Non_DEG
6828	ATP5MPL	ENSG00000156411	0.450286	7.67309	5.4374	0.028512	0.999947	ATP synthase membrane subunit 6.8PL	1.54497	Non_DEG	Non_DEG
12279	TMEM189	ENSG00000240849	-0.920649	4.42149	5.42321	0.0286999	0.999947	transmembrane protein 189	1.54212	Non_DEG	Non_DEG
125	TKTL1	ENSG00000007350	2.02815	4.50426	5.40645	0.0289238	0.999947	transketolase like 1	1.53875	Up_Reg	Non_DEG
4434	HELZ2	ENSG00000130589	1.63641	3.73833	5.3988	0.0290266	0.999947	helicase with zinc finger 2	1.5372	Up_Reg	Non_DEG
1875	SMCHD1	ENSG00000101596	0.450937	7.85693	5.38976	0.0291487	0.999947	structural maintenance of chromosomes flexible hinge domain containing 1	1.53538	Non_DEG	Non_DEG
12831	SNORD3B-2	ENSG00000262074	-3.2201	0.262235	5.38956	0.0291513	0.999947	small nucleolar RNA, C/D box 3B-2	1.53534	Down_Reg	Non_DEG
1444	SCFD1	ENSG00000092108	0.538376	6.56944	5.38883	0.0291613	0.999947	sec1 family domain containing 1	1.53519	Non_DEG	Non_DEG
5172	DERL1	ENSG00000136986	0.600763	6.75699	5.37355	0.0293689	0.999947	derlin 1	1.53211	Non_DEG	Non_DEG
1389	LYZ	ENSG00000090382	4.80824	2.9578	5.35345	0.0296446	0.999947	lysozyme	1.52805	Up_Reg	Non_DEG
4404	MRPL34	ENSG00000130312	0.466207	6.44478	5.35202	0.0296643	0.999947	mitochondrial ribosomal protein L34	1.52777	Non_DEG	Non_DEG
12803	CCPG1	ENSG00000260916	0.494153	5.8161	5.34926	0.0297025	0.999947	cell cycle progression 1	1.52721	Non_DEG	Non_DEG
12830	DLGAP1-AS2	ENSG00000262001	3.64861	0.897448	5.34499	0.0297615	0.999947	DLGAP1 antisense RNA 2	1.52634	Up_Reg	Non_DEG
3969	TBCC	ENSG00000124659	0.391421	7.8352	5.34202	0.0298026	0.999947	tubulin folding cofactor C	1.52575	Non_DEG	Non_DEG
12095	BRD3OS	ENSG00000235106	-1.67679	3.29475	5.33727	0.0298685	0.999947	BRD3 opposite strand	1.52479	Down_Reg	Non_DEG
1355	FXYD5	ENSG00000089327	0.433472	8.71263	5.33419	0.0299114	0.999947	FXYD domain containing ion transport regulator 5	1.52416	Non_DEG	Non_DEG
1746	DICER1	ENSG00000100697	0.68422	5.41691	5.33416	0.0299118	0.999947	dicer 1, ribonuclease III	1.52416	Non_DEG	Non_DEG
10947	CES1	ENSG00000198848	1.14644	3.51719	5.31817	0.0301354	0.999947	carboxylesterase 1	1.52092	Up_Reg	Non_DEG
330	KPNA6	ENSG00000025800	-0.750356	5.44216	5.31723	0.0301486	0.999947	karyopherin subunit alpha 6	1.52073	Non_DEG	Non_DEG
48	CDC27	ENSG00000004897	0.588926	5.58389	5.29957	0.0303978	0.999947	cell division cycle 27	1.51716	Non_DEG	Non_DEG
2038	FAM173A	ENSG00000103254	-0.587468	5.60555	5.28997	0.0305344	0.999947	family with sequence similarity 173 member A	1.51521	Non_DEG	Non_DEG
9909	UBE2F	ENSG00000184182	0.390059	6.9364	5.28255	0.0306403	0.999947	ubiquitin conjugating enzyme E2 F (putative)	1.51371	Non_DEG	Non_DEG
5643	VPS53	ENSG00000141252	0.944344	4.65368	5.27132	0.0308014	0.999947	VPS53, GARP complex subunit	1.51143	Non_DEG	Non_DEG
135	MYLIP	ENSG00000007944	-0.504066	6.72086	5.2594	0.0309734	0.999947	myosin regulatory light chain interacting protein	1.50901	Non_DEG	Non_DEG
9076	CTBP2	ENSG00000175029	1.36958	4.52803	5.25861	0.0309849	0.999947	C-terminal binding protein 2	1.50885	Up_Reg	Non_DEG
7545	GYG1	ENSG00000163754	-0.595996	6.464	5.24775	0.0311425	0.999947	glycogenin 1	1.50665	Non_DEG	Non_DEG
6288	NACC2	ENSG00000148411	-1.82581	2.45043	5.24214	0.0312244	0.999947	NACC family member 2	1.50551	Down_Reg	Non_DEG
4297	PSMG2	ENSG00000128789	0.518213	6.67238	5.24163	0.031232	0.999947	proteasome assembly chaperone 2	1.5054	Non_DEG	Non_DEG
12293	PDXP	ENSG00000241360	-1.16323	4.23647	5.21617	0.0316064	0.999947	pyridoxal phosphatase	1.50023	Down_Reg	Non_DEG
8741	ANKRD20A4	ENSG00000172014	4.09061	0.41295	5.21376	0.0316422	0.999947	ankyrin repeat domain 20 family member A4	1.49973	Up_Reg	Non_DEG
9267	SHMT1	ENSG00000176974	-1.20339	4.00153	5.21015	0.0316958	0.999947	serine hydroxymethyltransferase 1	1.499	Down_Reg	Non_DEG
11039	MAFB	ENSG00000204103	3.9711	-0.339854	5.20081	0.0318348	0.999947	MAF bZIP transcription factor B	1.4971	Up_Reg	Non_DEG
8093	CD3D	ENSG00000167286	0.320989	10.0492	5.19946	0.031855	0.999947	CD3d molecule	1.49682	Non_DEG	Non_DEG
6390	FERMT3	ENSG00000149781	-0.430227	6.95012	5.18898	0.0320119	0.999947	fermitin family member 3	1.49469	Non_DEG	Non_DEG
12363	LINC00880	ENSG00000243629	-3.95333	0.740938	5.1851	0.0320702	0.999947	long intergenic non-protein coding RNA 880	1.4939	Down_Reg	Non_DEG
11833	PSMD10P1	ENSG00000228663	3.63168	-0.307921	5.17142	0.032277	0.999947	proteasome 26S subunit, non-ATPase, 10 pseudogene 1	1.49111	Up_Reg	Non_DEG
12191	C10orf143	ENSG00000237489	1.04117	4.0149	5.16427	0.0323856	0.999947	chromosome 10 open reading frame 143	1.48965	Up_Reg	Non_DEG
10585	ADA	ENSG00000196839	-0.489366	7.18002	5.13966	0.0327625	0.999947	adenosine deaminase	1.48462	Non_DEG	Non_DEG
2005	SETD6	ENSG00000103037	1.08728	4.15612	5.13261	0.0328713	0.999947	SET domain containing 6	1.48318	Up_Reg	Non_DEG
9231	USF3	ENSG00000176542	0.670269	4.9571	5.13134	0.0328911	0.999947	upstream transcription factor family member 3	1.48292	Non_DEG	Non_DEG
9448	TUFM	ENSG00000178952	-0.415135	7.80477	5.12675	0.0329622	0.999947	Tu translation elongation factor, mitochondrial	1.48198	Non_DEG	Non_DEG
10779	ZNF335	ENSG00000198026	-0.758142	5.02333	5.12589	0.0329755	0.999947	zinc finger protein 335	1.48181	Non_DEG	Non_DEG
12573	HOXA10	ENSG00000253293	4.23857	0.283038	5.12223	0.0330324	0.999947	homeobox A10	1.48106	Up_Reg	Non_DEG
10302	ZNF490	ENSG00000188033	2.58712	3.31339	5.11856	0.0330896	0.999947	zinc finger protein 490	1.48031	Up_Reg	Non_DEG
9720	B4GALNT4	ENSG00000182272	-3.68946	-1.11813	5.11463	0.0331508	0.999947	beta-1,4-N-acetyl-galactosaminyltransferase 4	1.47951	Down_Reg	Non_DEG
2187	PLEKHJ1	ENSG00000104886	-0.353582	6.81959	5.1113	0.0332029	0.999947	pleckstrin homology domain containing J1	1.47882	Non_DEG	Non_DEG
592	ALDH18A1	ENSG00000059573	-0.949893	4.81138	5.11067	0.0332127	0.999947	aldehyde dehydrogenase 18 family member A1	1.4787	Non_DEG	Non_DEG
1162	XPO1	ENSG00000082898	-0.495768	6.14709	5.10746	0.0332631	0.999947	exportin 1	1.47804	Non_DEG	Non_DEG
5752	RNPEPL1	ENSG00000142327	-0.610307	6.05081	5.08769	0.0335746	0.999947	arginyl aminopeptidase like 1	1.47399	Non_DEG	Non_DEG
11204	TMSB4X	ENSG00000205542	0.284035	13.8516	5.08147	0.0336734	0.999947	thymosin beta 4, X-linked	1.47271	Non_DEG	Non_DEG
1877	MYL12A	ENSG00000101608	0.41327	11.1311	5.06568	0.0339253	0.999947	myosin light chain 12A	1.46948	Non_DEG	Non_DEG
11653	HLA-DPB1	ENSG00000223865	0.327199	8.46115	5.05379	0.0341165	0.999947	major histocompatibility complex, class II, DP beta 1	1.46704	Non_DEG	Non_DEG
322	HSF2	ENSG00000025156	0.62771	5.27066	5.04751	0.034218	0.999947	heat shock transcription factor 2	1.46575	Non_DEG	Non_DEG
3203	ST3GAL5	ENSG00000115525	0.680684	4.80989	5.03603	0.0344043	0.999947	ST3 beta-galactoside alpha-2,3-sialyltransferase 5	1.46339	Non_DEG	Non_DEG
10692	GZMM	ENSG00000197540	1.18958	4.65639	5.02777	0.0345392	0.999947	granzyme M	1.46169	Up_Reg	Non_DEG
11815	ITPKB-IT1	ENSG00000228382	2.31998	0.993784	5.01833	0.0346938	0.999947	ITPKB intronic transcript 1	1.45975	Up_Reg	Non_DEG
306	RB1CC1	ENSG00000023287	0.489969	6.19809	5.01338	0.0347753	0.999947	RB1 inducible coiled-coil 1	1.45873	Non_DEG	Non_DEG
10829	ZNF442	ENSG00000198342	4.20274	2.44055	5.00543	0.0349066	0.999947	zinc finger protein 442	1.45709	Up_Reg	Non_DEG
6376	SIDT2	ENSG00000149577	1.75886	2.74271	4.99803	0.0350293	0.999947	SID1 transmembrane family member 2	1.45557	Up_Reg	Non_DEG
8274	CX3CR1	ENSG00000168329	1.0983	7.28395	4.9944	0.0350897	0.999947	C-X3-C motif chemokine receptor 1	1.45482	Up_Reg	Non_DEG
11714	FGD5-AS1	ENSG00000225733	0.784773	4.93931	4.9724	0.035458	0.999947	FGD5 antisense RNA 1	1.45029	Non_DEG	Non_DEG
2076	C16orf62	ENSG00000103544	-0.710539	5.20455	4.96687	0.0355513	0.999947	chromosome 16 open reading frame 62	1.44914	Non_DEG	Non_DEG
2241	CLIP3	ENSG00000105270	-2.87213	1.03083	4.96182	0.0356367	0.999947	CAP-Gly domain containing linker protein 3	1.4481	Down_Reg	Non_DEG
3218	ABCB6	ENSG00000115657	-3.17737	1.6628	4.9584	0.0356946	0.999947	ATP binding cassette subfamily B member 6 (Langereis blood group)	1.4474	Down_Reg	Non_DEG
10214	HEXIM1	ENSG00000186834	-0.71019	4.6269	4.95033	0.0358319	0.999947	hexamethylene bisacetamide inducible 1	1.44573	Non_DEG	Non_DEG
12071	LINC01934	ENSG00000234663	1.23795	3.38124	4.94898	0.0358548	0.999947	long intergenic non-protein coding RNA 1934	1.44545	Up_Reg	Non_DEG
10727	MCMBP	ENSG00000197771	-0.704742	5.41081	4.93861	0.0360321	0.999947	minichromosome maintenance complex binding protein	1.44331	Non_DEG	Non_DEG
3317	FBXO6	ENSG00000116663	0.597912	5.90167	4.92993	0.0361813	0.999947	F-box protein 6	1.44152	Non_DEG	Non_DEG
12509	UGDH-AS1	ENSG00000249348	-3.60137	-0.874694	4.92456	0.036274	0.999947	UGDH antisense RNA 1	1.4404	Down_Reg	Non_DEG
7797	ATP7A	ENSG00000165240	-1.53308	3.97332	4.9186	0.036377	0.999947	ATPase copper transporting alpha	1.43917	Down_Reg	Non_DEG
4999	TAF5L	ENSG00000135801	-1.35224	2.76885	4.91556	0.0364298	0.999947	TATA-box binding protein associated factor 5 like	1.43854	Down_Reg	Non_DEG
8124	RPL13	ENSG00000167526	-0.325812	10.9744	4.9119	0.0364934	0.999947	ribosomal protein L13	1.43779	Non_DEG	Non_DEG
2301	ELL	ENSG00000105656	-1.11992	3.84389	4.90855	0.0365516	0.999947	elongation factor for RNA polymerase II	1.43709	Down_Reg	Non_DEG
664	CNN2	ENSG00000064666	-0.921329	7.6237	4.90702	0.0365783	0.999947	calponin 2	1.43678	Non_DEG	Non_DEG
10450	AKR1C3	ENSG00000196139	1.7387	5.26703	4.90079	0.0366873	0.999947	aldo-keto reductase family 1 member C3	1.43548	Up_Reg	Non_DEG
6380	C20orf144	ENSG00000149609	-3.63841	-0.568227	4.89841	0.0367288	0.999947	chromosome 20 open reading frame 144	1.43499	Down_Reg	Non_DEG
11541	ZNF407	ENSG00000215421	0.755516	5.31058	4.89648	0.0367627	0.999947	zinc finger protein 407	1.43459	Non_DEG	Non_DEG
1941	TIMP1	ENSG00000102265	0.629621	6.61708	4.89199	0.0368415	0.999947	TIMP metallopeptidase inhibitor 1	1.43366	Non_DEG	Non_DEG
6541	ATP5F1A	ENSG00000152234	-0.387335	8.7156	4.89134	0.036853	0.999947	ATP synthase F1 subunit alpha	1.43353	Non_DEG	Non_DEG
7328	LAPTM5	ENSG00000162511	-0.282838	8.90889	4.88817	0.0369087	0.999947	lysosomal protein transmembrane 5	1.43287	Non_DEG	Non_DEG
12904	ILF3-AS1	ENSG00000267100	-0.875669	6.52783	4.88626	0.0369423	0.999947	ILF3 antisense RNA 1 (head to head)	1.43248	Non_DEG	Non_DEG
12690	GALNT4	ENSG00000257594	-3.09169	1.83967	4.88317	0.0369969	0.999947	polypeptide N-acetylgalactosaminyltransferase 4	1.43183	Down_Reg	Non_DEG
12377	KIR2DL3	ENSG00000243772	1.46361	4.87936	4.87945	0.0370626	0.999947	killer cell immunoglobulin like receptor, two Ig domains and long cytoplasmic tail 3	1.43106	Up_Reg	Non_DEG
4213	KLF2	ENSG00000127528	-0.341006	7.98154	4.87753	0.0370966	0.999947	Kruppel like factor 2	1.43067	Non_DEG	Non_DEG
3624	DUSP1	ENSG00000120129	-0.487709	11.2466	4.86797	0.0372664	0.999947	dual specificity phosphatase 1	1.42868	Non_DEG	Non_DEG
9042	LARP7	ENSG00000174720	0.498988	6.6688	4.86029	0.0374035	0.999947	La ribonucleoprotein domain family member 7	1.42709	Non_DEG	Non_DEG
6951	DUSP2	ENSG00000158050	-0.622364	10.5338	4.8551	0.0374963	0.999947	dual specificity phosphatase 2	1.42601	Non_DEG	Non_DEG
5684	CSNK1D	ENSG00000141551	0.553732	6.7136	4.85382	0.0375193	0.999947	casein kinase 1 delta	1.42575	Non_DEG	Non_DEG
3173	PCGF1	ENSG00000115289	0.56843	4.86701	4.85375	0.0375205	0.999947	polycomb group ring finger 1	1.42573	Non_DEG	Non_DEG
5926	CAMKMT	ENSG00000143919	0.803869	3.98493	4.8516	0.0375591	0.999947	calmodulin-lysine N-methyltransferase	1.42528	Non_DEG	Non_DEG
7527	GMPS	ENSG00000163655	-0.513067	6.32873	4.84673	0.0376468	0.999947	guanine monophosphate synthase	1.42427	Non_DEG	Non_DEG
676	AP3D1	ENSG00000065000	-0.602378	5.14324	4.84135	0.0377438	0.999947	adaptor related protein complex 3 delta 1 subunit	1.42315	Non_DEG	Non_DEG
10423	LINC00943	ENSG00000189238	1.84744	2.478	4.83404	0.0378761	0.999947	long intergenic non-protein coding RNA 943	1.42163	Up_Reg	Non_DEG
5587	GLYR1	ENSG00000140632	-0.884164	3.4177	4.83066	0.0379375	0.999947	glyoxylate reductase 1 homolog	1.42093	Non_DEG	Non_DEG
3074	ECT2	ENSG00000114346	-2.76977	2.85734	4.83007	0.0379481	0.999947	epithelial cell transforming 2	1.42081	Down_Reg	Non_DEG
10149	SAPCD2	ENSG00000186193	-3.93385	-0.626484	4.82263	0.0380835	0.999947	suppressor APC domain containing 2	1.41926	Down_Reg	Non_DEG
8765	CXCR6	ENSG00000172215	-1.83179	5.04357	4.82005	0.0381306	0.999947	C-X-C motif chemokine receptor 6	1.41873	Down_Reg	Non_DEG
5132	CDK9	ENSG00000136807	0.516941	5.94507	4.81675	0.0381911	0.999947	cyclin dependent kinase 9	1.41804	Non_DEG	Non_DEG
1196	STARD7	ENSG00000084090	-0.462018	6.71398	4.81367	0.0382474	0.999947	StAR related lipid transfer domain containing 7	1.4174	Non_DEG	Non_DEG
1614	POLR2F	ENSG00000100142	0.444088	6.80739	4.81163	0.0382849	0.999947	RNA polymerase II subunit F	1.41697	Non_DEG	Non_DEG
1905	SUV39H1	ENSG00000101945	-2.34814	2.64935	4.81132	0.0382905	0.999947	suppressor of variegation 3-9 homolog 1	1.41691	Down_Reg	Non_DEG
5603	CPNE2	ENSG00000140848	-0.873425	5.10858	4.80851	0.0383421	0.999947	copine 2	1.41632	Non_DEG	Non_DEG
7799	HDX	ENSG00000165259	2.71694	2.25342	4.80258	0.0384513	0.999947	highly divergent homeobox	1.41509	Up_Reg	Non_DEG
501	JKAMP	ENSG00000050130	0.565113	6.5865	4.76744	0.0391054	0.999947	JNK1/MAPK8 associated membrane protein	1.40776	Non_DEG	Non_DEG
11191	SARNP	ENSG00000205323	0.478314	6.68063	4.76529	0.0391459	0.999947	SAP domain containing ribonucleoprotein	1.40731	Non_DEG	Non_DEG
1903	AMMECR1	ENSG00000101935	-0.889291	3.93567	4.76122	0.0392225	0.999947	Alport syndrome, mental retardation, midface hypoplasia and elliptocytosis chromosomal region gene 1	1.40647	Non_DEG	Non_DEG
643	GPC1	ENSG00000063660	-3.53625	-0.712825	4.7611	0.0392247	0.999947	glypican 1	1.40644	Down_Reg	Non_DEG
10004	CIB1	ENSG00000185043	0.288696	8.43684	4.74592	0.0395122	0.999947	calcium and integrin binding 1	1.40327	Non_DEG	Non_DEG
988	KIFAP3	ENSG00000075945	0.534986	5.515	4.74264	0.0395747	0.999947	kinesin associated protein 3	1.40258	Non_DEG	Non_DEG
7961	RIC3	ENSG00000166405	0.754019	4.84714	4.72347	0.0399416	0.999947	RIC3 acetylcholine receptor chaperone	1.39857	Non_DEG	Non_DEG
11864	MSX2P1	ENSG00000229590	1.49916	3.37542	4.72189	0.0399721	0.999947	msh homeobox 2 pseudogene 1	1.39824	Up_Reg	Non_DEG
10426	FHIT	ENSG00000189283	-1.93252	1.91043	4.71962	0.0400158	0.999947	fragile histidine triad	1.39777	Down_Reg	Non_DEG
8415	PTPN9	ENSG00000169410	-1.46884	3.93055	4.69667	0.0404612	0.999947	protein tyrosine phosphatase, non-receptor type 9	1.39296	Down_Reg	Non_DEG
11102	CARD16	ENSG00000204397	0.476205	7.31527	4.68567	0.0406766	0.999947	caspase recruitment domain family member 16	1.39066	Non_DEG	Non_DEG
2240	POLR2I	ENSG00000105258	0.368976	6.32701	4.67799	0.0408276	0.999947	RNA polymerase II subunit I	1.38905	Non_DEG	Non_DEG
4668	DAP3	ENSG00000132676	-0.345987	6.93668	4.67215	0.040943	0.999947	death associated protein 3	1.38782	Non_DEG	Non_DEG
4273	ATP6V1F	ENSG00000128524	0.280416	7.61356	4.66753	0.0410346	0.999947	ATPase H+ transporting V1 subunit F	1.38685	Non_DEG	Non_DEG
10319	TUBB4B	ENSG00000188229	-0.577883	7.42014	4.66152	0.041154	0.999947	tubulin beta 4B class IVb	1.38559	Non_DEG	Non_DEG
1570	DERL3	ENSG00000099958	-3.8757	-0.682062	4.66071	0.0411702	0.999947	derlin 3	1.38542	Down_Reg	Non_DEG
2728	DDX6	ENSG00000110367	0.427583	7.63241	4.63874	0.0416101	0.999947	DEAD-box helicase 6	1.3808	Non_DEG	Non_DEG
3075	GNAI2	ENSG00000114353	-0.451847	8.31795	4.63601	0.0416651	0.999947	G protein subunit alpha i2	1.38023	Non_DEG	Non_DEG
2252	DENND3	ENSG00000105339	1.04346	3.87286	4.62122	0.0419647	0.999947	DENN domain containing 3	1.37712	Up_Reg	Non_DEG
10480	NIF3L1	ENSG00000196290	0.908955	4.06723	4.61849	0.0420204	0.999947	NGG1 interacting factor 3 like 1	1.37654	Non_DEG	Non_DEG
5683	EIF4A3	ENSG00000141543	-0.598512	7.12858	4.61583	0.0420745	0.999947	eukaryotic translation initiation factor 4A3	1.37598	Non_DEG	Non_DEG
3159	ITGA4	ENSG00000115232	0.39132	7.34198	4.6121	0.0421507	0.999947	integrin subunit alpha 4	1.37519	Non_DEG	Non_DEG
6272	RPL7A	ENSG00000148303	-0.293309	9.05562	4.60448	0.0423069	0.999947	ribosomal protein L7a	1.37359	Non_DEG	Non_DEG
413	BOD1L1	ENSG00000038219	0.389051	7.38635	4.60279	0.0423416	0.999947	biorientation of chromosomes in cell division 1 like 1	1.37323	Non_DEG	Non_DEG
5383	HERC5	ENSG00000138646	0.804901	4.90813	4.59934	0.0424125	0.999947	HECT and RLD domain containing E3 ubiquitin protein ligase 5	1.37251	Non_DEG	Non_DEG
6808	DCK	ENSG00000156136	-0.531703	5.89065	4.59895	0.0424206	0.999947	deoxycytidine kinase	1.37242	Non_DEG	Non_DEG
225	ERCC1	ENSG00000012061	0.450275	5.83411	4.58917	0.0426226	0.999947	ERCC excision repair 1, endonuclease non-catalytic subunit	1.37036	Non_DEG	Non_DEG
9213	CDC26	ENSG00000176386	0.450012	6.62516	4.58783	0.0426502	0.999947	cell division cycle 26	1.37008	Non_DEG	Non_DEG
8878	MRPL57	ENSG00000173141	0.441562	6.84598	4.58628	0.0426823	0.999947	mitochondrial ribosomal protein L57	1.36975	Non_DEG	Non_DEG
9051	RIN1	ENSG00000174791	-3.59272	-0.563588	4.57457	0.0429258	0.999947	Ras and Rab interactor 1	1.36728	Down_Reg	Non_DEG
6414	SAP18	ENSG00000150459	0.296195	8.52379	4.57316	0.0429552	0.999947	Sin3A associated protein 18	1.36698	Non_DEG	Non_DEG
4791	CCNB1	ENSG00000134057	-2.66749	3.41564	4.56982	0.0430251	0.999947	cyclin B1	1.36628	Down_Reg	Non_DEG
11488	BBIP1	ENSG00000214413	0.694302	5.21461	4.56349	0.0431578	0.999947	BBSome interacting protein 1	1.36494	Non_DEG	Non_DEG
10007	EFCAB10	ENSG00000185055	1.75926	1.75248	4.56083	0.0432137	0.999947	EF-hand calcium binding domain 10	1.36438	Up_Reg	Non_DEG
6762	HEATR3	ENSG00000155393	-1.99185	2.20073	4.53632	0.0437324	0.999947	HEAT repeat containing 3	1.3592	Down_Reg	Non_DEG
5590	ITGAX	ENSG00000140678	1.123	4.59881	4.52079	0.0440648	0.999947	integrin subunit alpha X	1.35591	Up_Reg	Non_DEG
1724	VTI1B	ENSG00000100568	0.482847	6.2294	4.51478	0.044194	0.999947	vesicle transport through interaction with t-SNAREs 1B	1.35464	Non_DEG	Non_DEG
690	ANKRD44	ENSG00000065413	0.370723	6.66503	4.51254	0.0442425	0.999947	ankyrin repeat domain 44	1.35416	Non_DEG	Non_DEG
6256	ZNF462	ENSG00000148143	-3.62301	-0.548787	4.51192	0.0442558	0.999947	zinc finger protein 462	1.35403	Down_Reg	Non_DEG
12600	WAC-AS1	ENSG00000254635	1.05275	4.39226	4.50516	0.0444021	0.999947	WAC antisense RNA 1 (head to head)	1.3526	Up_Reg	Non_DEG
216	RABGAP1	ENSG00000011454	0.773679	4.64414	4.50355	0.0444369	0.999947	RAB GTPase activating protein 1	1.35226	Non_DEG	Non_DEG
9791	C12orf60	ENSG00000182993	-3.38043	0.548	4.49855	0.0445455	0.999947	chromosome 12 open reading frame 60	1.3512	Down_Reg	Non_DEG
6127	TBC1D32	ENSG00000146350	1.14868	4.03037	4.49677	0.0445843	0.999947	TBC1 domain family member 32	1.35082	Up_Reg	Non_DEG
3066	TFDP2	ENSG00000114126	0.465881	5.67444	4.49522	0.0446181	0.999947	transcription factor Dp-2	1.35049	Non_DEG	Non_DEG
6306	ADD3	ENSG00000148700	0.266073	8.20841	4.47877	0.0449781	0.999947	adducin 3	1.347	Non_DEG	Non_DEG
1013	ARHGEF1	ENSG00000076928	-0.579031	7.66917	4.47825	0.0449895	0.999947	Rho guanine nucleotide exchange factor 1	1.34689	Non_DEG	Non_DEG
977	FSCN1	ENSG00000075618	3.08704	-1.17463	4.47723	0.045012	0.999947	fascin actin-bundling protein 1	1.34667	Up_Reg	Non_DEG
4998	NTPCR	ENSG00000135778	0.81923	4.74372	4.46604	0.045259	0.999947	nucleoside-triphosphatase, cancer-related	1.3443	Non_DEG	Non_DEG
9683	COA4	ENSG00000181924	0.795414	5.63827	4.46447	0.0452939	0.999947	cytochrome c oxidase assembly factor 4 homolog	1.34396	Non_DEG	Non_DEG
53	SKAP2	ENSG00000005020	0.660811	4.88741	4.44579	0.0457101	0.999947	src kinase associated phosphoprotein 2	1.33999	Non_DEG	Non_DEG
3161	SNX17	ENSG00000115234	-0.429863	7.30537	4.44337	0.0457642	0.999947	sorting nexin 17	1.33947	Non_DEG	Non_DEG
6228	MTDH	ENSG00000147649	-0.316851	6.95024	4.43243	0.0460103	0.999947	metadherin	1.33714	Non_DEG	Non_DEG
3934	MCEE	ENSG00000124370	0.94411	4.23198	4.43028	0.0460588	0.999947	methylmalonyl-CoA epimerase	1.33669	Non_DEG	Non_DEG
2928	TRIM38	ENSG00000112343	0.446192	6.17018	4.42741	0.0461236	0.999947	tripartite motif containing 38	1.33608	Non_DEG	Non_DEG
12138	TTC28-AS1	ENSG00000235954	0.702862	4.47014	4.42732	0.0461257	0.999947	TTC28 antisense RNA 1	1.33606	Non_DEG	Non_DEG
12691	LINC01481	ENSG00000257613	3.60573	-0.09335	4.42375	0.0462066	0.999947	long intergenic non-protein coding RNA 1481	1.3353	Up_Reg	Non_DEG
999	KLHL20	ENSG00000076321	0.658177	4.73749	4.41323	0.0464457	0.999947	kelch like family member 20	1.33305	Non_DEG	Non_DEG
4505	ATP6V1E1	ENSG00000131100	0.474186	7.40963	4.41272	0.0464574	0.999947	ATPase H+ transporting V1 subunit E1	1.33295	Non_DEG	Non_DEG
10248	EPOR	ENSG00000187266	0.851486	3.78882	4.41271	0.0464575	0.999947	erythropoietin receptor	1.33294	Non_DEG	Non_DEG
4697	ZMYM5	ENSG00000132950	0.46976	6.0193	4.40985	0.0465228	0.999947	zinc finger MYM-type containing 5	1.33233	Non_DEG	Non_DEG
5557	MAN2C1	ENSG00000140400	0.800629	5.27724	4.40747	0.0465772	0.999947	mannosidase alpha class 2C member 1	1.33183	Non_DEG	Non_DEG
4890	KLB	ENSG00000134962	-3.36119	-0.788388	4.38963	0.0469873	0.999947	klotho beta	1.32802	Down_Reg	Non_DEG
5652	CLTC	ENSG00000141367	-0.481351	6.5247	4.38904	0.047001	0.999947	clathrin heavy chain	1.32789	Non_DEG	Non_DEG
2106	MYEF2	ENSG00000104177	1.2622	3.86171	4.38783	0.0470289	0.999947	myelin expression factor 2	1.32764	Up_Reg	Non_DEG
3268	BCL9	ENSG00000116128	-3.26763	0.137149	4.38326	0.0471347	0.999947	B cell CLL/lymphoma 9	1.32666	Down_Reg	Non_DEG
10325	HES4	ENSG00000188290	2.1137	2.41968	4.38122	0.047182	0.999947	hes family bHLH transcription factor 4	1.32622	Up_Reg	Non_DEG
12304	GUSBP2	ENSG00000241549	1.38354	2.82173	4.37774	0.0472629	0.999947	glucuronidase, beta pseudogene 2	1.32548	Up_Reg	Non_DEG
5928	CALM2	ENSG00000143933	0.406642	9.91171	4.37714	0.0472768	0.999947	calmodulin 2	1.32535	Non_DEG	Non_DEG
1457	SNAP23	ENSG00000092531	0.337261	7.10296	4.37576	0.0473089	0.999947	synaptosome associated protein 23	1.32506	Non_DEG	Non_DEG
12991	NBPF10	ENSG00000271425	1.24049	3.7361	4.36371	0.0475903	0.999947	NBPF member 10	1.32248	Up_Reg	Non_DEG
7870	STK32C	ENSG00000165752	-1.84001	1.4749	4.36212	0.0476275	0.999947	serine/threonine kinase 32C	1.32214	Down_Reg	Non_DEG
4530	CAPN7	ENSG00000131375	-0.594162	4.90694	4.35642	0.0477615	0.999947	calpain 7	1.32092	Non_DEG	Non_DEG
10923	TMEM184B	ENSG00000198792	0.858122	4.29878	4.35407	0.047817	0.999947	transmembrane protein 184B	1.32042	Non_DEG	Non_DEG
4962	OS9	ENSG00000135506	-0.560597	5.95662	4.34806	0.0479588	0.999947	OS9, endoplasmic reticulum lectin	1.31913	Non_DEG	Non_DEG
4485	NOL11	ENSG00000130935	0.524833	6.81155	4.34707	0.047982	0.999947	nucleolar protein 11	1.31892	Non_DEG	Non_DEG
5029	GCC2	ENSG00000135968	0.310654	7.68653	4.34144	0.0481155	0.999947	GRIP and coiled-coil domain containing 2	1.31771	Non_DEG	Non_DEG
8326	TCTN2	ENSG00000168778	-3.39582	0.207825	4.34062	0.048135	0.999947	tectonic family member 2	1.31754	Down_Reg	Non_DEG
4911	OASL	ENSG00000135114	0.702326	6.44532	4.33405	0.0482911	0.999947	2'-5'-oligoadenylate synthetase like	1.31613	Non_DEG	Non_DEG
2470	SETX	ENSG00000107290	0.365694	7.31926	4.33395	0.0482935	0.999947	senataxin	1.31611	Non_DEG	Non_DEG
10170	GOLGA8R	ENSG00000186399	2.5447	-1.27625	4.33126	0.0483577	0.999947	golgin A8 family member R	1.31553	Up_Reg	Non_DEG
1464	UNC13D	ENSG00000092929	-0.662436	5.43427	4.33102	0.0483634	0.999947	unc-13 homolog D	1.31548	Non_DEG	Non_DEG
8701	HDAC3	ENSG00000171720	-0.495728	6.22115	4.32891	0.0484138	0.999947	histone deacetylase 3	1.31503	Non_DEG	Non_DEG
3790	Septin7	ENSG00000122545	0.322587	9.36479	4.32121	0.0485981	0.999947	septin 7	1.31338	Non_DEG	Non_DEG
1357	GRAMD1A	ENSG00000089351	-0.584896	4.98146	4.32082	0.0486074	0.999947	GRAM domain containing 1A	1.3133	Non_DEG	Non_DEG
12218	TNFRSF14-AS1	ENSG00000238164	-1.54549	2.97166	4.3205	0.0486152	0.999947	TNFRSF14 antisense RNA 1	1.31323	Down_Reg	Non_DEG
10931	SFT2D1	ENSG00000198818	0.471234	6.01619	4.31981	0.0486318	0.999947	SFT2 domain containing 1	1.31308	Non_DEG	Non_DEG
3500	ABCG2	ENSG00000118777	-3.24731	-0.239697	4.3097	0.0488753	0.999947	ATP binding cassette subfamily G member 2 (Junior blood group)	1.31091	Down_Reg	Non_DEG
7439	IWS1	ENSG00000163166	-0.522687	5.46763	4.30821	0.0489112	0.999947	IWS1, SUPT6H interacting protein	1.31059	Non_DEG	Non_DEG
10851	ZNF480	ENSG00000198464	0.738007	5.29483	4.30776	0.0489221	0.999947	zinc finger protein 480	1.31049	Non_DEG	Non_DEG
2695	B3GAT1	ENSG00000109956	2.8408	1.66735	4.30746	0.0489294	0.999947	beta-1,3-glucuronyltransferase 1	1.31043	Up_Reg	Non_DEG
3717	PSPC1	ENSG00000121390	0.409598	6.40119	4.29833	0.0491507	0.999947	paraspeckle component 1	1.30847	Non_DEG	Non_DEG
4574	ZNF304	ENSG00000131845	3.38154	1.6748	4.29443	0.0492455	0.999947	zinc finger protein 304	1.30763	Up_Reg	Non_DEG
10759	ZNF347	ENSG00000197937	3.20109	1.24935	4.29183	0.0493089	0.999947	zinc finger protein 347	1.30708	Up_Reg	Non_DEG
6568	ZFP36L2	ENSG00000152518	-0.451721	9.51379	4.28971	0.0493606	0.999947	ZFP36 ring finger protein like 2	1.30662	Non_DEG	Non_DEG
8258	DNAJC7	ENSG00000168259	0.577754	6.18	4.27589	0.0496993	0.999947	DnaJ heat shock protein family (Hsp40) member C7	1.30365	Non_DEG	Non_DEG
251	CD6	ENSG00000013725	-0.522011	6.3992	4.25804	0.0501409	0.999947	CD6 molecule	1.29981	Non_DEG	Non_DEG
11834	TRGV5P	ENSG00000228668	3.24469	-1.03472	4.25726	0.0501603	0.999947	T cell receptor gamma variable 5P (pseudogene)	1.29964	Non_DEG	Non_DEG
11927	HSBP1	ENSG00000230989	0.46853	6.32001	4.25276	0.0502724	0.999947	heat shock factor binding protein 1	1.29867	Non_DEG	Non_DEG
6763	TRIM74	ENSG00000155428	-3.31571	-0.320451	4.2512	0.0503112	0.999947	tripartite motif containing 74	1.29834	Non_DEG	Non_DEG
12436	LINC02273	ENSG00000245954	-1.17273	5.05955	4.25093	0.050318	0.999947	long intergenic non-protein coding RNA 2273	1.29828	Non_DEG	Non_DEG
1467	GPATCH2	ENSG00000092978	-0.799251	4.4454	4.22823	0.0508878	0.999947	G-patch domain containing 2	1.29339	Non_DEG	Non_DEG
2467	BAG1	ENSG00000107262	0.33509	6.55423	4.2197	0.051104	0.999947	BCL2 associated athanogene 1	1.29155	Non_DEG	Non_DEG
3314	SRM	ENSG00000116649	-0.293369	7.01646	4.21892	0.0511238	0.999947	spermidine synthase	1.29138	Non_DEG	Non_DEG
2248	HNRNPUL1	ENSG00000105323	-0.303078	6.7491	4.21729	0.0511652	0.999947	heterogeneous nuclear ribonucleoprotein U like 1	1.29103	Non_DEG	Non_DEG
9528	C14orf119	ENSG00000179933	0.815385	5.91219	4.21305	0.0512732	0.999947	chromosome 14 open reading frame 119	1.29011	Non_DEG	Non_DEG
6204	CETN2	ENSG00000147400	0.477797	5.35629	4.20939	0.0513667	0.999947	centrin 2	1.28932	Non_DEG	Non_DEG
1156	TRAF5	ENSG00000082512	-0.556107	5.84523	4.20586	0.0514568	0.999947	TNF receptor associated factor 5	1.28856	Non_DEG	Non_DEG
9758	TTC3	ENSG00000182670	-0.408235	7.29613	4.20163	0.0515652	0.999947	tetratricopeptide repeat domain 3	1.28764	Non_DEG	Non_DEG
7720	MIOS	ENSG00000164654	1.24394	4.55835	4.19945	0.0516212	0.999947	meiosis regulator for oocyte development	1.28717	Non_DEG	Non_DEG
12340	RPS3AP34	ENSG00000242607	-2.44965	1.70478	4.19663	0.0516936	0.999947	ribosomal protein S3a pseudogene 34	1.28656	Non_DEG	Non_DEG
7503	PYHIN1	ENSG00000163564	0.36151	8.68864	4.1886	0.0519009	0.999947	pyrin and HIN domain family member 1	1.28483	Non_DEG	Non_DEG
7391	PM20D1	ENSG00000162877	-3.40106	0.832665	4.1864	0.0519576	0.999947	peptidase M20 domain containing 1	1.28435	Non_DEG	Non_DEG
5025	TSGA10	ENSG00000135951	-1.57851	3.15522	4.18493	0.0519958	0.999947	testis specific 10	1.28403	Non_DEG	Non_DEG
5770	RERE	ENSG00000142599	-0.707079	4.27853	4.17521	0.052248	0.999947	arginine-glutamic acid dipeptide repeats	1.28193	Non_DEG	Non_DEG
6110	ABT1	ENSG00000146109	0.413748	7.29714	4.16498	0.0525153	0.999947	activator of basal transcription 1	1.27971	Non_DEG	Non_DEG
516	CYBA	ENSG00000051523	0.323932	10.1211	4.16399	0.0525412	0.999947	cytochrome b-245 alpha chain	1.2795	Non_DEG	Non_DEG
3874	ACVR1C	ENSG00000123612	-3.28293	-0.076597	4.15879	0.0526775	0.999947	activin A receptor type 1C	1.27837	Non_DEG	Non_DEG
7606	DNAJB14	ENSG00000164031	0.541416	6.45875	4.15475	0.0527839	0.999947	DnaJ heat shock protein family (Hsp40) member B14	1.2775	Non_DEG	Non_DEG
3728	KIF18A	ENSG00000121621	-2.92465	1.36442	4.15369	0.0528118	0.999947	kinesin family member 18A	1.27727	Non_DEG	Non_DEG
3508	KLF12	ENSG00000118922	0.42808	6.74668	4.1495	0.0529224	0.999947	Kruppel like factor 12	1.27636	Non_DEG	Non_DEG
10336	ZP3	ENSG00000188372	-2.66115	0.684775	4.14749	0.0529755	0.999947	zona pellucida glycoprotein 3	1.27592	Non_DEG	Non_DEG
7151	GPSM1	ENSG00000160360	-3.33607	0.61315	4.14334	0.0530853	0.999947	G protein signaling modulator 1	1.27503	Non_DEG	Non_DEG
11013	FCGR3A	ENSG00000203747	0.881326	7.89971	4.14328	0.053087	0.999947	Fc fragment of IgG receptor IIIa	1.27501	Non_DEG	Non_DEG
2629	WSB1	ENSG00000109046	0.46468	7.20238	4.12451	0.0535872	0.999947	WD repeat and SOCS box containing 1	1.27094	Non_DEG	Non_DEG
3186	FANCL	ENSG00000115392	1.50146	3.46353	4.12001	0.0537078	0.999947	Fanconi anemia complementation group L	1.26996	Non_DEG	Non_DEG
13115	RPPH1	ENSG00000277209	-2.42907	2.09957	4.10814	0.0540278	0.999947	ribonuclease P RNA component H1	1.26738	Non_DEG	Non_DEG
8521	GABARAP	ENSG00000170296	0.245676	8.81496	4.10777	0.0540378	0.999947	GABA type A receptor-associated protein	1.2673	Non_DEG	Non_DEG
7996	TVP23A	ENSG00000166676	-2.25017	0.888957	4.10672	0.0540664	0.999947	trans-golgi network vesicle protein 23 homolog A	1.26707	Non_DEG	Non_DEG
708	FAM107B	ENSG00000065809	-0.302334	8.36686	4.09961	0.054259	0.999947	family with sequence similarity 107 member B	1.26553	Non_DEG	Non_DEG
2792	ARPC3	ENSG00000111229	0.334047	9.59376	4.09743	0.0543183	0.999947	actin related protein 2/3 complex subunit 3	1.26505	Non_DEG	Non_DEG
9253	FAM91A1	ENSG00000176853	0.655839	5.3034	4.09166	0.0544757	0.999947	family with sequence similarity 91 member A1	1.2638	Non_DEG	Non_DEG
12587	ZNF260	ENSG00000254004	0.839366	3.65647	4.09156	0.0544783	0.999947	zinc finger protein 260	1.26378	Non_DEG	Non_DEG
5244	PRCP	ENSG00000137509	0.577982	5.30493	4.08819	0.0545704	0.999947	prolylcarboxypeptidase	1.26304	Non_DEG	Non_DEG
1261	ZFAND6	ENSG00000086666	0.369439	7.14721	4.07047	0.0550575	0.999947	zinc finger AN1-type containing 6	1.25918	Non_DEG	Non_DEG
8739	RAB33B	ENSG00000172007	-1.02544	2.97053	4.06483	0.0552135	0.999947	RAB33B, member RAS oncogene family	1.25795	Non_DEG	Non_DEG
8311	NDUFS5	ENSG00000168653	0.370759	7.8962	4.05848	0.0553898	0.999947	NADH:ubiquinone oxidoreductase subunit S5	1.25657	Non_DEG	Non_DEG
4004	TMTC4	ENSG00000125247	1.57984	3.57965	4.05755	0.0554156	0.999947	transmembrane and tetratricopeptide repeat containing 4	1.25637	Non_DEG	Non_DEG
8359	LGALS9	ENSG00000168961	0.866971	4.58695	4.04958	0.055638	0.999947	galectin 9	1.25463	Non_DEG	Non_DEG
7645	ANAPC10	ENSG00000164162	0.617013	5.20949	4.0488	0.0556599	0.999947	anaphase promoting complex subunit 10	1.25446	Non_DEG	Non_DEG
7201	IER2	ENSG00000160888	-0.513641	9.61321	4.04756	0.0556944	0.999947	immediate early response 2	1.25419	Non_DEG	Non_DEG
5513	TSSK4	ENSG00000139908	-2.11728	1.55234	4.04335	0.0558124	0.999947	testis specific serine kinase 4	1.25327	Non_DEG	Non_DEG
3806	RECK	ENSG00000122707	0.779901	4.15014	4.03524	0.0560406	0.999947	reversion inducing cysteine rich protein with kazal motifs	1.2515	Non_DEG	Non_DEG
12529	CBX3P3	ENSG00000250045	-3.12714	-1.52878	4.03219	0.0561266	0.999947	chromobox 3 pseudogene 3	1.25083	Non_DEG	Non_DEG
1435	ANGPT2	ENSG00000091879	-1.87472	1.78793	4.03119	0.0561548	0.999947	angiopoietin 2	1.25061	Non_DEG	Non_DEG
11952	DOC2GP	ENSG00000231793	2.03827	2.02597	4.03086	0.056164	0.999947	double C2 domain gamma pseudogene	1.25054	Non_DEG	Non_DEG
7447	CCNYL1	ENSG00000163249	2.97965	0.343323	4.02491	0.0563324	0.999947	cyclin Y like 1	1.24924	Non_DEG	Non_DEG
7554	KIAA1143	ENSG00000163807	0.498474	5.60899	4.02403	0.0563573	0.999947	KIAA1143	1.24905	Non_DEG	Non_DEG
5263	CASP1	ENSG00000137752	0.450923	8.06908	4.01717	0.0565525	0.999947	caspase 1	1.24755	Non_DEG	Non_DEG
1358	CDIP1	ENSG00000089486	-1.04411	4.24863	4.01705	0.0565557	0.999947	cell death inducing p53 target 1	1.24752	Non_DEG	Non_DEG
4381	SAT1	ENSG00000130066	0.421208	9.07397	4.00804	0.0568132	0.999947	spermidine/spermine N1-acetyltransferase 1	1.24555	Non_DEG	Non_DEG
2847	GOLT1B	ENSG00000111711	0.443317	6.2697	4.00604	0.0568702	0.999947	golgi transport 1B	1.24512	Non_DEG	Non_DEG
9195	CCDC57	ENSG00000176155	0.586866	5.2307	4.00065	0.057025	0.999947	coiled-coil domain containing 57	1.24393	Non_DEG	Non_DEG
2497	VSIR	ENSG00000107738	-0.379156	7.92933	3.99924	0.0570655	0.999947	V-set immunoregulatory receptor	1.24363	Non_DEG	Non_DEG
13108	HIST1H2AE	ENSG00000277075	-1.64033	2.09699	3.98985	0.0573363	0.999947	histone cluster 1 H2A family member e	1.24157	Non_DEG	Non_DEG
6728	ANKRD40	ENSG00000154945	0.996242	3.14796	3.98401	0.0575057	0.999947	ankyrin repeat domain 40	1.24029	Non_DEG	Non_DEG
6438	DHX37	ENSG00000150990	1.69322	1.17087	3.98068	0.0576024	0.999947	DEAH-box helicase 37	1.23956	Non_DEG	Non_DEG
10122	BICD2	ENSG00000185963	-0.732847	4.03268	3.97527	0.05776	0.999947	BICD cargo adaptor 2	1.23837	Non_DEG	Non_DEG
5735	PGGHG	ENSG00000142102	-1.00006	5.7255	3.97463	0.0577787	0.999947	protein-glucosylgalactosylhydroxylysine glucosidase	1.23823	Non_DEG	Non_DEG
1835	SNPH	ENSG00000101298	3.23538	-0.171774	3.97291	0.0578289	0.999947	syntaphilin	1.23786	Non_DEG	Non_DEG
8634	TMEM126A	ENSG00000171202	0.502684	5.66162	3.96792	0.0579747	0.999947	transmembrane protein 126A	1.23676	Non_DEG	Non_DEG
8085	ZNF91	ENSG00000167232	0.56055	5.48885	3.96335	0.0581088	0.999947	zinc finger protein 91	1.23576	Non_DEG	Non_DEG
9668	LINC00471	ENSG00000181798	-2.93576	-0.991353	3.96166	0.0581584	0.999947	long intergenic non-protein coding RNA 471	1.23539	Non_DEG	Non_DEG
7325	SLC25A34	ENSG00000162461	3.55825	0.262856	3.94632	0.0586114	0.999947	solute carrier family 25 member 34	1.23202	Non_DEG	Non_DEG
2856	PHC1	ENSG00000111752	-1.35121	3.57305	3.93543	0.0589353	0.999947	polyhomeotic homolog 1	1.22962	Non_DEG	Non_DEG
3470	LRMP	ENSG00000118308	0.526657	6.42042	3.93531	0.0589387	0.999947	lymphoid restricted membrane protein	1.2296	Non_DEG	Non_DEG
8936	NUDT4	ENSG00000173598	-0.498585	5.11976	3.93043	0.0590847	0.999947	nudix hydrolase 4	1.22853	Non_DEG	Non_DEG
13120	CCL3	ENSG00000277632	0.918375	6.45589	3.92887	0.0591314	0.999947	C-C motif chemokine ligand 3	1.22818	Non_DEG	Non_DEG
10715	SPTAN1	ENSG00000197694	-0.387407	6.61181	3.92755	0.059171	0.999947	spectrin alpha, non-erythrocytic 1	1.22789	Non_DEG	Non_DEG
3031	H2AFY	ENSG00000113648	-0.506731	6.78105	3.92592	0.0592198	0.999947	H2A histone family member Y	1.22753	Non_DEG	Non_DEG
12871	SNORD3B-1	ENSG00000265185	-1.42671	2.8575	3.92299	0.0593077	0.999947	small nucleolar RNA, C/D box 3B-1	1.22689	Non_DEG	Non_DEG
10742	ZNF44	ENSG00000197857	0.550087	5.78868	3.91129	0.0596605	0.999947	zinc finger protein 44	1.22431	Non_DEG	Non_DEG
8006	SLFN5	ENSG00000166750	0.648774	6.62809	3.90937	0.0597187	0.999947	schlafen family member 5	1.22389	Non_DEG	Non_DEG
3010	LNPEP	ENSG00000113441	0.343435	6.59269	3.90934	0.0597195	0.999947	leucyl and cystinyl aminopeptidase	1.22388	Non_DEG	Non_DEG
11182	VIT	ENSG00000205221	-3.30453	-0.825271	3.90216	0.0599375	0.999947	vitrin	1.2223	Non_DEG	Non_DEG
7170	CD3G	ENSG00000160654	0.278972	7.96142	3.90133	0.0599629	0.999947	CD3g molecule	1.22212	Non_DEG	Non_DEG
11145	AKT1S1	ENSG00000204673	0.880324	3.11155	3.89623	0.0601183	0.999947	AKT1 substrate 1	1.22099	Non_DEG	Non_DEG
7007	NPM2	ENSG00000158806	-3.40026	-0.262802	3.89051	0.060293	0.999947	nucleophosmin/nucleoplasmin 2	1.21973	Non_DEG	Non_DEG
1685	RBX1	ENSG00000100387	0.493076	7.20449	3.88798	0.0603707	0.999947	ring-box 1	1.21917	Non_DEG	Non_DEG
286	NCDN	ENSG00000020129	-1.38305	2.96158	3.88346	0.0605094	0.999947	neurochondrin	1.21818	Non_DEG	Non_DEG
12270	KIR3DL2	ENSG00000240403	0.733615	6.75831	3.88343	0.0605102	0.999947	killer cell immunoglobulin like receptor, three Ig domains and long cytoplasmic tail 2	1.21817	Non_DEG	Non_DEG
6546	PDE3B	ENSG00000152270	0.8016	6.47751	3.88006	0.0606139	0.999947	phosphodiesterase 3B	1.21743	Non_DEG	Non_DEG
1101	RFX3	ENSG00000080298	0.529094	4.59583	3.87242	0.0608499	0.999947	regulatory factor X3	1.21574	Non_DEG	Non_DEG
6753	SAMSN1	ENSG00000155307	0.584208	6.72729	3.86673	0.0610263	0.999947	SAM domain, SH3 domain and nuclear localization signals 1	1.21448	Non_DEG	Non_DEG
1190	RPS5	ENSG00000083845	-0.305329	9.11569	3.86613	0.0610448	0.999947	ribosomal protein S5	1.21435	Non_DEG	Non_DEG
5481	CERS5	ENSG00000139624	0.440521	5.9808	3.85873	0.061275	0.999947	ceramide synthase 5	1.21272	Non_DEG	Non_DEG
3910	SRSF6	ENSG00000124193	0.445673	7.01203	3.853	0.0614542	0.999947	serine and arginine rich splicing factor 6	1.21145	Non_DEG	Non_DEG
9119	SMAD2	ENSG00000175387	-0.346825	6.08591	3.84431	0.0617268	0.999947	SMAD family member 2	1.20953	Non_DEG	Non_DEG
5556	NEIL1	ENSG00000140398	-1.51979	3.36545	3.83964	0.0618738	0.999947	nei like DNA glycosylase 1	1.20849	Non_DEG	Non_DEG
5637	NOB1	ENSG00000141101	-0.507349	5.43333	3.83702	0.0619564	0.999947	NIN1/PSMD8 binding protein 1 homolog	1.20791	Non_DEG	Non_DEG
10194	KATNA1	ENSG00000186625	0.645577	5.41126	3.83251	0.062099	0.999947	katanin catalytic subunit A1	1.20692	Non_DEG	Non_DEG
2117	NBN	ENSG00000104320	0.688776	5.5252	3.83224	0.0621076	0.999947	nibrin	1.20686	Non_DEG	Non_DEG
6699	LY96	ENSG00000154589	2.88369	0.754659	3.83073	0.0621554	0.999947	lymphocyte antigen 96	1.20652	Non_DEG	Non_DEG
12295	RPP21	ENSG00000241370	0.38076	5.41762	3.81804	0.0625591	0.999947	ribonuclease P/MRP subunit p21	1.20371	Non_DEG	Non_DEG
2587	MED31	ENSG00000108590	0.76981	4.4803	3.8131	0.0627172	0.999947	mediator complex subunit 31	1.20261	Non_DEG	Non_DEG
5778	SH3BGRL3	ENSG00000142669	0.284961	11.6101	3.8088	0.0628551	0.999947	SH3 domain binding glutamate rich protein like 3	1.20166	Non_DEG	Non_DEG
12998	GTF2H5	ENSG00000272047	0.737596	5.27273	3.80793	0.0628829	0.999947	general transcription factor IIH subunit 5	1.20147	Non_DEG	Non_DEG
12888	NBPF15	ENSG00000266338	-0.934215	4.35974	3.80308	0.0630388	0.999947	NBPF member 15	1.20039	Non_DEG	Non_DEG
6981	SPATA2	ENSG00000158480	-0.805179	4.06653	3.79769	0.0632129	0.999947	spermatogenesis associated 2	1.19919	Non_DEG	Non_DEG
7449	GNPDA2	ENSG00000163281	0.550763	5.19085	3.79137	0.0634175	0.999947	glucosamine-6-phosphate deaminase 2	1.19779	Non_DEG	Non_DEG
3127	EEF1B2	ENSG00000114942	-0.282079	8.61361	3.77309	0.0640135	0.999947	eukaryotic translation elongation factor 1 beta 2	1.19373	Non_DEG	Non_DEG
391	DEPDC1B	ENSG00000035499	-3.74212	2.29627	3.77112	0.0640779	0.999947	DEP domain containing 1B	1.19329	Non_DEG	Non_DEG
2833	ING4	ENSG00000111653	0.51243	5.96194	3.77046	0.0640997	0.999947	inhibitor of growth family member 4	1.19314	Non_DEG	Non_DEG
89	MAP3K14	ENSG00000006062	-0.93223	4.07038	3.76977	0.0641224	0.999947	mitogen-activated protein kinase kinase kinase 14	1.19299	Non_DEG	Non_DEG
2806	OAS2	ENSG00000111335	0.909903	6.09762	3.76391	0.0643149	0.999947	2'-5'-oligoadenylate synthetase 2	1.19169	Non_DEG	Non_DEG
600	CTDP1	ENSG00000060069	0.819648	4.52642	3.75895	0.0644789	0.999947	CTD phosphatase subunit 1	1.19058	Non_DEG	Non_DEG
5773	FHAD1	ENSG00000142621	3.29247	1.27065	3.75614	0.0645718	0.999947	forkhead associated phosphopeptide binding domain 1	1.18996	Non_DEG	Non_DEG
2879	MAN1A1	ENSG00000111885	0.601846	5.70261	3.7555	0.0645929	0.999947	mannosidase alpha class 1A member 1	1.18981	Non_DEG	Non_DEG
9411	CD28	ENSG00000178562	-0.644563	5.53049	3.75439	0.0646297	0.999947	CD28 molecule	1.18957	Non_DEG	Non_DEG
11188	SNX2	ENSG00000205302	0.412946	6.70456	3.7534	0.0646624	0.999947	sorting nexin 2	1.18935	Non_DEG	Non_DEG
4128	HCST	ENSG00000126264	0.369835	9.95068	3.74814	0.0648371	0.999947	hematopoietic cell signal transducer	1.18818	Non_DEG	Non_DEG
171	VTA1	ENSG00000009844	0.454985	6.53325	3.74568	0.064919	0.999947	vesicle trafficking 1	1.18763	Non_DEG	Non_DEG
7920	BTRC	ENSG00000166167	1.42145	3.91252	3.74158	0.0650557	0.999947	beta-transducin repeat containing E3 ubiquitin protein ligase	1.18671	Non_DEG	Non_DEG
3658	WBP4	ENSG00000120688	0.633417	4.26236	3.73878	0.0651491	0.999947	WW domain binding protein 4	1.18609	Non_DEG	Non_DEG
9453	SELENOW	ENSG00000178980	0.308596	7.6676	3.73568	0.0652529	0.999947	selenoprotein W	1.1854	Non_DEG	Non_DEG
861	SNX13	ENSG00000071189	0.602603	4.91501	3.7321	0.065373	0.999947	sorting nexin 13	1.1846	Non_DEG	Non_DEG
10869	ZNF511	ENSG00000198546	0.386784	6.2641	3.72878	0.0654846	0.999947	zinc finger protein 511	1.18386	Non_DEG	Non_DEG
12307	CORT	ENSG00000241563	-3.15066	-1.75073	3.72364	0.0656578	0.999947	cortistatin	1.18271	Non_DEG	Non_DEG
7251	ALDH16A1	ENSG00000161618	-0.946714	3.80963	3.71608	0.0659133	0.999947	aldehyde dehydrogenase 16 family member A1	1.18103	Non_DEG	Non_DEG
8933	CCR9	ENSG00000173585	3.12874	1.75387	3.71441	0.0659699	0.999947	C-C motif chemokine receptor 9	1.18065	Non_DEG	Non_DEG
2403	ZNF862	ENSG00000106479	-0.669709	3.80209	3.71204	0.0660502	0.999947	zinc finger protein 862	1.18013	Non_DEG	Non_DEG
8151	ZNF283	ENSG00000167637	-2.52253	1.53737	3.70975	0.0661281	0.999947	zinc finger protein 283	1.17961	Non_DEG	Non_DEG
4982	USP15	ENSG00000135655	0.395958	7.90768	3.70965	0.0661317	0.999947	ubiquitin specific peptidase 15	1.17959	Non_DEG	Non_DEG
12272	FOXO3B	ENSG00000240445	-3.2241	-0.243384	3.70407	0.0663217	0.999947	forkhead box O3B pseudogene	1.17834	Non_DEG	Non_DEG
930	FRY	ENSG00000073910	2.31743	2.57752	3.69886	0.0664997	0.999947	FRY microtubule binding protein	1.17718	Non_DEG	Non_DEG
11037	INPP5B	ENSG00000204084	-1.27994	3.89829	3.69878	0.0665026	0.999947	inositol polyphosphate-5-phosphatase B	1.17716	Non_DEG	Non_DEG
11142	HLA-F	ENSG00000204642	0.250763	9.21004	3.69376	0.0666745	0.999947	major histocompatibility complex, class I, F	1.17604	Non_DEG	Non_DEG
2654	NDUFC1	ENSG00000109390	0.470259	6.20674	3.68682	0.0669132	0.999947	NADH:ubiquinone oxidoreductase subunit C1	1.17449	Non_DEG	Non_DEG
7245	SAP30BP	ENSG00000161526	0.337722	7.0357	3.68581	0.0669481	0.999947	SAP30 binding protein	1.17426	Non_DEG	Non_DEG
10354	RALGAPA2	ENSG00000188559	-0.644544	4.81165	3.67799	0.0672186	0.999947	Ral GTPase activating protein catalytic alpha subunit 2	1.17251	Non_DEG	Non_DEG
5074	BZW2	ENSG00000136261	-0.629039	5.58829	3.67488	0.0673264	0.999947	basic leucine zipper and W2 domains 2	1.17181	Non_DEG	Non_DEG
2122	UBE2W	ENSG00000104343	0.728948	4.69724	3.67306	0.0673894	0.999947	ubiquitin conjugating enzyme E2 W	1.17141	Non_DEG	Non_DEG
7565	ZNF148	ENSG00000163848	0.431754	5.55934	3.67203	0.0674252	0.999947	zinc finger protein 148	1.17118	Non_DEG	Non_DEG
8485	NLGN2	ENSG00000169992	-2.10273	0.826116	3.6705	0.0674785	0.999947	neuroligin 2	1.17083	Non_DEG	Non_DEG
9989	USP18	ENSG00000184979	0.894802	5.82674	3.66976	0.0675044	0.999947	ubiquitin specific peptidase 18	1.17067	Non_DEG	Non_DEG
986	ARHGAP15	ENSG00000075884	0.364058	8.62977	3.66801	0.0675653	0.999947	Rho GTPase activating protein 15	1.17028	Non_DEG	Non_DEG
8402	ZRSR2	ENSG00000169249	0.443029	6.35806	3.66424	0.0676968	0.999947	zinc finger CCCH-type, RNA binding motif and serine/arginine rich 2	1.16943	Non_DEG	Non_DEG
10293	CYHR1	ENSG00000187954	-0.558719	5.088	3.6635	0.0677227	0.999947	cysteine and histidine rich 1	1.16927	Non_DEG	Non_DEG
7282	CCNF	ENSG00000162063	-3.1321	0.712916	3.65942	0.0678652	0.999947	cyclin F	1.16835	Non_DEG	Non_DEG
12131	BHLHE40-AS1	ENSG00000235831	-1.91191	0.022414	3.65917	0.0678743	0.999947	BHLHE40 antisense RNA 1	1.16829	Non_DEG	Non_DEG
1396	RAB11FIP3	ENSG00000090565	-1.00487	3.53313	3.65845	0.0678993	0.999947	RAB11 family interacting protein 3	1.16813	Non_DEG	Non_DEG
4142	TSKS	ENSG00000126467	3.35276	-0.635434	3.65251	0.0681079	0.999947	testis specific serine kinase substrate	1.1668	Non_DEG	Non_DEG
8099	RRM1	ENSG00000167325	-0.811222	5.92285	3.65228	0.0681161	0.999947	ribonucleotide reductase catalytic subunit M1	1.16675	Non_DEG	Non_DEG
72	CROT	ENSG00000005469	0.693776	4.48803	3.65097	0.0681622	0.999947	carnitine O-octanoyltransferase	1.16646	Non_DEG	Non_DEG
3129	DGUOK	ENSG00000114956	0.362581	7.31117	3.64988	0.0682006	0.999947	deoxyguanosine kinase	1.16621	Non_DEG	Non_DEG
1960	STK24	ENSG00000102572	-0.339209	6.4351	3.64772	0.0682767	0.999947	serine/threonine kinase 24	1.16573	Non_DEG	Non_DEG
12021	HOTAIRM1	ENSG00000233429	0.70968	3.88529	3.6473	0.0682916	0.999947	HOXA transcript antisense RNA, myeloid-specific 1	1.16563	Non_DEG	Non_DEG
54	SLC25A5	ENSG00000005022	-0.464564	8.25564	3.64339	0.0684296	0.999947	solute carrier family 25 member 5	1.16476	Non_DEG	Non_DEG
8881	COMMD1	ENSG00000173163	0.381362	5.92936	3.63982	0.068556	0.999947	copper metabolism domain containing 1	1.16395	Non_DEG	Non_DEG
10642	ACSL5	ENSG00000197142	-0.613581	6.12828	3.63732	0.0686448	0.999947	acyl-CoA synthetase long chain family member 5	1.16339	Non_DEG	Non_DEG
2823	TIMELESS	ENSG00000111602	-2.19717	3.42102	3.63697	0.0686571	0.999947	timeless circadian regulator	1.16331	Non_DEG	Non_DEG
10636	ZGPAT	ENSG00000197114	-0.729017	5.93015	3.63646	0.0686753	0.999947	zinc finger CCCH-type and G-patch domain containing	1.1632	Non_DEG	Non_DEG
3831	ACOT9	ENSG00000123130	-0.558506	5.31928	3.63372	0.0687723	0.999947	acyl-CoA thioesterase 9	1.16259	Non_DEG	Non_DEG
3421	TNFSF4	ENSG00000117586	-3.27004	0.220776	3.63354	0.0687788	0.999947	TNF superfamily member 4	1.16255	Non_DEG	Non_DEG
5082	CIDEB	ENSG00000136305	-0.549135	5.05657	3.62894	0.0689429	0.999947	cell death-inducing DFFA-like effector b	1.16151	Non_DEG	Non_DEG
9136	DRAP1	ENSG00000175550	0.289059	7.60649	3.6225	0.0691728	0.999947	DR1 associated protein 1	1.16006	Non_DEG	Non_DEG
9901	UQCR10	ENSG00000184076	0.413265	7.83529	3.61878	0.0693062	0.999947	ubiquinol-cytochrome c reductase, complex III subunit X	1.15923	Non_DEG	Non_DEG
2135	TRPS1	ENSG00000104447	1.03943	3.37138	3.60346	0.0698584	0.999947	transcriptional repressor GATA binding 1	1.15578	Non_DEG	Non_DEG
9570	ZNF571	ENSG00000180479	1.10899	4.91433	3.60279	0.0698826	0.999947	zinc finger protein 571	1.15563	Non_DEG	Non_DEG
194	FYN	ENSG00000010810	0.262961	8.71035	3.59864	0.070033	0.999947	FYN proto-oncogene, Src family tyrosine kinase	1.1547	Non_DEG	Non_DEG
12898	FXYD1	ENSG00000266964	1.59682	-0.295201	3.5923	0.0702637	0.999947	FXYD domain containing ion transport regulator 1	1.15327	Non_DEG	Non_DEG
6018	LPP	ENSG00000145012	0.434289	5.68846	3.5889	0.0703878	0.999947	LIM domain containing preferred translocation partner in lipoma	1.1525	Non_DEG	Non_DEG
1684	IL2RB	ENSG00000100385	-0.439122	6.37279	3.58681	0.070464	0.999947	interleukin 2 receptor subunit beta	1.15203	Non_DEG	Non_DEG
10965	PRMT6	ENSG00000198890	-2.27231	2.17251	3.584	0.070567	0.999947	protein arginine methyltransferase 6	1.1514	Non_DEG	Non_DEG
179	UQCRC1	ENSG00000010256	-0.39046	7.29865	3.58131	0.0706655	0.999947	ubiquinol-cytochrome c reductase core protein 1	1.15079	Non_DEG	Non_DEG
7540	TTC14	ENSG00000163728	0.45613	6.27171	3.5803	0.0707027	0.999947	tetratricopeptide repeat domain 14	1.15056	Non_DEG	Non_DEG
10466	ZNF766	ENSG00000196214	0.457161	5.9341	3.57904	0.070749	0.999947	zinc finger protein 766	1.15028	Non_DEG	Non_DEG
4537	MGAT1	ENSG00000131446	-0.642164	5.32505	3.57898	0.0707512	0.999947	mannosyl (alpha-1,3-)-glycoprotein beta-1,2-N-acetylglucosaminyltransferase	1.15027	Non_DEG	Non_DEG
8026	PLK1	ENSG00000166851	-3.47018	2.43105	3.5783	0.070776	0.999947	polo like kinase 1	1.15011	Non_DEG	Non_DEG
10129	ZNF529	ENSG00000186020	-0.849868	4.5665	3.57474	0.0709072	0.999947	zinc finger protein 529	1.14931	Non_DEG	Non_DEG
7311	C1orf123	ENSG00000162384	0.470052	6.16099	3.55272	0.0717232	0.999947	chromosome 1 open reading frame 123	1.14434	Non_DEG	Non_DEG
2590	AKAP10	ENSG00000108599	0.508583	5.48038	3.55099	0.0717876	0.999947	A-kinase anchoring protein 10	1.14395	Non_DEG	Non_DEG
7368	DDR2	ENSG00000162733	3.262	1.05413	3.55044	0.0718083	0.999947	discoidin domain receptor tyrosine kinase 2	1.14383	Non_DEG	Non_DEG
302	ZDHHC6	ENSG00000023041	0.376755	6.60686	3.5501	0.0718209	0.999947	zinc finger DHHC-type containing 6	1.14375	Non_DEG	Non_DEG
10622	ZNF441	ENSG00000197044	2.06234	3.17485	3.54851	0.0718804	0.999947	zinc finger protein 441	1.14339	Non_DEG	Non_DEG
11586	FAM228B	ENSG00000219626	0.890474	3.99659	3.54491	0.0720153	0.999947	family with sequence similarity 228 member B	1.14258	Non_DEG	Non_DEG
8815	WASHC2C	ENSG00000172661	-0.606694	5.57556	3.54433	0.0720372	0.999947	WASH complex subunit 2C	1.14244	Non_DEG	Non_DEG
5718	SLC39A3	ENSG00000141873	-0.572641	5.02037	3.53407	0.0724231	0.999947	solute carrier family 39 member 3	1.14012	Non_DEG	Non_DEG
1652	MCM5	ENSG00000100297	-0.992098	6.04271	3.52685	0.0726957	0.999947	minichromosome maintenance complex component 5	1.13849	Non_DEG	Non_DEG
1049	PIK3C3	ENSG00000078142	0.753067	5.29362	3.52573	0.0727383	0.999947	phosphatidylinositol 3-kinase catalytic subunit type 3	1.13824	Non_DEG	Non_DEG
562	ITIH4	ENSG00000055955	-1.81689	1.90598	3.51761	0.0730468	0.999947	inter-alpha-trypsin inhibitor heavy chain family member 4	1.1364	Non_DEG	Non_DEG
3494	MYL12B	ENSG00000118680	0.358141	9.97151	3.51148	0.0732809	0.999947	myosin light chain 12B	1.13501	Non_DEG	Non_DEG
7130	ICOSLG	ENSG00000160223	3.1857	0.216443	3.50969	0.0733495	0.999947	inducible T cell costimulator ligand	1.1346	Non_DEG	Non_DEG
3196	CCT4	ENSG00000115484	-0.416053	6.96585	3.50886	0.0733812	0.999947	chaperonin containing TCP1 subunit 4	1.13441	Non_DEG	Non_DEG
7617	SHISA5	ENSG00000164054	0.306121	8.47182	3.50861	0.0733909	0.999947	shisa family member 5	1.13436	Non_DEG	Non_DEG
1517	IFT74	ENSG00000096872	0.817407	3.98816	3.50603	0.0734897	0.999947	intraflagellar transport 74	1.13377	Non_DEG	Non_DEG
9367	ODF3B	ENSG00000177989	0.855172	3.71174	3.50441	0.0735517	0.999947	outer dense fiber of sperm tails 3B	1.13341	Non_DEG	Non_DEG
8353	SLC35G2	ENSG00000168917	2.50832	1.04071	3.50182	0.0736514	0.999947	solute carrier family 35 member G2	1.13282	Non_DEG	Non_DEG
2653	ELF2	ENSG00000109381	0.415888	6.33897	3.49987	0.0737262	0.999947	E74 like ETS transcription factor 2	1.13238	Non_DEG	Non_DEG
12230	RBM14	ENSG00000239306	-1.04797	4.01356	3.49325	0.0739819	0.999947	RNA binding motif protein 14	1.13087	Non_DEG	Non_DEG
4976	CCT7	ENSG00000135624	-0.346246	7.71726	3.48187	0.0744234	0.999947	chaperonin containing TCP1 subunit 7	1.12829	Non_DEG	Non_DEG
307	ERP44	ENSG00000023318	0.290642	7.47736	3.48071	0.0744685	0.999947	endoplasmic reticulum protein 44	1.12803	Non_DEG	Non_DEG
7415	CFAP36	ENSG00000163001	-0.610307	4.42246	3.47941	0.0745191	0.999947	cilia and flagella associated protein 36	1.12773	Non_DEG	Non_DEG
2245	TJP3	ENSG00000105289	-2.48693	1.33892	3.47623	0.074643	0.999947	tight junction protein 3	1.12701	Non_DEG	Non_DEG
10593	ANKRD36B	ENSG00000196912	0.36688	7.26485	3.47121	0.0748395	0.999947	ankyrin repeat domain 36B	1.12587	Non_DEG	Non_DEG
5766	RPL13A	ENSG00000142541	-0.241242	10.814	3.46783	0.0749721	0.999947	ribosomal protein L13a	1.1251	Non_DEG	Non_DEG
2026	COTL1	ENSG00000103187	-0.926751	8.08841	3.46581	0.0750513	0.999947	coactosin like F-actin binding protein 1	1.12464	Non_DEG	Non_DEG
2324	RUNDC3B	ENSG00000105784	3.22807	0.313493	3.45833	0.0753458	0.999947	RUN domain containing 3B	1.12294	Non_DEG	Non_DEG
2012	SLC7A6	ENSG00000103064	-0.925993	4.47844	3.45725	0.0753884	0.999947	solute carrier family 7 member 6	1.1227	Non_DEG	Non_DEG
11443	DNASE1	ENSG00000213918	-0.944052	3.86119	3.45592	0.0754411	0.999947	deoxyribonuclease 1	1.12239	Non_DEG	Non_DEG
6201	FBXO25	ENSG00000147364	0.459856	5.68248	3.4515	0.0756161	0.999947	F-box protein 25	1.12139	Non_DEG	Non_DEG
3698	AKAP1	ENSG00000121057	-1.40012	3.17768	3.44809	0.0757512	0.999947	A-kinase anchoring protein 1	1.12061	Non_DEG	Non_DEG
12972	HMGN3-AS1	ENSG00000270362	2.21202	-0.193776	3.4477	0.0757666	0.999947	HMGN3 antisense RNA 1	1.12052	Non_DEG	Non_DEG
9801	NEB	ENSG00000183091	2.86669	0.927175	3.44579	0.0758428	0.999947	nebulin	1.12009	Non_DEG	Non_DEG
2464	RGP1	ENSG00000107185	-1.64721	2.50543	3.44425	0.0759038	0.999947	RGP1 homolog, RAB6A GEF complex partner 1	1.11974	Non_DEG	Non_DEG
6180	NDUFB11	ENSG00000147123	0.289341	7.4976	3.44381	0.0759213	0.999947	NADH:ubiquinone oxidoreductase subunit B11	1.11964	Non_DEG	Non_DEG
2766	CLEC2B	ENSG00000110852	0.357863	8.23144	3.43837	0.0761382	0.999947	C-type lectin domain family 2 member B	1.1184	Non_DEG	Non_DEG
5127	ABI1	ENSG00000136754	0.323517	7.34039	3.43715	0.0761871	0.999947	abl interactor 1	1.11812	Non_DEG	Non_DEG
2790	PRR4	ENSG00000111215	0.707054	4.02383	3.42996	0.0764754	0.999947	proline rich 4 (lacrimal)	1.11648	Non_DEG	Non_DEG
3290	KIAA1324	ENSG00000116299	-2.61101	1.74676	3.42818	0.0765468	0.999947	KIAA1324	1.11607	Non_DEG	Non_DEG
6296	ST8SIA6	ENSG00000148488	2.3743	0.965043	3.42476	0.0766842	0.999947	ST8 alpha-N-acetyl-neuraminide alpha-2,8-sialyltransferase 6	1.11529	Non_DEG	Non_DEG
1066	CBFA2T2	ENSG00000078699	-0.483446	5.33471	3.42343	0.0767381	0.999947	CBFA2/RUNX1 translocation partner 2	1.11499	Non_DEG	Non_DEG
885	ZFYVE26	ENSG00000072121	1.19768	3.03976	3.4228	0.0767634	0.999947	zinc finger FYVE-type containing 26	1.11485	Non_DEG	Non_DEG
9088	MRPS22	ENSG00000175110	0.567353	5.92164	3.42201	0.0767953	0.999947	mitochondrial ribosomal protein S22	1.11467	Non_DEG	Non_DEG
1052	TULP3	ENSG00000078246	-1.1599	3.61496	3.4199	0.0768803	0.999947	tubby like protein 3	1.11419	Non_DEG	Non_DEG
4118	XRCC3	ENSG00000126215	-1.82223	1.71135	3.41662	0.0770131	0.999947	X-ray repair cross complementing 3	1.11344	Non_DEG	Non_DEG
11936	ITPR1-AS1	ENSG00000231249	-3.02338	-1.7718	3.41559	0.0770547	0.999947	ITPR1 antisense RNA 1 (head to head)	1.1132	Non_DEG	Non_DEG
1748	MTHFD1	ENSG00000100714	-0.835009	5.64598	3.41407	0.0771164	0.999947	methylenetetrahydrofolate dehydrogenase, cyclohydrolase and formyltetrahydrofolate synthetase 1	1.11285	Non_DEG	Non_DEG
916	MCM2	ENSG00000073111	-2.16419	4.71764	3.40795	0.0773649	0.999947	minichromosome maintenance complex component 2	1.11146	Non_DEG	Non_DEG
6476	VIPAS39	ENSG00000151445	-1.40892	3.74518	3.39877	0.0777393	0.999947	VPS33B interacting protein, apical-basolateral polarity regulator, spe-39 homolog	1.10936	Non_DEG	Non_DEG
10652	C1D	ENSG00000197223	0.522352	6.08036	3.39818	0.0777633	0.999947	C1D nuclear receptor corepressor	1.10923	Non_DEG	Non_DEG
12369	NME2	ENSG00000243678	-0.365533	7.2486	3.39572	0.0778641	0.999947	NME/NM23 nucleoside diphosphate kinase 2	1.10866	Non_DEG	Non_DEG
3049	TIMMDC1	ENSG00000113845	-0.408632	6.24677	3.39515	0.0778876	0.999947	translocase of inner mitochondrial membrane domain containing 1	1.10853	Non_DEG	Non_DEG
4262	APOL3	ENSG00000128284	-0.821203	5.69174	3.393	0.0779759	0.999947	apolipoprotein L3	1.10804	Non_DEG	Non_DEG
4798	ARL8B	ENSG00000134108	0.444518	5.93385	3.39193	0.0780197	0.999947	ADP ribosylation factor like GTPase 8B	1.1078	Non_DEG	Non_DEG
12864	OTUD7B	ENSG00000264522	2.0335	2.40148	3.38975	0.0781095	0.999947	OTU deubiquitinase 7B	1.1073	Non_DEG	Non_DEG
1516	HNRNPH3	ENSG00000096746	0.297904	7.61844	3.38862	0.0781559	0.999947	heterogeneous nuclear ribonucleoprotein H3	1.10704	Non_DEG	Non_DEG
6307	DNAJB12	ENSG00000148719	0.528174	5.03852	3.38596	0.0782652	0.999947	DnaJ heat shock protein family (Hsp40) member B12	1.10643	Non_DEG	Non_DEG
11029	PCMTD2	ENSG00000203880	-0.543614	5.4524	3.38581	0.0782716	0.999947	protein-L-isoaspartate (D-aspartate) O-methyltransferase domain containing 2	1.1064	Non_DEG	Non_DEG
3954	SLC17A3	ENSG00000124564	-2.68213	1.66763	3.38278	0.0783968	0.999947	solute carrier family 17 member 3	1.1057	Non_DEG	Non_DEG
9416	ERN1	ENSG00000178607	-0.487397	7.00878	3.3771	0.0786318	0.999947	endoplasmic reticulum to nucleus signaling 1	1.1044	Non_DEG	Non_DEG
6905	DHRS1	ENSG00000157379	-0.634292	4.55332	3.37383	0.0787675	0.999947	dehydrogenase/reductase 1	1.10365	Non_DEG	Non_DEG
9898	DENND5A	ENSG00000184014	-0.976216	3.97975	3.37235	0.078829	0.999947	DENN domain containing 5A	1.10331	Non_DEG	Non_DEG
4776	ERG28	ENSG00000133935	0.398904	6.04817	3.37157	0.0788611	0.999947	ergosterol biosynthesis 28 homolog	1.10314	Non_DEG	Non_DEG
5007	PIGC	ENSG00000135845	0.411097	6.2232	3.36761	0.079026	0.999947	phosphatidylinositol glycan anchor biosynthesis class C	1.10223	Non_DEG	Non_DEG
8047	MAPRE2	ENSG00000166974	0.290417	7.7667	3.36718	0.0790442	0.999947	microtubule associated protein RP/EB family member 2	1.10213	Non_DEG	Non_DEG
2750	C11orf58	ENSG00000110696	0.255619	8.51307	3.36551	0.0791138	0.999947	chromosome 11 open reading frame 58	1.10175	Non_DEG	Non_DEG
630	EIF4B	ENSG00000063046	-0.38025	7.07277	3.36366	0.0791911	0.999947	eukaryotic translation initiation factor 4B	1.10132	Non_DEG	Non_DEG
73	ABCB4	ENSG00000005471	3.22832	-0.764967	3.36352	0.079197	0.999947	ATP binding cassette subfamily B member 4	1.10129	Non_DEG	Non_DEG
6630	ING1	ENSG00000153487	-0.599707	4.46116	3.36251	0.0792393	0.999947	inhibitor of growth family member 1	1.10106	Non_DEG	Non_DEG
10012	ANO9	ENSG00000185101	-1.145	3.79546	3.36117	0.0792951	0.999947	anoctamin 9	1.10075	Non_DEG	Non_DEG
1423	CMTM6	ENSG00000091317	-0.355654	6.89876	3.35011	0.0797597	0.999947	CKLF like MARVEL transmembrane domain containing 6	1.09822	Non_DEG	Non_DEG
4089	S1PR4	ENSG00000125910	-0.438076	6.72625	3.34934	0.079792	0.999947	sphingosine-1-phosphate receptor 4	1.09804	Non_DEG	Non_DEG
5325	DUSP5	ENSG00000138166	-0.598788	5.27609	3.34843	0.0798303	0.999947	dual specificity phosphatase 5	1.09783	Non_DEG	Non_DEG
3726	B4GALT4	ENSG00000121578	0.491138	5.48041	3.34253	0.0800798	0.999947	beta-1,4-galactosyltransferase 4	1.09648	Non_DEG	Non_DEG
12943	MAGIX	ENSG00000269313	-2.62665	1.03193	3.3424	0.0800851	0.999947	MAGI family member, X-linked	1.09645	Non_DEG	Non_DEG
1401	CERS4	ENSG00000090661	-0.996037	2.77098	3.33933	0.0802153	0.999947	ceramide synthase 4	1.09574	Non_DEG	Non_DEG
134	DNAJC11	ENSG00000007923	-0.911158	4.54386	3.33814	0.0802657	0.999947	DnaJ heat shock protein family (Hsp40) member C11	1.09547	Non_DEG	Non_DEG
9579	PCGF5	ENSG00000180628	0.359775	7.25206	3.33744	0.0802956	0.999947	polycomb group ring finger 5	1.09531	Non_DEG	Non_DEG
7827	SKA3	ENSG00000165480	-3.2062	2.00381	3.33271	0.0804966	0.999947	spindle and kinetochore associated complex subunit 3	1.09422	Non_DEG	Non_DEG
4005	RAP2A	ENSG00000125249	0.771915	4.55662	3.3322	0.0805182	0.999947	RAP2A, member of RAS oncogene family	1.09411	Non_DEG	Non_DEG
9096	DDIT3	ENSG00000175197	0.672152	7.64371	3.33043	0.0805939	0.999947	DNA damage inducible transcript 3	1.0937	Non_DEG	Non_DEG
6617	TMEM87B	ENSG00000153214	0.815811	4.048	3.32862	0.0806709	0.999947	transmembrane protein 87B	1.09328	Non_DEG	Non_DEG
12653	LINC00944	ENSG00000256128	0.858004	4.04706	3.32542	0.0808076	0.999947	long intergenic non-protein coding RNA 944	1.09255	Non_DEG	Non_DEG
9628	C4orf50	ENSG00000181215	-2.73091	-0.0661471	3.32273	0.0809228	0.999947	chromosome 4 open reading frame 50	1.09193	Non_DEG	Non_DEG
5792	BCL10	ENSG00000142867	0.656914	4.79082	3.32204	0.0809524	0.999947	B cell CLL/lymphoma 10	1.09177	Non_DEG	Non_DEG
5606	KIFC3	ENSG00000140859	1.97064	2.68581	3.31975	0.0810507	0.999947	kinesin family member C3	1.09124	Non_DEG	Non_DEG
12652	ZNF432	ENSG00000256087	-1.02471	3.2416	3.31863	0.0810987	0.999947	zinc finger protein 432	1.09099	Non_DEG	Non_DEG
8321	FAM178B	ENSG00000168754	-3.00871	-0.423894	3.31576	0.081222	0.999947	family with sequence similarity 178 member B	1.09033	Non_DEG	Non_DEG
5008	RC3H1	ENSG00000135870	-0.483044	5.15673	3.30862	0.0815299	0.999947	ring finger and CCCH-type domains 1	1.08868	Non_DEG	Non_DEG
8129	KMT2D	ENSG00000167548	-0.561697	4.02512	3.30675	0.0816109	0.999947	lysine methyltransferase 2D	1.08825	Non_DEG	Non_DEG
6480	C4orf33	ENSG00000151470	0.701888	4.85612	3.30211	0.0818116	0.999947	chromosome 4 open reading frame 33	1.08719	Non_DEG	Non_DEG
6901	DHRS4	ENSG00000157326	-0.560966	4.51196	3.29945	0.0819271	0.999947	dehydrogenase/reductase 4	1.08657	Non_DEG	Non_DEG
1026	SNRPA	ENSG00000077312	-0.435641	6.41459	3.2987	0.0819598	0.999947	small nuclear ribonucleoprotein polypeptide A	1.0864	Non_DEG	Non_DEG
13032	PAXIP1-AS1	ENSG00000273344	-1.16435	3.14732	3.29807	0.0819873	0.999947	PAXIP1 antisense RNA 1 (head to head)	1.08625	Non_DEG	Non_DEG
2732	HIPK3	ENSG00000110422	-0.468372	5.46466	3.2973	0.0820205	0.999947	homeodomain interacting protein kinase 3	1.08608	Non_DEG	Non_DEG
2265	NAPA	ENSG00000105402	0.295482	7.61915	3.29645	0.0820577	0.999947	NSF attachment protein alpha	1.08588	Non_DEG	Non_DEG
1527	TMED1	ENSG00000099203	0.596534	4.71015	3.29411	0.0821594	0.999947	transmembrane p24 trafficking protein 1	1.08534	Non_DEG	Non_DEG
10966	SHISA4	ENSG00000198892	-3.15127	0.5854	3.29323	0.0821981	0.999947	shisa family member 4	1.08514	Non_DEG	Non_DEG
5697	CBX4	ENSG00000141582	-0.491611	4.7183	3.29229	0.0822387	0.999947	chromobox 4	1.08492	Non_DEG	Non_DEG
10607	ANXA4	ENSG00000196975	0.59348	6.146	3.28715	0.0824634	0.999947	annexin A4	1.08374	Non_DEG	Non_DEG
9317	ATOX1	ENSG00000177556	0.428484	5.1851	3.28711	0.0824652	0.999947	antioxidant 1 copper chaperone	1.08373	Non_DEG	Non_DEG
1836	SEC23B	ENSG00000101310	-0.671566	5.36159	3.28589	0.0825187	0.999947	Sec23 homolog B, coat complex II component	1.08345	Non_DEG	Non_DEG
11394	TTLL13P	ENSG00000213471	2.82143	0.351236	3.28525	0.0825468	0.999947	tubulin tyrosine ligase like 13, pseudogene	1.0833	Non_DEG	Non_DEG
4022	ARMC7	ENSG00000125449	-1.99375	0.830028	3.28297	0.0826469	0.999947	armadillo repeat containing 7	1.08277	Non_DEG	Non_DEG
3286	STXBP3	ENSG00000116266	0.433591	6.62677	3.2819	0.0826939	0.999947	syntaxin binding protein 3	1.08253	Non_DEG	Non_DEG
10347	C22orf34	ENSG00000188511	-1.93225	1.38238	3.28179	0.0826986	0.999947	chromosome 22 open reading frame 34	1.0825	Non_DEG	Non_DEG
13195	DPRXP3	ENSG00000282308	-2.71184	-1.38824	3.28167	0.0827041	0.999947	divergent-paired related homeobox pseudogene 3	1.08247	Non_DEG	Non_DEG
120	GAS7	ENSG00000007237	-0.78488	3.66728	3.2769	0.0829136	0.999947	growth arrest specific 7	1.08137	Non_DEG	Non_DEG
2262	BABAM1	ENSG00000105393	-0.395555	6.35608	3.26947	0.0832419	0.999947	BRISC and BRCA1 A complex member 1	1.07966	Non_DEG	Non_DEG
2411	GLI3	ENSG00000106571	3.44075	-0.0656052	3.26929	0.0832495	0.999947	GLI family zinc finger 3	1.07962	Non_DEG	Non_DEG
4964	KCNH3	ENSG00000135519	3.31583	0.0700391	3.26621	0.0833861	0.999947	potassium voltage-gated channel subfamily H member 3	1.07891	Non_DEG	Non_DEG
5553	TSPAN3	ENSG00000140391	0.445646	5.68638	3.26457	0.0834589	0.999947	tetraspanin 3	1.07853	Non_DEG	Non_DEG
4681	MUTYH	ENSG00000132781	-1.00522	4.59506	3.26402	0.0834833	0.999947	mutY DNA glycosylase	1.0784	Non_DEG	Non_DEG
4979	DYSF	ENSG00000135636	2.1197	2.14397	3.25882	0.0837145	0.999947	dysferlin	1.0772	Non_DEG	Non_DEG
10537	MME	ENSG00000196549	-2.75001	1.74674	3.24973	0.0841204	0.999947	membrane metalloendopeptidase	1.0751	Non_DEG	Non_DEG
12323	RPL7AP31	ENSG00000242083	-3.08419	-1.20664	3.24851	0.0841753	0.999947	ribosomal protein L7a pseudogene 31	1.07482	Non_DEG	Non_DEG
3592	TMEM214	ENSG00000119777	-0.849379	4.68049	3.24657	0.084262	0.999947	transmembrane protein 214	1.07437	Non_DEG	Non_DEG
3198	EHBP1	ENSG00000115504	-0.882908	4.34034	3.24048	0.0845358	0.999947	EH domain binding protein 1	1.07296	Non_DEG	Non_DEG
8414	PTK2	ENSG00000169398	3.10748	-0.0941494	3.24027	0.0845453	0.999947	protein tyrosine kinase 2	1.07291	Non_DEG	Non_DEG
12286	NSUN6	ENSG00000241058	-0.653761	4.30195	3.24003	0.0845561	0.999947	NOP2/Sun RNA methyltransferase family member 6	1.07285	Non_DEG	Non_DEG
5525	PTGR2	ENSG00000140043	-1.29487	3.0639	3.23758	0.0846668	0.999947	prostaglandin reductase 2	1.07229	Non_DEG	Non_DEG
2912	E2F3	ENSG00000112242	-1.05394	3.36075	3.23563	0.0847548	0.999947	E2F transcription factor 3	1.07184	Non_DEG	Non_DEG
7892	TC2N	ENSG00000165929	-0.307989	8.48621	3.23295	0.084876	0.999947	tandem C2 domains, nuclear	1.07122	Non_DEG	Non_DEG
4243	SGCE	ENSG00000127990	2.58834	0.8948	3.2309	0.0849686	0.999947	sarcoglycan epsilon	1.07074	Non_DEG	Non_DEG
3135	PIKFYVE	ENSG00000115020	0.643548	5.1969	3.22541	0.085218	0.999947	phosphoinositide kinase, FYVE-type zinc finger containing	1.06947	Non_DEG	Non_DEG
2822	CNOT2	ENSG00000111596	0.32821	7.54304	3.22268	0.085342	0.999947	CCR4-NOT transcription complex subunit 2	1.06884	Non_DEG	Non_DEG
10560	HSH2D	ENSG00000196684	0.592812	6.55526	3.21964	0.0854807	0.999947	hematopoietic SH2 domain containing	1.06813	Non_DEG	Non_DEG
2993	RNF130	ENSG00000113269	0.546569	5.75509	3.21903	0.0855088	0.999947	ring finger protein 130	1.06799	Non_DEG	Non_DEG
10427	ZKSCAN3	ENSG00000189298	-2.60609	1.46351	3.21862	0.0855273	0.999947	zinc finger with KRAB and SCAN domains 3	1.0679	Non_DEG	Non_DEG
4318	MBD4	ENSG00000129071	0.384847	6.24766	3.21827	0.0855434	0.999947	methyl-CpG binding domain 4, DNA glycosylase	1.06781	Non_DEG	Non_DEG
6958	XKR8	ENSG00000158156	-1.20952	3.54481	3.21432	0.0857239	0.999947	XK related 8	1.0669	Non_DEG	Non_DEG
3859	TUBA1B	ENSG00000123416	-0.686888	9.70122	3.21274	0.085796	0.999947	tubulin alpha 1b	1.06653	Non_DEG	Non_DEG
7726	BRI3	ENSG00000164713	0.846351	3.05117	3.21063	0.085893	0.999947	brain protein I3	1.06604	Non_DEG	Non_DEG
3114	EIF1B	ENSG00000114784	0.476225	6.87148	3.2067	0.0860735	0.999947	eukaryotic translation initiation factor 1B	1.06513	Non_DEG	Non_DEG
8025	TERF2IP	ENSG00000166848	-0.371067	7.90691	3.20631	0.0860915	0.999947	TERF2 interacting protein	1.06504	Non_DEG	Non_DEG
10763	S100A6	ENSG00000197956	0.369599	9.24483	3.20496	0.0861536	0.999947	S100 calcium binding protein A6	1.06473	Non_DEG	Non_DEG
9370	LRRC75B	ENSG00000178026	3.22024	-0.563852	3.20425	0.086186	0.999947	leucine rich repeat containing 75B	1.06456	Non_DEG	Non_DEG
383	TMSB10	ENSG00000034510	0.316731	11.3066	3.2037	0.0862113	0.999947	thymosin beta 10	1.06444	Non_DEG	Non_DEG
6467	FAM177A1	ENSG00000151327	0.608231	6.41105	3.19717	0.0865128	0.999947	family with sequence similarity 177 member A1	1.06292	Non_DEG	Non_DEG
10014	FAM43A	ENSG00000185112	-1.96644	2.28255	3.19696	0.0865228	0.999947	family with sequence similarity 43 member A	1.06287	Non_DEG	Non_DEG
1691	ACO2	ENSG00000100412	-0.457727	6.04491	3.19496	0.0866153	0.999947	aconitase 2	1.06241	Non_DEG	Non_DEG
10453	WDSUB1	ENSG00000196151	0.670021	4.32479	3.18815	0.0869316	0.999947	WD repeat, sterile alpha motif and U-box domain containing 1	1.06082	Non_DEG	Non_DEG
4217	PKMYT1	ENSG00000127564	-2.25181	2.31552	3.18792	0.0869421	0.999947	protein kinase, membrane associated tyrosine/threonine 1	1.06077	Non_DEG	Non_DEG
10205	BCR	ENSG00000186716	0.607728	5.65854	3.18781	0.0869471	0.999947	BCR, RhoGEF and GTPase activating protein	1.06074	Non_DEG	Non_DEG
8358	MFF	ENSG00000168958	0.289545	6.84333	3.18728	0.086972	0.999947	mitochondrial fission factor	1.06062	Non_DEG	Non_DEG
6381	DSN1	ENSG00000149636	-1.11401	3.99088	3.17603	0.0874973	0.999947	DSN1 homolog, MIS12 kinetochore complex component	1.05801	Non_DEG	Non_DEG
4062	VASP	ENSG00000125753	-0.605559	4.40956	3.173	0.0876393	0.999947	vasodilator stimulated phosphoprotein	1.0573	Non_DEG	Non_DEG
560	PUM2	ENSG00000055917	0.330582	6.73741	3.1701	0.0877757	0.999947	pumilio RNA binding family member 2	1.05663	Non_DEG	Non_DEG
3536	PTPA	ENSG00000119383	-0.893257	3.02516	3.16995	0.0877829	0.999947	protein phosphatase 2 phosphatase activator	1.05659	Non_DEG	Non_DEG
2703	EHD1	ENSG00000110047	-0.459196	6.57451	3.16409	0.0880588	0.999947	EH domain containing 1	1.05523	Non_DEG	Non_DEG
288	MNAT1	ENSG00000020426	0.451421	5.53716	3.16359	0.0880826	0.999947	MNAT1, CDK activating kinase assembly factor	1.05511	Non_DEG	Non_DEG
9614	TRAPPC5	ENSG00000181029	0.396289	6.86257	3.16339	0.0880918	0.999947	trafficking protein particle complex 5	1.05506	Non_DEG	Non_DEG
11973	SMIM26	ENSG00000232388	0.300549	6.54722	3.16253	0.0881323	0.999947	small integral membrane protein 26	1.05486	Non_DEG	Non_DEG
7262	RAVER1	ENSG00000161847	-1.21865	2.42717	3.16072	0.0882182	0.999947	ribonucleoprotein, PTB binding 1	1.05444	Non_DEG	Non_DEG
6601	CDYL	ENSG00000153046	-0.692864	4.12966	3.15901	0.0882992	0.999947	chromodomain Y like	1.05404	Non_DEG	Non_DEG
9238	RNF152	ENSG00000176641	-2.96667	-0.564886	3.15163	0.0886496	0.999947	ring finger protein 152	1.05232	Non_DEG	Non_DEG
2817	CAND1	ENSG00000111530	-0.333719	6.68413	3.1474	0.088851	0.999947	cullin associated and neddylation dissociated 1	1.05134	Non_DEG	Non_DEG
5583	IQGAP1	ENSG00000140575	0.361416	7.8659	3.14342	0.0890411	0.999947	IQ motif containing GTPase activating protein 1	1.05041	Non_DEG	Non_DEG
2521	LARP4B	ENSG00000107929	-0.645756	4.87485	3.14292	0.0890651	0.999947	La ribonucleoprotein domain family member 4B	1.05029	Non_DEG	Non_DEG
6239	NAPRT	ENSG00000147813	-0.824256	4.77979	3.14149	0.0891334	0.999947	nicotinate phosphoribosyltransferase	1.04996	Non_DEG	Non_DEG
12763	IQCH-AS1	ENSG00000259673	1.58417	2.07056	3.13788	0.0893062	0.999947	IQCH antisense RNA 1	1.04912	Non_DEG	Non_DEG
1463	RFFL	ENSG00000092871	-0.512012	4.45722	3.13753	0.0893229	0.999947	ring finger and FYVE like domain containing E3 ubiquitin protein ligase	1.04904	Non_DEG	Non_DEG
9589	PPA1	ENSG00000180817	-0.46859	6.79763	3.13707	0.0893454	0.999947	pyrophosphatase (inorganic) 1	1.04893	Non_DEG	Non_DEG
8981	GNG5	ENSG00000174021	0.383853	7.55362	3.13593	0.0893998	0.999947	G protein subunit gamma 5	1.04866	Non_DEG	Non_DEG
4286	NDUFA5	ENSG00000128609	0.424308	7.40243	3.1353	0.0894301	0.999947	NADH:ubiquinone oxidoreductase subunit A5	1.04852	Non_DEG	Non_DEG
2259	NOP53	ENSG00000105373	-0.309209	7.6532	3.13212	0.0895833	0.999947	NOP53 ribosome biogenesis factor	1.04777	Non_DEG	Non_DEG
7865	BORCS5	ENSG00000165714	0.616857	4.97172	3.12948	0.0897105	0.999947	BLOC-1 related complex subunit 5	1.04716	Non_DEG	Non_DEG
8592	RPS9	ENSG00000170889	-0.264406	8.18698	3.12713	0.089824	0.999947	ribosomal protein S9	1.04661	Non_DEG	Non_DEG
5535	SERF2	ENSG00000140264	0.234297	10.2179	3.12583	0.0898865	0.999947	small EDRK-rich factor 2	1.04631	Non_DEG	Non_DEG
7140	PCNT	ENSG00000160299	0.575164	5.87453	3.11335	0.0904923	0.999947	pericentrin	1.04339	Non_DEG	Non_DEG
3705	FAM117A	ENSG00000121104	-0.629244	4.90392	3.10757	0.0907746	0.999947	family with sequence similarity 117 member A	1.04204	Non_DEG	Non_DEG
7591	SLBP	ENSG00000163950	-0.88407	6.61159	3.10521	0.0908901	0.999947	stem-loop binding protein	1.04148	Non_DEG	Non_DEG
8612	FEZ2	ENSG00000171055	1.39533	2.22697	3.10435	0.0909322	0.999947	fasciculation and elongation protein zeta 2	1.04128	Non_DEG	Non_DEG
1595	MFNG	ENSG00000100060	-0.880017	6.79468	3.10103	0.0910947	0.999947	MFNG O-fucosylpeptide 3-beta-N-acetylglucosaminyltransferase	1.04051	Non_DEG	Non_DEG
1602	LGALS1	ENSG00000100097	0.695802	8.22414	3.09663	0.0913112	0.999947	galectin 1	1.03948	Non_DEG	Non_DEG
8320	PKIG	ENSG00000168734	2.05619	2.38746	3.09514	0.0913844	0.999947	cAMP-dependent protein kinase inhibitor gamma	1.03913	Non_DEG	Non_DEG
462	FAM214A	ENSG00000047346	-0.363583	5.88941	3.09512	0.0913856	0.999947	family with sequence similarity 214 member A	1.03912	Non_DEG	Non_DEG
9797	RGPD6	ENSG00000183054	-1.27125	4.29161	3.09318	0.0914814	0.999947	RANBP2-like and GRIP domain containing 6	1.03867	Non_DEG	Non_DEG
1611	EIF3L	ENSG00000100129	-0.334492	7.74415	3.09261	0.0915092	0.999947	eukaryotic translation initiation factor 3 subunit L	1.03854	Non_DEG	Non_DEG
11946	DIRC3	ENSG00000231672	3.03793	-0.0553731	3.09136	0.0915712	0.999947	disrupted in renal carcinoma 3	1.03824	Non_DEG	Non_DEG
6742	CDK19	ENSG00000155111	1.12281	3.45853	3.08534	0.0918692	0.999947	cyclin dependent kinase 19	1.03683	Non_DEG	Non_DEG
4232	ECHS1	ENSG00000127884	-0.480303	6.37041	3.08363	0.0919536	0.999947	enoyl-CoA hydratase, short chain 1	1.03643	Non_DEG	Non_DEG
2845	NT5DC3	ENSG00000111696	-1.94325	0.604251	3.08284	0.091993	0.999947	5'-nucleotidase domain containing 3	1.03625	Non_DEG	Non_DEG
5924	HNRNPLL	ENSG00000143889	-0.558504	6.05577	3.07822	0.0922226	0.999947	heterogeneous nuclear ribonucleoprotein L like	1.03516	Non_DEG	Non_DEG
12551	THAP9-AS1	ENSG00000251022	0.482466	5.92657	3.07746	0.0922606	0.999947	THAP9 antisense RNA 1	1.03498	Non_DEG	Non_DEG
1215	CD82	ENSG00000085117	-1.29641	4.68164	3.07096	0.0925853	0.999947	CD82 molecule	1.03346	Non_DEG	Non_DEG
4809	PTPN22	ENSG00000134242	0.266274	7.59008	3.07074	0.0925959	0.999947	protein tyrosine phosphatase, non-receptor type 22	1.03341	Non_DEG	Non_DEG
1004	TPD52	ENSG00000076554	-0.715947	5.41463	3.07008	0.092629	0.999947	tumor protein D52	1.03325	Non_DEG	Non_DEG
4327	PIMREG	ENSG00000129195	3.33684	-0.17428	3.06539	0.0928643	0.999947	PICALM interacting mitotic regulator	1.03215	Non_DEG	Non_DEG
11890	RPL4P6	ENSG00000230071	3.18623	0.0335703	3.06477	0.0928953	0.999947	ribosomal protein L4 pseudogene 6	1.03201	Non_DEG	Non_DEG
623	MRPS24	ENSG00000062582	0.312878	6.67333	3.06416	0.0929261	0.999947	mitochondrial ribosomal protein S24	1.03186	Non_DEG	Non_DEG
10516	ZNF775	ENSG00000196456	-0.766214	3.43782	3.05943	0.0931637	0.999947	zinc finger protein 775	1.03075	Non_DEG	Non_DEG
7678	RICTOR	ENSG00000164327	0.31801	7.05819	3.05853	0.0932094	0.999947	RPTOR independent companion of MTOR complex 2	1.03054	Non_DEG	Non_DEG
8946	PSMD1	ENSG00000173692	-0.492193	6.51844	3.05733	0.0932697	0.999947	proteasome 26S subunit, non-ATPase 1	1.03026	Non_DEG	Non_DEG
12556	ZNF345	ENSG00000251247	1.55564	3.47885	3.05723	0.0932748	0.999947	zinc finger protein 345	1.03024	Non_DEG	Non_DEG
8371	MECP2	ENSG00000169057	0.398351	5.97225	3.05647	0.0933129	0.999947	methyl-CpG binding protein 2	1.03006	Non_DEG	Non_DEG
1917	ZC3H12B	ENSG00000102053	-2.25718	0.929027	3.05504	0.0933854	0.999947	zinc finger CCCH-type containing 12B	1.02972	Non_DEG	Non_DEG
8564	GTSF1	ENSG00000170627	0.785855	3.99561	3.05467	0.0934041	0.999947	gametocyte specific factor 1	1.02963	Non_DEG	Non_DEG
12283	PLCXD2	ENSG00000240891	-0.712509	4.43412	3.05325	0.0934757	0.999947	phosphatidylinositol specific phospholipase C X domain containing 2	1.0293	Non_DEG	Non_DEG
8834	RAB37	ENSG00000172794	-0.678312	5.63823	3.04746	0.0937691	0.999947	RAB37, member RAS oncogene family	1.02794	Non_DEG	Non_DEG
8820	ZNF738	ENSG00000172687	1.49282	2.70992	3.04571	0.0938579	0.999947	zinc finger protein 738	1.02753	Non_DEG	Non_DEG
6862	FBXO32	ENSG00000156804	0.469937	6.01198	3.04093	0.0941011	0.999947	F-box protein 32	1.02641	Non_DEG	Non_DEG
8686	ZNF274	ENSG00000171606	-0.506917	4.69532	3.04056	0.0941204	0.999947	zinc finger protein 274	1.02632	Non_DEG	Non_DEG
12438	LINC02325	ENSG00000246084	2.40574	0.512834	3.03607	0.0943495	0.999947	long intergenic non-protein coding RNA 2325	1.02526	Non_DEG	Non_DEG
8571	ATF7	ENSG00000170653	0.650288	4.17747	3.03484	0.0944122	0.999947	activating transcription factor 7	1.02497	Non_DEG	Non_DEG
9916	IRAK1	ENSG00000184216	-0.967737	5.165	3.03441	0.0944344	0.999947	interleukin 1 receptor associated kinase 1	1.02487	Non_DEG	Non_DEG
4786	ELP3	ENSG00000134014	-0.486792	5.66343	3.03267	0.0945235	0.999947	elongator acetyltransferase complex subunit 3	1.02446	Non_DEG	Non_DEG
7381	IER5	ENSG00000162783	-0.577818	7.50333	3.02974	0.0946737	0.999947	immediate early response 5	1.02377	Non_DEG	Non_DEG
6792	RMND1	ENSG00000155906	0.730473	3.92121	3.02889	0.0947175	0.999947	required for meiotic nuclear division 1 homolog	1.02357	Non_DEG	Non_DEG
5425	GABARAPL1	ENSG00000139112	-0.507006	6.07032	3.02715	0.0948068	0.999947	GABA type A receptor associated protein like 1	1.02316	Non_DEG	Non_DEG
6385	YTHDF1	ENSG00000149658	-0.595338	4.87268	3.02617	0.0948573	0.999947	YTH N6-methyladenosine RNA binding protein 1	1.02293	Non_DEG	Non_DEG
4199	LRRC61	ENSG00000127399	-1.83935	3.20171	3.02606	0.0948626	0.999947	leucine rich repeat containing 61	1.0229	Non_DEG	Non_DEG
3774	FAM35A	ENSG00000122376	0.554225	5.28268	3.02457	0.0949393	0.999947	family with sequence similarity 35 member A	1.02255	Non_DEG	Non_DEG
11253	HLA-H	ENSG00000206341	-0.814401	5.40243	3.02275	0.0950334	0.999947	major histocompatibility complex, class I, H (pseudogene)	1.02212	Non_DEG	Non_DEG
3710	ADCY7	ENSG00000121281	-0.612242	5.64696	3.02129	0.0951085	0.999947	adenylate cyclase 7	1.02178	Non_DEG	Non_DEG
2156	PPP2CB	ENSG00000104695	1.10665	3.72404	3.02082	0.0951329	0.999947	protein phosphatase 2 catalytic subunit beta	1.02167	Non_DEG	Non_DEG
10750	MEIG1	ENSG00000197889	3.31396	-0.214648	3.02079	0.0951342	0.999947	meiosis/spermiogenesis associated 1	1.02166	Non_DEG	Non_DEG
3144	SF3B6	ENSG00000115128	0.343744	7.47165	3.01864	0.0952452	0.999947	splicing factor 3b subunit 6	1.02116	Non_DEG	Non_DEG
2144	EEF1D	ENSG00000104529	-0.242259	8.98452	3.01789	0.0952844	0.999947	eukaryotic translation elongation factor 1 delta	1.02098	Non_DEG	Non_DEG
1223	SEH1L	ENSG00000085415	-1.23345	3.5207	3.01758	0.0953004	0.999947	SEH1 like nucleoporin	1.02091	Non_DEG	Non_DEG
2574	ENO3	ENSG00000108515	0.7407	3.80491	3.01512	0.0954274	0.999947	enolase 3	1.02033	Non_DEG	Non_DEG
745	PFKP	ENSG00000067057	-0.50851	5.71914	3.01425	0.0954728	0.999947	phosphofructokinase, platelet	1.02012	Non_DEG	Non_DEG
8630	ZNF672	ENSG00000171161	1.24611	3.88313	3.01352	0.0955103	0.999947	zinc finger protein 672	1.01995	Non_DEG	Non_DEG
9187	IP6K1	ENSG00000176095	-0.668455	4.28207	3.00909	0.0957405	0.999947	inositol hexakisphosphate kinase 1	1.0189	Non_DEG	Non_DEG
1513	ITPR3	ENSG00000096433	-0.924579	4.90482	3.00662	0.095869	0.999947	inositol 1,4,5-trisphosphate receptor type 3	1.01832	Non_DEG	Non_DEG
3802	SMU1	ENSG00000122692	0.399314	6.3247	3.00232	0.0960932	0.999947	SMU1, DNA replication regulator and spliceosomal factor	1.01731	Non_DEG	Non_DEG
3777	RPL5	ENSG00000122406	-0.269769	9.93182	2.99971	0.0962299	0.999947	ribosomal protein L5	1.01669	Non_DEG	Non_DEG
8643	SHCBP1	ENSG00000171241	-2.89968	2.95944	2.99504	0.0964743	0.999947	SHC binding and spindle associated 1	1.01559	Non_DEG	Non_DEG
63	SPPL2B	ENSG00000005206	-0.879472	3.02994	2.99322	0.0965701	0.999947	signal peptide peptidase like 2B	1.01516	Non_DEG	Non_DEG
9342	TMEM94	ENSG00000177728	0.677938	4.49969	2.99307	0.096578	0.999947	transmembrane protein 94	1.01512	Non_DEG	Non_DEG
4607	TRIM22	ENSG00000132274	0.367676	8.6496	2.98715	0.0968892	0.999947	tripartite motif containing 22	1.01372	Non_DEG	Non_DEG
553	FAM114A2	ENSG00000055147	0.809044	4.51818	2.98677	0.0969095	0.999947	family with sequence similarity 114 member A2	1.01363	Non_DEG	Non_DEG
7488	TGFBR2	ENSG00000163513	0.508288	5.82091	2.98355	0.0970791	0.999947	transforming growth factor beta receptor 2	1.01287	Non_DEG	Non_DEG
2529	STN1	ENSG00000107960	-0.493127	6.25872	2.98112	0.0972077	0.999947	STN1, CST complex subunit	1.0123	Non_DEG	Non_DEG
2810	DDX55	ENSG00000111364	-0.66491	4.92799	2.97681	0.0974361	0.999947	DEAD-box helicase 55	1.01128	Non_DEG	Non_DEG
7165	MPZL3	ENSG00000160588	-0.66797	4.90609	2.97592	0.0974835	0.999947	myelin protein zero like 3	1.01107	Non_DEG	Non_DEG
10554	TRAPPC4	ENSG00000196655	0.477276	6.76535	2.97528	0.0975177	0.999947	trafficking protein particle complex 4	1.01092	Non_DEG	Non_DEG
5984	RETREG2	ENSG00000144567	-0.503174	4.81158	2.96445	0.0980947	0.999947	reticulophagy regulator family member 2	1.00835	Non_DEG	Non_DEG
13146	HIST1H4B	ENSG00000278705	2.14859	0.88615	2.9633	0.0981561	0.999947	histone cluster 1 H4 family member b	1.00808	Non_DEG	Non_DEG
5431	SINHCAF	ENSG00000139146	-0.612496	5.03579	2.96115	0.0982713	0.999947	SIN3-HDAC complex associated factor	1.00757	Non_DEG	Non_DEG
9695	NOP10	ENSG00000182117	0.450475	7.15648	2.95889	0.0983928	0.999947	NOP10 ribonucleoprotein	1.00704	Non_DEG	Non_DEG
9789	CADM1	ENSG00000182985	1.23253	3.3164	2.95714	0.0984867	0.999947	cell adhesion molecule 1	1.00662	Non_DEG	Non_DEG
12931	NBPF12	ENSG00000268043	0.559847	4.79186	2.95193	0.0987667	0.999947	NBPF member 12	1.00539	Non_DEG	Non_DEG
8817	ZMAT3	ENSG00000172667	-1.18926	4.28579	2.95155	0.0987872	0.999947	zinc finger matrin-type 3	1.0053	Non_DEG	Non_DEG
1656	TTLL12	ENSG00000100304	-1.88003	2.00343	2.95131	0.0988006	0.999947	tubulin tyrosine ligase like 12	1.00524	Non_DEG	Non_DEG
3422	PRDX6	ENSG00000117592	0.265843	7.41196	2.95098	0.0988182	0.999947	peroxiredoxin 6	1.00516	Non_DEG	Non_DEG
11656	AFG3L1P	ENSG00000223959	-0.609856	4.79719	2.94384	0.0992041	0.999947	AFG3 like matrix AAA peptidase subunit 1, pseudogene	1.00347	Non_DEG	Non_DEG
822	RAB27A	ENSG00000069974	-0.405259	6.70438	2.94205	0.0993013	0.999947	RAB27A, member RAS oncogene family	1.00304	Non_DEG	Non_DEG
7965	TRIM66	ENSG00000166436	-2.09941	1.85124	2.94177	0.0993162	0.999947	tripartite motif containing 66	1.00298	Non_DEG	Non_DEG
8271	KCTD6	ENSG00000168301	1.05122	3.87131	2.93937	0.099447	0.999947	potassium channel tetramerization domain containing 6	1.00241	Non_DEG	Non_DEG
1712	SOS2	ENSG00000100485	0.465404	5.3539	2.93865	0.099486	0.999947	SOS Ras/Rho guanine nucleotide exchange factor 2	1.00224	Non_DEG	Non_DEG
9825	FHL3	ENSG00000183386	-0.76401	5.00387	2.9342	0.099728	0.999947	four and a half LIM domains 3	1.00118	Non_DEG	Non_DEG
5382	HERC6	ENSG00000138642	0.905655	5.13808	2.93392	0.0997436	0.999947	HECT and RLD domain containing E3 ubiquitin protein ligase family member 6	1.00111	Non_DEG	Non_DEG
10076	ZFP36L1	ENSG00000185650	-0.47525	5.62971	2.93281	0.099804	0.999947	ZFP36 ring finger protein like 1	1.00085	Non_DEG	Non_DEG
2551	PSMD3	ENSG00000108344	-0.6792	4.46172	2.92511	0.100225	0.999947	proteasome 26S subunit, non-ATPase 3	0.999023	Non_DEG	Non_DEG
406	NSUN2	ENSG00000037474	-0.561351	5.57965	2.92493	0.100235	0.999947	NOP2/Sun RNA methyltransferase family member 2	0.998981	Non_DEG	Non_DEG
8728	TVP23B	ENSG00000171928	0.402002	6.1282	2.9211	0.100445	0.999947	trans-golgi network vesicle protein 23 homolog B	0.998071	Non_DEG	Non_DEG
2133	IL7	ENSG00000104432	2.89527	0.263601	2.92011	0.1005	0.999947	interleukin 7	0.997835	Non_DEG	Non_DEG
746	IDI1	ENSG00000067064	0.479715	8.71961	2.91999	0.100507	0.999947	isopentenyl-diphosphate delta isomerase 1	0.997806	Non_DEG	Non_DEG
10324	ZNF383	ENSG00000188283	1.02266	4.1939	2.91949	0.100534	0.999947	zinc finger protein 383	0.997688	Non_DEG	Non_DEG
10961	ITPRIPL1	ENSG00000198885	-1.14489	4.09257	2.91922	0.100549	0.999947	ITPRIP like 1	0.997623	Non_DEG	Non_DEG
7989	NDEL1	ENSG00000166579	-0.394106	6.55673	2.91892	0.100565	0.999947	nudE neurodevelopment protein 1 like 1	0.997552	Non_DEG	Non_DEG
1289	NID2	ENSG00000087303	-2.72513	-0.923106	2.91879	0.100572	0.999947	nidogen 2	0.997522	Non_DEG	Non_DEG
3797	NT5C3A	ENSG00000122643	0.381409	6.76863	2.91851	0.100588	0.999947	5'-nucleotidase, cytosolic IIIA	0.997456	Non_DEG	Non_DEG
12404	ENO1P1	ENSG00000244457	-2.25283	-0.513344	2.91799	0.100616	0.999947	enolase 1 pseudogene 1	0.997332	Non_DEG	Non_DEG
1259	TMED2	ENSG00000086598	-0.283198	7.65747	2.91524	0.100768	0.999947	transmembrane p24 trafficking protein 2	0.996678	Non_DEG	Non_DEG
7178	ADAR	ENSG00000160710	0.306371	8.10866	2.91516	0.100772	0.999947	adenosine deaminase, RNA specific	0.996658	Non_DEG	Non_DEG
9772	C16orf72	ENSG00000182831	-0.857023	5.13375	2.91358	0.100859	0.999947	chromosome 16 open reading frame 72	0.996284	Non_DEG	Non_DEG
8884	PARP14	ENSG00000173193	0.491216	6.34361	2.91328	0.100876	0.999947	poly(ADP-ribose) polymerase family member 14	0.996211	Non_DEG	Non_DEG
10381	CALHM6	ENSG00000188820	1.3436	3.57686	2.91162	0.100968	0.999947	calcium homeostasis modulator family member 6	0.995817	Non_DEG	Non_DEG
12584	PRKDC	ENSG00000253729	-0.36847	6.08491	2.91155	0.100972	0.999947	protein kinase, DNA-activated, catalytic polypeptide	0.995801	Non_DEG	Non_DEG
9541	Septin1	ENSG00000180096	-0.347696	7.57045	2.91019	0.101047	0.999947	septin 1	0.995476	Non_DEG	Non_DEG
4421	MAP1S	ENSG00000130479	-1.11471	3.62776	2.90441	0.101368	0.999947	microtubule associated protein 1S	0.9941	Non_DEG	Non_DEG
2289	WDR83OS	ENSG00000105583	0.289893	8.03485	2.90314	0.101438	0.999947	WD repeat domain 83 opposite strand	0.993798	Non_DEG	Non_DEG
955	TXK	ENSG00000074966	0.557213	6.43131	2.90313	0.101439	0.999947	TXK tyrosine kinase	0.993795	Non_DEG	Non_DEG
1558	RASSF7	ENSG00000099849	-0.507263	5.94189	2.90311	0.10144	0.999947	Ras association domain family member 7	0.993792	Non_DEG	Non_DEG
9388	KDELC2	ENSG00000178202	1.06819	3.70606	2.90175	0.101515	0.999947	KDEL motif containing 2	0.993468	Non_DEG	Non_DEG
11635	VPS52	ENSG00000223501	0.596247	4.59673	2.90148	0.10153	0.999947	VPS52, GARP complex subunit	0.993404	Non_DEG	Non_DEG
6397	PPP4C	ENSG00000149923	-0.343396	7.22553	2.90021	0.101601	0.999947	protein phosphatase 4 catalytic subunit	0.993101	Non_DEG	Non_DEG
7761	TMEM67	ENSG00000164953	1.55038	2.69192	2.89239	0.102038	0.999947	transmembrane protein 67	0.991237	Non_DEG	Non_DEG
5144	STXBP1	ENSG00000136854	-2.38874	1.96862	2.89141	0.102093	0.999947	syntaxin binding protein 1	0.991003	Non_DEG	Non_DEG
10086	DRG1	ENSG00000185721	0.310226	6.83408	2.89137	0.102095	0.999947	developmentally regulated GTP binding protein 1	0.990996	Non_DEG	Non_DEG
11514	NPIPA8	ENSG00000214940	2.17622	1.62633	2.88785	0.102293	0.999947	nuclear pore complex interacting protein family member A8	0.990155	Non_DEG	Non_DEG
6303	GLUD1	ENSG00000148672	-0.404181	6.17037	2.87795	0.10285	0.999947	glutamate dehydrogenase 1	0.987795	Non_DEG	Non_DEG
5839	HDGF	ENSG00000143321	-0.47972	5.05562	2.87762	0.102869	0.999947	heparin binding growth factor	0.987717	Non_DEG	Non_DEG
5622	TIGD7	ENSG00000140993	-1.84113	1.36371	2.87096	0.103246	0.999947	tigger transposable element derived 7	0.986126	Non_DEG	Non_DEG
5782	KIAA0319L	ENSG00000142687	0.539929	5.10545	2.87063	0.103265	0.999947	KIAA0319 like	0.986049	Non_DEG	Non_DEG
3816	SLC25A16	ENSG00000122912	-1.02929	3.52806	2.86884	0.103367	0.999947	solute carrier family 25 member 16	0.98562	Non_DEG	Non_DEG
9241	LRRC37A	ENSG00000176681	-0.848342	2.69599	2.86699	0.103472	0.999947	leucine rich repeat containing 37A	0.985178	Non_DEG	Non_DEG
9378	PDE4DIP	ENSG00000178104	-1.08194	3.58442	2.8644	0.103619	0.999947	phosphodiesterase 4D interacting protein	0.984559	Non_DEG	Non_DEG
8481	PUSL1	ENSG00000169972	0.783325	4.24753	2.86357	0.103667	0.999947	pseudouridylate synthase-like 1	0.984361	Non_DEG	Non_DEG
12352	STON1	ENSG00000243244	-2.84532	0.536448	2.86346	0.103673	0.999947	stonin 1	0.984335	Non_DEG	Non_DEG
2414	COA1	ENSG00000106603	-0.259898	6.55901	2.86288	0.103706	0.999947	cytochrome c oxidase assembly factor 1 homolog	0.984198	Non_DEG	Non_DEG
11381	HAUS7	ENSG00000213397	-0.57813	4.47013	2.86221	0.103744	0.999947	HAUS augmin like complex subunit 7	0.984037	Non_DEG	Non_DEG
1609	GCAT	ENSG00000100116	-3.39174	0.415666	2.8583	0.103968	0.999947	glycine C-acetyltransferase	0.983101	Non_DEG	Non_DEG
7596	PIGX	ENSG00000163964	-0.618599	4.57108	2.85602	0.104098	0.999947	phosphatidylinositol glycan anchor biosynthesis class X	0.982557	Non_DEG	Non_DEG
5919	ARL8A	ENSG00000143862	0.603792	3.37676	2.85539	0.104134	0.999947	ADP ribosylation factor like GTPase 8A	0.982408	Non_DEG	Non_DEG
7568	ZMYM6	ENSG00000163867	0.425753	5.22198	2.8518	0.10434	0.999947	zinc finger MYM-type containing 6	0.981548	Non_DEG	Non_DEG
13014	ZNF595	ENSG00000272602	1.37297	3.91905	2.85138	0.104364	0.999947	zinc finger protein 595	0.981449	Non_DEG	Non_DEG
4303	CCDC32	ENSG00000128891	0.53092	5.61509	2.85042	0.10442	0.999947	coiled-coil domain containing 32	0.981218	Non_DEG	Non_DEG
6692	BUB3	ENSG00000154473	0.306121	8.15835	2.84786	0.104567	0.999947	BUB3, mitotic checkpoint protein	0.980605	Non_DEG	Non_DEG
2087	CTSH	ENSG00000103811	-1.32165	3.97439	2.84693	0.104621	0.999947	cathepsin H	0.980383	Non_DEG	Non_DEG
624	ELMO2	ENSG00000062598	0.366602	6.31086	2.84688	0.104623	0.999947	engulfment and cell motility 2	0.980371	Non_DEG	Non_DEG
8417	CD52	ENSG00000169442	0.353755	11.5593	2.84618	0.104664	0.999947	CD52 molecule	0.980204	Non_DEG	Non_DEG
5084	MTHFS	ENSG00000136371	-0.493763	4.96162	2.83401	0.105368	0.999947	methenyltetrahydrofolate synthetase	0.977291	Non_DEG	Non_DEG
10624	ZNF420	ENSG00000197050	0.799672	4.23192	2.83335	0.105406	0.999947	zinc finger protein 420	0.977133	Non_DEG	Non_DEG
1344	GCN1	ENSG00000089154	0.756375	4.88202	2.83232	0.105466	0.999947	GCN1, eIF2 alpha kinase activator homolog	0.976886	Non_DEG	Non_DEG
12993	BNIP3P11	ENSG00000271550	2.50928	-0.831121	2.82867	0.105679	0.999947	BCL2 interacting protein 3 pseudogene 11	0.976011	Non_DEG	Non_DEG
234	UBR7	ENSG00000012963	-0.88401	5.09164	2.82784	0.105728	0.999947	ubiquitin protein ligase E3 component n-recognin 7 (putative)	0.975812	Non_DEG	Non_DEG
1637	CYB5R3	ENSG00000100243	-0.401466	5.8831	2.82715	0.105768	0.999947	cytochrome b5 reductase 3	0.975646	Non_DEG	Non_DEG
559	KMT2C	ENSG00000055609	0.300559	6.7766	2.82701	0.105776	0.999947	lysine methyltransferase 2C	0.975612	Non_DEG	Non_DEG
7001	F11R	ENSG00000158769	-0.687459	3.42223	2.8254	0.10587	0.999947	F11 receptor	0.975227	Non_DEG	Non_DEG
6125	RARS2	ENSG00000146282	0.311388	5.71311	2.82484	0.105903	0.999947	arginyl-tRNA synthetase 2, mitochondrial	0.975093	Non_DEG	Non_DEG
11571	NDUFAB1P1	ENSG00000217767	-2.67255	-1.18491	2.82476	0.105907	0.999947	NADH:ubiquinone oxidoreductase subunit AB1 pseudogene 1	0.975074	Non_DEG	Non_DEG
5823	COP1	ENSG00000143207	-0.671501	4.68716	2.81555	0.106448	0.999947	COP1, E3 ubiquitin ligase	0.972864	Non_DEG	Non_DEG
10297	TPRG1	ENSG00000188001	0.915753	3.72677	2.81283	0.106607	0.999947	tumor protein p63 regulated 1	0.972213	Non_DEG	Non_DEG
790	ATP11A	ENSG00000068650	-0.954569	3.1666	2.81281	0.106609	0.999947	ATPase phospholipid transporting 11A	0.972208	Non_DEG	Non_DEG
2	SCYL3	ENSG00000000457	-0.783121	4.14426	2.81159	0.106681	0.999947	SCY1 like pseudokinase 3	0.971915	Non_DEG	Non_DEG
6398	ALDOA	ENSG00000149925	-0.246439	9.92011	2.81108	0.106711	0.999947	aldolase, fructose-bisphosphate A	0.971792	Non_DEG	Non_DEG
3767	COPA	ENSG00000122218	0.307288	6.41528	2.80753	0.10692	0.999947	coatomer protein complex subunit alpha	0.970941	Non_DEG	Non_DEG
13136	DHRS11	ENSG00000278535	-1.89996	2.05292	2.80716	0.106942	0.999947	dehydrogenase/reductase 11	0.970851	Non_DEG	Non_DEG
9325	JUN	ENSG00000177606	-0.679813	8.28571	2.8065	0.106981	0.999947	Jun proto-oncogene, AP-1 transcription factor subunit	0.970692	Non_DEG	Non_DEG
4872	SLC43A3	ENSG00000134802	-1.02379	4.26379	2.80453	0.107098	0.999947	solute carrier family 43 member 3	0.970219	Non_DEG	Non_DEG
1639	LMF2	ENSG00000100258	-0.518615	4.57485	2.80271	0.107206	0.999947	lipase maturation factor 2	0.969783	Non_DEG	Non_DEG
5092	MYCBPAP	ENSG00000136449	-2.92855	0.779118	2.80032	0.107347	0.999947	MYCBP associated protein	0.969208	Non_DEG	Non_DEG
3645	SLC10A7	ENSG00000120519	1.09948	3.98051	2.79513	0.107656	0.999947	solute carrier family 10 member 7	0.967962	Non_DEG	Non_DEG
493	RCN1	ENSG00000049449	-0.719852	4.65117	2.79306	0.107779	0.999947	reticulocalbin 1	0.967464	Non_DEG	Non_DEG
11245	DOK6	ENSG00000206052	1.75309	3.03985	2.78891	0.108028	0.999947	docking protein 6	0.966465	Non_DEG	Non_DEG
9035	ANGEL2	ENSG00000174606	0.4624	5.0961	2.78711	0.108135	0.999947	angel homolog 2	0.966032	Non_DEG	Non_DEG
10768	VPS13A	ENSG00000197969	-0.363175	5.83013	2.78499	0.108262	0.999947	vacuolar protein sorting 13 homolog A	0.965522	Non_DEG	Non_DEG
2472	ABCA2	ENSG00000107331	-0.543073	5.00341	2.78349	0.108352	0.999947	ATP binding cassette subfamily A member 2	0.965163	Non_DEG	Non_DEG
500	PTCD2	ENSG00000049883	-1.90071	2.60373	2.78308	0.108377	0.999947	pentatricopeptide repeat domain 2	0.965064	Non_DEG	Non_DEG
1981	CORO1A	ENSG00000102879	-0.470823	9.55564	2.77239	0.109021	0.999947	coronin 1A	0.962489	Non_DEG	Non_DEG
7204	LY6E	ENSG00000160932	0.426817	9.02861	2.77198	0.109046	0.999947	lymphocyte antigen 6 family member E	0.962389	Non_DEG	Non_DEG
11602	PLXNA4	ENSG00000221866	2.86441	0.355643	2.76996	0.109168	0.999947	plexin A4	0.961903	Non_DEG	Non_DEG
481	VPS13D	ENSG00000048707	-0.466037	5.73054	2.76523	0.109455	0.999947	vacuolar protein sorting 13 homolog D	0.960763	Non_DEG	Non_DEG
10448	KIAA0895L	ENSG00000196123	-2.57028	0.85854	2.76191	0.109657	0.999947	KIAA0895 like	0.959963	Non_DEG	Non_DEG
2906	RBM24	ENSG00000112183	-3.16043	0.0247297	2.76131	0.109694	0.999947	RNA binding motif protein 24	0.959819	Non_DEG	Non_DEG
9650	SETD2	ENSG00000181555	0.322732	6.50013	2.76074	0.109728	0.999947	SET domain containing 2	0.959682	Non_DEG	Non_DEG
9726	FBXL6	ENSG00000182325	0.469577	4.66117	2.75812	0.109888	0.999947	F-box and leucine rich repeat protein 6	0.95905	Non_DEG	Non_DEG
6106	HIGD2A	ENSG00000146066	0.312612	7.19658	2.75748	0.109927	0.999947	HIG1 hypoxia inducible domain family member 2A	0.958896	Non_DEG	Non_DEG
7474	TRIM46	ENSG00000163462	-2.64434	0.998017	2.75516	0.110069	0.999947	tripartite motif containing 46	0.958335	Non_DEG	Non_DEG
1009	ICAM3	ENSG00000076662	-0.623368	7.29439	2.75308	0.110196	0.999947	intercellular adhesion molecule 3	0.957833	Non_DEG	Non_DEG
2118	CPQ	ENSG00000104324	0.725978	4.58635	2.75301	0.1102	0.999947	carboxypeptidase Q	0.957817	Non_DEG	Non_DEG
7832	RPL36AL	ENSG00000165502	0.249136	9.19582	2.75246	0.110234	0.999947	ribosomal protein L36a like	0.957684	Non_DEG	Non_DEG
9833	ASB7	ENSG00000183475	-0.67444	4.00102	2.75205	0.110259	0.999947	ankyrin repeat and SOCS box containing 7	0.957584	Non_DEG	Non_DEG
2407	TSPAN13	ENSG00000106537	3.18671	0.247466	2.74935	0.110425	0.999947	tetraspanin 13	0.956933	Non_DEG	Non_DEG
5479	BRCA2	ENSG00000139618	1.63005	3.7985	2.7465	0.1106	0.999947	BRCA2, DNA repair associated	0.956246	Non_DEG	Non_DEG
4399	BST2	ENSG00000130303	0.400662	7.49049	2.74546	0.110664	0.999947	bone marrow stromal cell antigen 2	0.955993	Non_DEG	Non_DEG
10369	UROS	ENSG00000188690	0.323997	6.21918	2.74482	0.110703	0.999947	uroporphyrinogen III synthase	0.95584	Non_DEG	Non_DEG
8032	STAT6	ENSG00000166888	0.50696	6.0758	2.7441	0.110747	0.999947	signal transducer and activator of transcription 6	0.955667	Non_DEG	Non_DEG
4984	MDM2	ENSG00000135679	-0.547547	4.5146	2.74195	0.11088	0.999947	MDM2 proto-oncogene	0.955145	Non_DEG	Non_DEG
9552	ZNRF2	ENSG00000180233	-0.453816	4.60306	2.74186	0.110886	0.999947	zinc and ring finger 2	0.955123	Non_DEG	Non_DEG
4490	SLC35D2	ENSG00000130958	-0.456774	4.77542	2.74022	0.110987	0.999947	solute carrier family 35 member D2	0.954729	Non_DEG	Non_DEG
4146	BECN1	ENSG00000126581	0.272613	7.54332	2.73965	0.111022	0.999947	beclin 1	0.954591	Non_DEG	Non_DEG
8178	OTUB1	ENSG00000167770	0.224645	8.00596	2.73879	0.111075	0.999947	OTU deubiquitinase, ubiquitin aldehyde binding 1	0.954384	Non_DEG	Non_DEG
5772	PRDM16	ENSG00000142611	2.98877	0.0836652	2.73834	0.111103	0.999947	PR/SET domain 16	0.954275	Non_DEG	Non_DEG
5896	SCCPDH	ENSG00000143653	0.529812	5.32016	2.73626	0.111232	0.999947	saccharopine dehydrogenase (putative)	0.953772	Non_DEG	Non_DEG
7951	TPP1	ENSG00000166340	-0.40239	6.51888	2.7359	0.111254	0.999947	tripeptidyl peptidase 1	0.953685	Non_DEG	Non_DEG
12434	SNHG6	ENSG00000245910	0.358388	6.98875	2.73277	0.111448	0.999947	small nucleolar RNA host gene 6	0.952928	Non_DEG	Non_DEG
8351	MAT2A	ENSG00000168906	-0.438911	6.21058	2.73152	0.111526	0.999947	methionine adenosyltransferase 2A	0.952625	Non_DEG	Non_DEG
10619	ZNF398	ENSG00000197024	1.25431	3.34231	2.73125	0.111543	0.999947	zinc finger protein 398	0.95256	Non_DEG	Non_DEG
6580	CATSPER3	ENSG00000152705	-2.96812	-0.190557	2.72957	0.111647	0.999947	cation channel sperm associated 3	0.952153	Non_DEG	Non_DEG
7211	PPP1R16A	ENSG00000160972	-1.40444	2.39431	2.72617	0.111858	0.999947	protein phosphatase 1 regulatory subunit 16A	0.951332	Non_DEG	Non_DEG
6333	SSRP1	ENSG00000149136	-0.486084	5.22968	2.72592	0.111874	0.999947	structure specific recognition protein 1	0.951271	Non_DEG	Non_DEG
11068	BRD2	ENSG00000204256	-0.449466	6.56696	2.723	0.112056	0.999947	bromodomain containing 2	0.950565	Non_DEG	Non_DEG
6647	MCOLN2	ENSG00000153898	0.521761	5.32748	2.7203	0.112225	0.999947	mucolipin 2	0.949911	Non_DEG	Non_DEG
832	TMEM260	ENSG00000070269	0.986679	3.48855	2.72011	0.112237	0.999947	transmembrane protein 260	0.949864	Non_DEG	Non_DEG
12411	LINC02086	ENSG00000244649	-2.70863	0.424449	2.71998	0.112245	0.999947	long intergenic non-protein coding RNA 2086	0.949833	Non_DEG	Non_DEG
9171	ARL4D	ENSG00000175906	-1.54437	2.44491	2.71682	0.112443	0.999947	ADP ribosylation factor like GTPase 4D	0.949068	Non_DEG	Non_DEG
11515	ZSWIM7	ENSG00000214941	0.482097	5.48242	2.71654	0.11246	0.999947	zinc finger SWIM-type containing 7	0.949	Non_DEG	Non_DEG
7145	ZNF208	ENSG00000160321	3.05612	0.0693022	2.71488	0.112565	0.999947	zinc finger protein 208	0.948597	Non_DEG	Non_DEG
8430	NFU1	ENSG00000169599	0.531571	6.24179	2.71313	0.112674	0.999947	NFU1 iron-sulfur cluster scaffold	0.948175	Non_DEG	Non_DEG
8175	ZNF83	ENSG00000167766	-0.53689	5.87344	2.71283	0.112693	0.999947	zinc finger protein 83	0.948102	Non_DEG	Non_DEG
8267	PDHB	ENSG00000168291	-0.3142	6.91189	2.71251	0.112713	0.999947	pyruvate dehydrogenase E1 beta subunit	0.948024	Non_DEG	Non_DEG
1731	SPTLC2	ENSG00000100596	-0.641224	4.29919	2.70978	0.112885	0.999947	serine palmitoyltransferase long chain base subunit 2	0.947364	Non_DEG	Non_DEG
2200	PTOV1	ENSG00000104960	-0.381641	5.58941	2.70791	0.113003	0.999947	prostate tumor overexpressed 1	0.946909	Non_DEG	Non_DEG
[truncated: 12,147 more rows]

## Sheet: Median 42 days_Broad_vs_Non
	Approved_Symbol	Ensembl_Name	logFC	logCPM	F	PValue	FDR	Approved.Name	negPvalue	deg	p001
[truncated: 13,261 more rows]

## Sheet: Median 980 days_Broad_vs_Non
	Approved_Symbol	Ensembl_Name	logFC	logCPM	F	PValue	FDR	Approved.Name	negPvalue	deg	p001
[truncated: 13,187 more rows]
