# Supplementary material for: CD16 and CD57 expressing gamma delta T cells in acute HIV-1 infection are associated with the development of neutralization breadth
Source: PLoS Pathog. 2025 Jan 31;21(1):e1012916. doi: 10.1371/journal.ppat.1012916 (PMC11805418; doi:10.1371/journal.ppat.1012916)
Supplement: S4 File — (XLSX) [file ppat.1012916.s004.xlsx]

## Sheet: Gamma Delta phenotype
	Sample:	Broad vs. Non-Broad	Timepoint	delta 1+ | Freq. of Parent	CD16+ | Freq. d1	CD16+ d1 (% of T cells)	CD38+ HLA-DR+ | Freq. of d1	CD56+ | Freq. of d1	CD57+ | Freq. of d1	CD57+ d1 (% of T cells)	delta 2+ | Freq. of Parent	CD16+ | Freq. of d2	CD16+ d2 (% of T cells)	CD38+ HLA-DR+ | Freq. of d2	CD56+ | Freq. of d2	CD57+ | Freq. of d2	CD57+ d2 (% of T cells)	ratio d2/d1	a4b7+ | Freq. of d1	CD69+ | Freq. of d1	PD1+ | Freq. of d1	a4b7+ | Freq. of d2	CD69+ | Freq. of d2	PD1+ | Freq. of d2	CD4+ (% d1)	CD8+ (% d1)	CCR7+ CD45RO- (% d1)	CD45RO+ (% d1)	CD45RO- CCR7- (% d1)	CD4+ (% d2)	CD8+ (% d2)	CCR7+ CD45RO- (% d2)	CD45RO+ (% d2)	CD45RO- CCR7- (% d2)	CD161 (% d1)	CD161 (% of d2)
	10204	Broad	Chronic	18.5	25.4	4.699	2.02	44.3	9.13	1.68905	3.47	4.45	0.154415	13.4	30.5	16.2	0.56214	0.187568	1.16	1.25	10.2	3.83	7.44	4.97	0.79	10.6	4.91	0.55	92	2.76	4.91	0.71	70.2	24.5	2.6	1.91
	10220	Broad	Chronic	0.88	18.3	0.16104	49	16.6	21.5	0.1892	1.43	33.6	0.48048	41.6	9.92	36.9	0.52767	1.625	2.02	4.04	17.4	22.8	1.45	1.45	4.04	14.2	10.8	40.1	44.3	4.04	1.45	4.85	61.7	31.6	1.73	4.11
	20509	Broad	Chronic
	30112	Broad	Chronic	0.77	43	0.3311	33.9	6.38	46	0.3542	1.17	6.44	0.075348	15.4	14.2	7.21	0.084357	1.51948	17.3	21.4	18.4	3.13	17.8	5.71	1.86	48.8	13.9	21.7	61.1	11.3	9.43	7.29	83.8	6.63	19.2	61.3
	30124	Broad	Chronic	1.37	23.1	0.31647	27.5	7.17	31.3	0.42881	0.41	10.4	0.04264	18.6	32.5	10.7	0.04387	0.29927	10.7	10.7	24.4	22.2	21.3	21	2.66	20.3	6.38	33.1	57	11.8	8.28	7.4	77.2	11.2	11.8	58.3
	30156	Broad	Chronic	0.28	40	0.112	3.23	7.82	43.2	0.12096	1.8	15.3	0.2754	2.79	37	24.1	0.4338	6.42857	14.8	6.29	7.31	5.81	4.31	1.81	7.31	15.5	3.23	26.2	67.9	4.99	3.73	4.94	63.8	28.3	3.91	11.5
	30196	Broad	Chronic	2.64	25.7	0.67848	20.1	23.6	48.3	1.27512	0.36	18.6	0.06696	39.5	15.4	36.4	0.13104	0.136364	20.5	3.46	32.4	34	8.7	58.5	1.44	40.2	16.9	11.9	68.3	5.14	9.09	17	30	49.4	14.3	28.9
	30486	Broad	Chronic
	40363	Broad	Chronic	0.89	26	0.2314	38	2.63	22.3	0.19847	4.41	14.3	0.63063	8.05	63.1	37.1	1.63611	4.95506	4.83	10.8	12.3	9.91	4.99	2.36	2.19	16.4	26.8	11.5	61	0.69	6.34	5.26	49.8	39.8	1.61	8.23
	40436	Broad	Chronic	0.73	26.2	0.19126	23.6	12.1	31	0.2263	0.31	10	0.031	12.3	18.8	44.6	0.13826	0.424658	3.91	15	24.9	3.3	4.88	4.02	1.04	25.1	38.9	13.1	46.4	0.29	2.73	3.16	69	24.2	1.59	2.87
	40503	Broad	Chronic	4.56	47.3	2.15688	38	13.4	61.1	2.78616	0.77	17.7	0.13629	10.2	58.1	21.9	0.16863	0.16886	3.26	14.7	8.46	0.4	9.39	3.64	2.09	21.9	26.3	5.22	67.4	3.64	3.23	1.01	84.7	11.9	3.09	29.1
	20178	Non-Broad	Chronic	2.1	52.3	1.0983	2.68	5.58	76.7	1.6107	1.12	13.6	0.15232	2.19	25.4	13.6	0.15232	0.533333	42.3	8.78	7.67	13.9	14.4	10.9	0.37	55.1	14.5	3.3	73	1.26	14.1	3.73	73.1	16.7	11.6	73.1
	20225	Non-Broad	Chronic	0.74	9.47	0.070078	2.23	23.3	20.5	0.1517	4.02	1.17	0.047034	2.85	15.3	18.4	0.73968	5.43243	5.57	7.36	10.3	1.52	2.86	0.98	2	10.4	23.7	7.74	65.9	1.57	1.31	6.18	44.7	46.2	3.87	13.3
	20233	Non-Broad	Chronic	1.05	8.58	0.09009	8.11	4.29	57.7	0.60585	2.13	4.55	0.096915	2.87	20.9	9.22	0.196386	2.02857	10.2	13	8.41	5.25	7.01	2.61	0.82	18.9	3.88	9.29	83.1	0.93	1.01	0.75	86.9	9.07	0.059	3.77
	20355	Non-Broad	Chronic	0.61	37.1	0.22631	10.2	26	35.2	0.21472	2.34	11	0.2574	3.83	55.9	25.1	0.58734	3.83607	23.3	4.75	27.1	2.55	3.57	6.2	1.28	34.4	29	16.2	45.2	0.71	4.75	2.26	82.4	8.95	9.2	19.3
	20631	Non-Broad	Chronic	0.62	5.44	0.033728	5.09	10.2	11.5	0.0713	0.83	3.36	0.027888	1.29	19.4	17.1	0.14193	1.33871	44.6	3.59	15	1.55	5.16	7.66	2.89	22	21.6	9.49	56.6	2.41	2.93	8.69	58.3	24.2	17	56.7
	30507	Non-Broad	Chronic	0.75	32.4	0.243	5.87	6.75	48.3	0.36225	1.63	30.3	0.49389	2.53	14.9	49.4	0.80522	2.17333	77.7	8.62	19.3	25.4	5.33	3.37	1.35	11.3	1.66	10	83	1.1	1.55	2.39	72	22.3	6.08	7
	40094	Non-Broad	Chronic	2.02	23.2	0.46864	35.9	16.2	45.3	0.91506	0.73	8.67	0.063291	7.57	29.4	16.1	0.11753	0.361386	38.5	12.7	32.9	63.7	17.1	6.62	7.14	19.4	10.8	21.3	60.1	5.81	9.19	3.52	86.7	7.14	4.95	46.1
	40139	Non-Broad	Chronic	1.33	18.1	0.24073	3.7	26.2	56.5	0.75145	3.96	2.4	0.09504	2.36	21.4	12	0.4752	2.97744	3.45	9.57	5.11	0.52	2.27	0.69	0.64	46.3	25.7	7.98	61.1	1.57	1.2	2.7	90.9	4.91	9.76	9.1
	40195	Non-Broad	Chronic	0.51	0.98	0.004998	18	55.2	3.35	0.017085	0.96	0.087	0.0008352	12.2	16.3	2.91	0.027936	1.88235	10.5	16.5	12.1	3.48	2.87	4.61	0.9	17.3	7.35	5.56	80.7	3	4.52	1.78	54.8	36.6	4.25	1.74
	40265	Non-Broad	Chronic	3.07	1.56	0.047892	6.73	34.6	82.1	2.52047	15.3	10.7	1.6371	5.57	34.5	76.9	11.7657	4.98371	63.1	9.62	7.33	11.6	2.31	12	1.08	8.65	8.77	1.8	86.9	1.66	6.92	0.89	56.8	35.2	1.2	8.24
	40511	Non-Broad	Chronic	1.25	23.1	0.28875	12.3	43.4	46.7	0.58375	3.43	2.08	0.071344	5.8	19.4	17.3	0.59339	2.744	5.72	5.63	22.6	1.98	2.77	2.74	1.31	52.4	1.58	33.8	60.1	1.54	2.54	0.066	68.4	29.3	2.66	2
	10204	Broad	Peak	1.17	38.7	0.45279	7.79	19.4	51.6	0.60372	3.14	9.68	0.303952	4.49	20.2	29.7	0.93258	2.68376	5.43	7.74	6.43	0.96	3.26	2.45	1.55	12.6	9.14	3.03	81.8	1.68	1.8	2.32	52.1	36.5	3.42	3.27
	10220	Broad	Peak	0.35	36.1	0.12635	11.2	32.8	29.9	0.10465	1.07	84.6	0.90522	5.41	6.19	84.4	0.90308	3.05714	1.13	3.91	17	49	0.76	0.64	2.15	13.4	18.4	15.6	61.4	1.75	1.6	9.84	12.2	76.1	1.61	2.66
	20509	Broad	Peak	0.74	49.9	0.36926	5.6	18.6	61.5	0.4551	0.57	63.6	0.36252	8.17	22.5	57.4	0.32718	0.77027	15.8	5.31	11.4	14	6.22	4.22	0.75	38	17.1	5.09	79.1	2.92	1.08	8.44	19.4	69.7	1.67	15.7
	30112	Broad	Peak	0.67	43.2	0.28944	28.3	18.8	46.1	0.30887	1.65	15.1	0.24915	18.3	18.3	15	0.2475	2.46269	18.5	18.6	32.7	5.1	25.3	7.09	2.01	51.7	7.28	49.5	40.9	7.55	9.02	4.5	81.9	11.1	13.3	60.6
	30124	Broad	Peak	1.37	67.8	0.92886	19	22.1	64.5	0.88365	0.9	16.6	0.1494	24.6	18.8	27.9	0.2511	0.656934	2.43	9.68	63.5	4.16	17	25	4.56	10.5	5.02	36	56.5	5.18	3.69	1.88	80.5	14.6	11.4	58.9
	30156	Broad	Peak
	30196	Broad	Peak	0.83	16.9	0.14027	13.1	22	30.8	0.25564	0.42	5.86	0.024612	19.5	22.8	19.2	0.08064	0.506024	12.6	13.1	26.2	22.4	8.64	39.9	2.98	22.5	12.5	16.5	68.1	2.9	11.7	9.09	38.3	48.6	7.37	36
	30486	Broad	Peak	0.53	31.4	0.16642	3.93	23.2	41.2	0.21836	2.95	64.3	1.89685	2.96	18	73	2.1535	5.56604	0	2.79	1.01	31.7	1.42	19.3	1.77	25.3	2.53	5.2	90.7	1.08	3.76	0.44	13.3	84.5	0	4.59
	40363	Broad	Peak	0.55	5.25	0.028875	13	5.39	7.11	0.039105	3.27	12.8	0.41856	7.74	41.8	30.1	0.98427	5.94545	3.72	3.92	14.2	9.74	5.42	1.22	1.73	9.77	39.6	13.6	45.3	0.68	5.66	3.43	55	37.7	0.73	5.77
	40436	Broad	Peak	0.37	20.3	0.07511	13.3	25.3	14.6	0.05402	0.8	12.9	0.1032	6.84	10.7	41.2	0.3296	2.16216	7.3	11	31.9	6.34	2.31	3.79	1.96	30.6	36.7	20.1	41.5	0.58	3.79	3.87	47.9	43.9	2.49	1.4
	40503	Broad	Peak	0.65	22	0.143	18.5	14.7	35.6	0.2314	0.98	14	0.1372	5.85	30.8	12.1	0.11858	1.50769	6.59	5.72	16.5	0.13	6.07	1.56	1.28	24	28.9	21.3	48.2	1.74	2.99	1.29	78.6	17.2	1.75	15.2
	20178	Non-Broad	Peak	2.52	63.1	1.59012	3.38	3.57	76.2	1.92024	1.81	13.6	0.24616	2.98	29.1	5.5	0.09955	0.718254	36.9	6.73	11.8	24	13.4	20.1	0.33	57.9	14.6	3.79	72.5	0.77	13.8	1.44	85.7	8.07	14.4	89.8
	20225	Non-Broad	Peak	0.89	10.7	0.09523	5.5	8.25	9.28	0.082592	2.66	14.6	0.38836	6.91	32.9	16.4	0.43624	2.98876	5.5	7.22	27.8	0.92	7.37	8.06	6.87	18.2	23	16.5	56	3	6.91	7.6	53.7	33.5	1.72	35.4
	20233	Non-Broad	Peak	0.84	23.9	0.20076	13.5	10.3	56.5	0.4746	2.56	11.3	0.28928	7.98	14.1	13.7	0.35072	3.04762	9.39	16.3	30	7.52	5.58	6.32	1.2	23.9	3.05	16.7	75	1.43	0.92	0.45	85.2	10.4	0.29	6.16
	20355	Non-Broad	Peak	0.54	23.5	0.1269	5.08	16.8	12.1	0.06534	4.01	8.79	0.352479	8.03	59.7	21.6	0.86616	7.42593	30.1	5.55	25	1.5	3.45	8.29	2.07	24.4	46.7	11.6	33	0.8	4.86	2.57	81.7	9.45	7.9	26.3
	20631	Non-Broad	Peak	0.39	3.74	0.014586	3.35	12.6	6.88	0.026832	1.22	3.69	0.045018	7.29	25.1	15.6	0.19032	3.12821	45.6	6.88	17.3	0.84	7.25	9.85	3.7	18	27.6	10.9	50.7	1.89	2.5	6.43	60.7	23.1	19.8	66.8
	30507	Non-Broad	Peak	0.75	27.6	0.207	2.57	8.62	36.2	0.2715	3.65	29	1.0585	1.29	8.8	48.1	1.75565	4.86667	68.6	4.64	13	15	2.55	2.7	0.98	9.25	3	10.7	79.9	0.88	0.66	2.29	70.8	24.1	6.21	7.87
	40094	Non-Broad	Peak	1.23	21.3	0.26199	35.7	7.4	21.1	0.25953	1.75	13.8	0.2415	8.62	8.31	14.3	0.25025	1.42276	51.5	15	34.6	68.9	7.8	4.73	6.9	19.4	14.5	33.6	44.7	4.73	7.43	2.75	85.6	8.62	5.27	25
	40139	Non-Broad	Peak	1	20.1	0.201	15.4	26.5	61.4	0.614	5.23	6.82	0.356686	5.09	26.1	33.4	1.74682	5.23	5	8.58	3.98	2.7	2.37	0.95	1.16	47.1	17.6	9.09	69.2	1.58	0.74	3.93	77.7	15.6	3.8	5.45
	40195	Non-Broad	Peak
	40265	Non-Broad	Peak	1.03	5.73	0.059019	3.99	35.9	77.1	0.79413	4.9	6.56	0.32144	12.6	34.3	40.7	1.9943	4.75728	49.2	13.9	14.6	28.7	3.62	11.6	0.62	7.47	11	3.74	81.3	1.7	5.51	0.79	57.7	36.3	2.74	16.3
	40511	Non-Broad	Peak	1.02	17	0.1734	33.8	43.2	31.9	0.32538	3.33	5.14	0.171162	4.65	16.4	25.6	0.85248	3.26471	8.74	8.23	31	2.77	3.48	3.18	1.53	51.5	0.78	38	56.2	1.14	3.77	0.084	55.8	41.6	1.02	1.6
	10204	Broad	Pre
	10220	Broad	Pre	0.53	20.8	0.11024	3.59	30.5	22.4	0.11872	1.52	74.1	1.12632	12.6	7.19	73.1	1.11112	2.86792	0.61	3.45	11.5	42.5	1.15	1.29	1.7	12.9	23.6	10.9	61.5	2.65	0.96	7.15	23.4	67.6	0.85	2.68
	20509	Broad	Pre
	30112	Broad	Pre	0.4	31.6	0.1264	3.08	15.2	42.9	0.1716	2.38	7.32	0.174216	8.88	14.9	4.74	0.112812	5.95	18.3	5.75	11.7	1.57	6.58	3.89	1.88	28.2	14.6	16	64.9	6.5	2.66	2.49	91.8	4.11	14.2	77.7
	30124	Broad	Pre	1.69	64.9	1.09681	3.61	21.8	62.5	1.05625	0.88	16.3	0.14344	7	11.7	24	0.2112	0.52071	3.15	5.87	51.9	10.2	10.5	13.8	2.4	11	4.31	26.3	66.9	2.25	2.12	2.34	76	18.6	9.33	60.6
	30156	Broad	Pre	0.67	66.9	0.44823	0.14	19.4	71.2	0.47704	3.46	29.5	1.0207	0.86	29.5	36.5	1.2629	5.16418	8.01	3.82	6.41	1.75	1.03	0.63	3.77	11.4	4.38	25.8	65.7	2.73	2.03	4.64	58.7	33.3	4.24	10.1
	30196	Broad	Pre
	30486	Broad	Pre	0.59	36.2	0.21358	0.88	26.5	47	0.2773	4.31	67.9	2.92649	1.46	19.5	76.4	3.29284	7.30508	11.9	5.19	19.7	33.9	1.26	14.3	0.88	29.1	0.88	5.52	91.5	0.93	4.19	0.18	13.9	84	5.3	4.23
	40363	Broad	Pre	0.66	2.32	0.015312	1.44	7.04	6.64	0.043824	7.06	12	0.8472	2.03	42.1	32.3	2.28038	10.697	7.04	2.48	11.4	9.66	3.43	1.34	1.2	11.6	36.8	9.68	50.2	0.54	7.56	2.94	65.1	28.1	0.72	6.25
	40436	Broad	Pre	0.38	16.6	0.06308	4.12	16.2	16.2	0.06156	0.77	7.33	0.056441	3.36	9.21	34.2	0.26334	2.02632	7.96	7.13	25.8	4.3	2.35	2.35	3.57	17.7	34.6	20.6	42.9	0.81	3.97	2.69	51.5	41.4	1.78	1.55
	40503	Broad	Pre
	20178	Non-Broad	Pre	3.15	58.1	1.83015	1.41	4.85	73.9	2.32785	2	4.75	0.095	1.02	35	8.41	0.1682	0.634921	36.4	5.47	5.2	11.3	12.5	7.62	0.23	56.5	9.08	2.03	81	0.54	11.9	0.94	85.4	9.65	6.79	81.9
	20225	Non-Broad	Pre	1	6.6	0.066	1.53	12.3	8.27	0.0827	3.5	13.4	0.469	1.89	28.2	12.4	0.434	3.5	16.6	8.88	22.6	3.38	6.02	6.17	5.11	22.6	30.9	16.9	48.7	1.98	6.25	4.3	59.5	30.9	6.41	34.5
	20233	Non-Broad	Pre	1.15	38	0.437	8.47	9.25	68.5	0.78775	3.15	11.8	0.3717	4.01	17.2	15.7	0.49455	2.73913	4.96	12.9	34.8	5.38	4.15	3.77	1.13	32.8	1.58	11.7	82.2	1.07	1.26	0.2	85.1	11.7	0.13	3.33
	20355	Non-Broad	Pre	0.95	21.7	0.20615	1.04	20.4	16.8	0.1596	6.41	7.39	0.473699	0.94	59.3	20.7	1.32687	6.74737	31.9	5.9	18.2	0.83	9.34	4.73	2.8	20.6	44.3	11.5	34.7	0.71	5.43	1.8	85.3	8	6.94	24.6
	20631	Non-Broad	Pre	0.65	4.06	0.02639	1.22	12.9	6.95	0.045175	1.34	5.07	0.067938	1.43	18.7	15.3	0.20502	2.06154	56.2	5.34	18.3	2.77	7.12	9.58	4.76	18.6	26.5	11.7	49.2	1.99	3.45	7.46	65.2	17.5	18.6	63.2
	30507	Non-Broad	Pre	0.76	30.6	0.23256	2.38	14.3	36.9	0.28044	5.05	27.6	1.3938	1.68	9.22	44.8	2.2624	6.64474	70.7	12.1	15.7	19.8	7.71	5.8	1.12	14	3.61	13.9	75.4	1.41	1.37	1.41	80.1	15.8	10.8	11.2
	40094	Non-Broad	Pre	1.31	8.71	0.114101	3.78	9.33	30.7	0.40217	2.41	9.86	0.237626	3.33	7.07	12.7	0.30607	1.83969	46.7	5.78	13.9	60.7	4.1	1.98	3.11	16.9	13.1	9.42	71.1	3.59	5.86	2.24	89.1	6.34	1.82	24.5
	40139	Non-Broad	Pre	1.22	32.1	0.39162	1.59	22.4	64.1	0.78202	6.34	5.22	0.330948	1.81	17.4	23.1	1.46454	5.19672	11.1	7.44	4.67	7.1	1.8	1.37	0.82	55.3	21.6	7.57	64.9	2.51	1.24	4.27	85.1	8.23	13.8	8.85
	40195	Non-Broad	Pre	0.44	5.74	0.025256	28	53.4	3.3	0.01452	2.31	0.27	0.006237	15.3	7.18	0.86	0.019866	5.25	13.3	27.3	22.7	3.22	8.93	8.72	1.06	17.5	9.68	7.29	75.4	2.3	1.78	2.25	64.2	26.9	10.1	3.41
	40265	Non-Broad	Pre	1.42	2.12	0.030104	0.74	38.1	69.2	0.98264	4.84	4.23	0.204732	4.08	21.9	33.3	1.61172	3.40845	58.3	8.04	13.6	32.2	2.67	9.88	1.28	7.15	11.6	3.25	81.4	1.96	5.75	0.52	73.6	21.4	2.37	12.2
	40511	Non-Broad	Pre	1.12	23.4	0.26208	6.12	42	41.9	0.46928	5.73	3.69	0.211437	4.06	13.2	19.8	1.13454	5.11607	15.1	7.39	14.9	4.66	4.84	1.52	3.23	36	1.55	32.3	60.6	1.48	1.54	0.15	66.4	31.3	7.59	2.58
	10204	Broad	Set Point	1.23	25.6	0.31488	3.06	22.1	41.1	0.50553	4.39	4.63	0.203257	5.39	20.6	18.2	0.79898	3.56911	2.4	6.52	14.8	5.52	5.69	4.19	1.26	11.7	2.8	2.93	90.7	1.49	6.03	0.47	57.9	35.9	1.66	0.95
	10220	Broad	Set Point	0.42	17.7	0.07434	7.98	26.3	21	0.0882	0.95	71.4	0.6783	4.26	8.34	72.7	0.69065	2.2619	3.61	4.71	15	54.4	2.02	2.55	2.38	11.4	21.9	17.2	55.9	3.08	1.98	11.3	21.3	64.4	3.91	4.26
	20509	Broad	Set Point	0.82	30.8	0.25256	9.04	12.1	41.3	0.33866	0.77	54.2	0.41734	2.45	25.1	50.2	0.38654	0.939024	14	8.21	18.6	19.5	9.25	3.52	0.83	22.5	17.4	9.82	73.7	2.74	1.27	5.92	27.5	63.7	1.61	21.6
	30112	Broad	Set Point	0.46	40.2	0.18492	12	17.7	48.6	0.22356	1.84	9.38	0.172592	8.69	20.7	8.33	0.153272	4	15	11.6	17.7	3.32	9.83	5.47	1.52	44.5	10.6	30.6	55.2	6.18	7.88	3.52	88.5	6.1	22.5	70.3
	30124	Broad	Set Point	1.37	54	0.7398	18.6	26.7	52.8	0.72336	0.72	11.7	0.08424	16.2	26.4	17.3	0.12456	0.525547	6.05	8.23	49.5	11.4	9.41	14.4	2.91	8.23	3.53	28.3	65.5	2.03	3.83	1.76	73.7	21.8	8.78	54.2
	30156	Broad	Set Point	0.5	54	0.27	4.58	13.1	57.7	0.2885	2.88	31.1	0.89568	6.07	29.6	35.3	1.01664	5.76	11.4	5.05	8.21	3.54	2.2	1.81	4.64	12	2.76	27.3	66.6	2.73	5.61	2.76	59	34.9	1.21	7.65
	30196	Broad	Set Point	0.84	14	0.1176	21.2	25.6	28.1	0.23604	0.43	6.56	0.028208	38.2	20	13.5	0.05805	0.511905	23.6	7	31.6	38.1	9.11	46.2	2.69	35.3	14.7	21.4	59.5	3.73	28.2	11.4	48.9	35.7	11.5	32.6
	30486	Broad	Set Point	0.45	39.4	0.1773	3.99	29.8	50.7	0.22815	4	61.7	2.468	4.11	19.8	71	2.84	8.88889	0	2.22	1.92	30.7	1.13	16.9	1.48	30.1	0.59	6.2	91.7	0.99	3.48	0.22	17.1	80.8	0.15	3.61
	40363	Broad	Set Point	0.58	5.47	0.031726	7.94	6.09	9.25	0.05365	6.41	11.8	0.75638	4.27	47.7	32	2.0512	11.0517	7.09	5.17	10.8	10.3	5.18	1.49	2	13	42.6	10.2	46	0.62	6.67	3.1	60	32.7	0.85	7.23
	40436	Broad	Set Point	0.3	18.3	0.0549	15.4	30.1	12.8	0.0384	0.43	10.1	0.04343	6.3	10.4	31.8	0.13674	1.43333	6.88	8.42	37.2	3.27	3.95	3.44	2.49	27.8	35.7	29.2	32.6	0.5	3.02	3.53	52.1	39.9	2.85	1.85
	40503	Broad	Set Point	1.16	31.8	0.36888	31.1	17.4	42.2	0.48952	1	18.2	0.182	6.47	38.3	14.8	0.148	0.862069	7.25	7.65	14.1	0.051	7.48	3.94	1.66	27.4	28.9	18.5	50.8	2.88	3.29	1.52	86.4	9.3	2.4	27.3
	20178	Non-Broad	Set Point	1.09	51	0.5559	3.17	3.9	75.1	0.81859	1.32	6.42	0.084744	2.49	29.7	4.76	0.062832	1.21101	35.1	11.7	16.8	16.4	11	10.3	0.39	59.8	10.9	3.06	78.8	0.74	12	1.48	85.1	8.68	15.3	84.3
	20225	Non-Broad	Set Point	0.95	12.4	0.1178	8.72	10.8	11.5	0.10925	3.14	15.7	0.49298	2.58	34.7	13.4	0.42076	3.30526	10.2	6.75	26.9	0.92	5.65	7.52	3.38	25.1	27	16.5	54.2	1.94	5.35	4.94	53.7	36.2	1.41	33.9
	20233	Non-Broad	Set Point	0.86	12.4	0.10664	19.7	7.31	49.3	0.42398	2.17	9.35	0.202895	3.84	14.4	10.3	0.22351	2.52326	5.93	13.2	23.9	4.49	5.15	3.65	1.12	22.6	3	23.7	68.2	1.16	1.05	0.35	86.5	10.6	0.22	5.56
	20355	Non-Broad	Set Point
	20631	Non-Broad	Set Point	0.53	3.4	0.01802	1.67	9.18	7.81	0.041393	1.31	1.77	0.023187	2.52	14.7	10.6	0.13886	2.4717	53.1	3.88	16.7	0.61	4.83	8.3	4.41	15.7	28.6	12.9	46.4	2.04	2.98	6.23	66.9	18.4	17.6	66.6
	30507	Non-Broad	Set Point
	40094	Non-Broad	Set Point	1.28	6.98	0.089344	4.62	9.43	23	0.2944	1.65	8.37	0.138105	3.69	8.88	10.7	0.17655	1.28906	58.8	7.48	19	75.2	4.46	3.73	3.88	15.7	16.7	7.95	67.1	4.51	6.77	3.36	86.5	7.2	4.26	27
	40139	Non-Broad	Set Point	1.72	21.5	0.3698	14	26.7	63.7	1.09564	3.25	5.09	0.165425	1.93	26	21.5	0.69875	1.88953	3.52	17.7	7.15	4.58	2.43	2.03	2.77	56.4	22.1	9.38	63.7	2.63	1.53	4.46	84.5	8.6	15.6	8.68
	40195	Non-Broad	Set Point	0.34	3.69	0.012546	29.7	46.4	8.6	0.02924	1.64	0.39	0.006396	14.6	10.9	2.11	0.034604	4.82353	11.2	22.2	17.5	2.68	2.37	3.6	1.21	13.1	4.27	10.3	79.6	1.97	2.65	1	63.2	30.1	5.67	1.63
	40265	Non-Broad	Set Point	0.97	3.06	0.029682	9.08	34.3	62.1	0.60237	4.97	4.01	0.199297	5.19	35.5	34.9	1.73453	5.12371	53.9	15.4	23.4	32.5	6.43	13.9	2.55	13.1	18.3	7.3	69.4	1.89	5.87	0.73	68.6	25.3	5.6	19.1
	40511	Non-Broad	Set Point	1.08	14.5	0.1566	42.7	48.7	32.7	0.35316	3.69	4.19	0.154611	7.67	21	20.8	0.76752	3.41667	22.5	10.9	40	7.36	5.28	5.2	1.67	60.3	1.71	48.1	44.5	1.8	5.24	0.15	63.9	33.4	4.49	3.38

## Sheet: Malaria
	ID	gSG6-P1	gSG6-P2	PfTRAP	PfCSP c-term	PfAMA-1	PfCSP - repeat	PfMSP-1 (3D7 allele)	Pfs16 Gametocyte	Pfs25 Gametocyte	PvCSP c-term	ETRAMP 4	ETRAMP 5	GTP Binding Protein	PvCSP N-term	PfCelTOS	PvCSP Repeat 1	PvMSP-1	Rifin	PvCSP- full length
	10204		1833				35940	40495		3285
	10220		20857				1851978	424510		16523
	20178		1103				15144	4268		3036
	20225		1870				9931	4749		1330
	20233		3215				609960	4786		2904
	20355		2858				7381	4620		347426
	20509		1890				5084	2111		1315
	20631		6890				5978	5555		4800
	30112	3116	2545	3082	271342	3877	2429	2865	2843	4456	5750	3082	42439	27190	9631	5562	2203	59619	2714	7901
	30124	1556	1599	4540	57936	1456	14356	22974	1387	1303	1602	6643	5699	24634	19576	3597	1022	6982	1332	73440
	30156	694	514	717	41395	520	1171	843	517	738	554	1701	655	4210	1722	645	367	8317	636	2059
	30196
	30486	5837	6544	5967	8113	5432	8672	28310	4865	4757	4861	49925	34720	7286	7774	8413	5442	21107	3659	14893
	30507	2489	1975	1789	83023	2264	10192	11093	1939	2042	2343	2177	425571	36465	8309	2420	1495	32264	1093	17124
	40094	2191	2465	2627	13264	2437	5278	2718	2030	3344	2699	3320	2074	20683	6645	1960	2513	23301	5166	18690
	40139	23933	44175	9048	54896	39489	60634	24143	29236	23139	44137	41038	23358	120842	102388	20146	39386	34912	25902	239751
	40195	4768	1764	1862	4951	1933	5755	5177	3637	2055	1941	1609	3038	7156	3264	2792	1443	23622	2857	10951
	40265	2300	3710	2552	7060	3292	4950	2946	3067	2484	4351	2953	2740	11353	9093	3720	3192	16717	2490	154458
	40363	7623	6617	8630	8040	6666	13634	6714	6835	6849	6320	5390	3654	23156	10798	6458	4492	213484	4836	36399
	40436	1121	803	1313	3400	1021	1630	1079	1104	929	910	1004	1288	3991	4340	1063	592	5679	867	11025
	40503
	40511	11135	10218	20854	22018	11581	8403	10584	18261	13560	13447	12507	5372	10413	13391	13669	8535	28520	6846	19331

## Sheet: soluble factors
				Kit / Panel	Inflammation Panel																													HSTC Panel
				Assay	APRIL	BAFF	CD30	CD163	Chitinase 3-like 1	sgp130	IFN-a2	IFN-b	sIL-6Ra	IL-8	IL-10	IL-11	IL-12p40	IL-19	IL-26	IL-27	IL-28A	IL-29	IL-35	MMP-1	MMP-2	MMP-3	Osteocalcin	Osteocalcin (OPN)	Pentraxin-3	sTNF-R1	sTNF-R2	TSLP	TWEAK	ITAC	GM-CSF	Fractalkine	IFNg	MIP-3a	IL-12p70	IL-1b	IL-2	IL-5	IL-13	IL-21	IL-17A	IL-4	IL-23	IL-6	IL-7
				Stadard Units	pg/mL	pg/mL	pg/mL	pg/mL	pg/mL	pg/mL	pg/mL	pg/mL	pg/mL	pg/mL	pg/mL	pg/mL	pg/mL	pg/mL	pg/mL	pg/mL	pg/mL	pg/mL	pg/mL	pg/mL	pg/mL	pg/mL	pg/mL	pg/mL	pg/mL	pg/mL	pg/mL	pg/mL	pg/mL	pg/mL	pg/mL	pg/mL	pg/mL	pg/mL	pg/mL	pg/mL	pg/mL	pg/mL	pg/mL	pg/mL	pg/mL	pg/mL	pg/mL	pg/mL	pg/mL
				Adjusted LLD	760	138.8	4	67.2	41.2	67.6	2.8	8	6	10.8	2.4	0.2	22.4	0.8	4.8	0.4	7.2	6.4	14.8	134.8	158.8	114	93.6	365.2	3.2	0.8	12.8	3.2	2	4	1.2	25.1	1.9	2.8	0.5	0.5	0.6	0.4	0.7	0.4	1	3.7	10.2	0.3	1.2
				Adjusted ULD	1479172	894359	26936	1.15527e+06	143079	266788	68889.3	2834.67	36381.3	13594.7	6933.33	2558.67	23600	26336	210461	34397.3	20170.7	23077.3	62289.3	427745	963677	422545	160303	377615	144393	71984	27688	2493.33	23357.3	12000	10000	150000	5000	5000	4000	4000	4000	4000	2000	2000	6000	15000	65000	1500	3000
		PID	visit code (RV217-Gina)	Broads vs. Non-Broads (RV217 Sam)	APRIL	BAFF	CD30	CD163	Chitinase 3-like 1	sgp130	IFN-a2	IFN-b	sIL-6Ra	IL-8	IL-10	IL-11	IL-12p40	IL-19	IL-26	IL-27	IL-28A	IL-29	IL-35	MMP-1	MMP-2	MMP-3	Osteocalcin	Osteocalcin (OPN)	Pentraxin-3	sTNF-R1	sTNF-R2	TSLP	TWEAK	ITAC	GM-CSF	Fractalkine	IFNg	MIP-3a	IL-12p70	IL-1b	IL-2	IL-5	IL-13	IL-21	IL-17A	IL-4	IL-23	IL-6	IL-7
		10204	chronic	Broad	55306	8884.4	4078.2	95108.4	8043.3	41565.3	142.1	13	10859.4	33.8	35.7	4.6	41.2	130.6	958	150.9	41.1	6.4	138.3	135.2	8384.2	10303.5	2880.3	56985	19129.7	1057.3	884.4	11.9	261.6	127.1	45.6	280	30.2	83.4	9.5	6.4	7.9	14.5	31.3	44.7	22.2	94.4	623.7	23.3	23.5
		10220	chronic	Broad	7201.2	5228.6	1582	93584.4	13720	45128.7	65.4	13.5	5079.1	29.1	30.7	4.1	44.2	136.7	1601.5	135.3	36.2	8.1	75.4	134.8	11341.5	18881.6	1091.7	47059.2	12480.3	539.3	442.4	9.4	123.8	72.6	46.4	289.8	21.7	75.7	11.6	6.3	4.5	16.5	10.5	28.2	22	54.2	422.6	4.1	19.9
		20178	chronic	Non-broad	97764.4	4746.9	1195.1	25007.7	4833.3	47729.3	2.8	8.6	3819.5	28.2	21.7	2.6	39.7	86.3	351.8	57.4	31.9	7.6	67.4	134.8	7737.9	4758.9	5083.8	23838	10622.7	487	300.4	3.2	319.8	55.4	49.3	315.4	24	65.1	8.1	6.4	7.8	15.9	10.9	20.9	35.9	62.1	1438.8	5.5	20.4
		20233	chronic	Non-broad	62062.4	5266.9	2358.7	93534.1	12234.4	35351.6	24.4	14.3	5183.4	52.4	17	4.5	75.2	126.4	1339.3	129.2	44.8	13.4	113.8	252.7	10736.2	5372.3	2222.6	30340.2	14416.5	552.6	451.6	12.2	208.4	260.8	65.1	390.4	32.3	145.8	9.9	6.9	7.2	14.6	21.6	41.6	30.9	112.9	1161.8	29.1	25.3
		20355	chronic	Non-broad	78469.4	4942.2	1564.8	24686.8	12364.6	30100.8	2.8	8	8581.3	30.7	22.6	3.1	22.4	130.6	664.2	76.8	36.4	6.4	77.3	134.8	4271	2868.2	6790.3	44525.7	13471	173	304.9	3.4	236.6	73.9	33.2	271.1	20.1	70.9	7.6	5.7	6.5	10.5	7.7	23.1	21.8	30	885.9	3.4	21.9
		20509	chronic	Broad	35744.5	3228.6	2371	45239.6	7304	48672.5	2.8	12.1	8474.4	32.5	19.8	4.6	53.3	111.7	463.9	101.5	39.1	7.4	93.9	134.8	15360.7	19390.7	922.1	34411.3	23503.1	609.5	469.3	11.6	119.1	180	43.1	291.4	16.5	86.8	8.4	6	7.6	12.2	20	21.6	29.5	80.9	802.8	23.5	19.8
		20631	chronic	Non-broad	54880.5	5059.9	1261.6	55769.8	14633.9	27333.1	125.2	14.9	4275.2	39.8	14.4	3.4	63.3	130.6	446	100.1	41.2	8.3	124.4	310	2607.1	2893.4	2119	22865.5	5241.7	407.6	278.9	8.5	163.4	81.8	52.4	265.9	27.9	90.7	6.5	5.3	6.3	10.9	9.4	25.8	24	45.5	606.2	4.8	16.3
		30112	chronic	Broad	30984	5643.1	2525.3	66641.5	9092.6	28426.4	2.8	12.3	6787	35.9	34.1	3.9	30.1	185.3	1613	124.8	44.9	10	121.7	148.4	6398.8	12173.9	2318.9	68729	16958	407.9	310	10	201.2	162.1	42.6	250.8	20.2	79.1	7.2	4.7	5	9.6	6.8	21.2	22.8	29.2	378	5.8	17.4
		30124	chronic	Broad	16556.1	3956	1941.8	199972	2763.2	26088.4	8	24.3	4371	36.9	32.3	4.2	72.2	271.3	1412.5	106.5	41.1	6.4	117.7	134.8	3132.7	4455.9	1964.7	26978.8	9579.6	314.8	313.9	7.1	218.1	206.1	15.5	206	24.1	60.1	5.5	3.9	3	9.6	2.7	11.4	11.2	55.9	150.2	2	15.8
		30156	chronic	Broad	34209.7	3820.9	624.5	46211.9	2076	12026.5	109.8	8	3520.1	39.4	10.6	4.5	107	151.7	883.1	106.1	44.7	39.9	99.2	134.8	1654.7	1904.8	1904.5	13438.5	1748.6	245.8	120.3	10	171.4	303.3	55.7	348.2	25.7	76.5	6.3	4.9	6	15.6	2.2	23.7	29.6	39.4	705.6	3.2	19.3
		30196	chronic	Broad	42700.7	4269.4	1928.6	30854.4	11196.3	21864.7	2.8	8.2	2801.6	34.6	16.2	3.9	54.3	132.6	830.4	119.1	38.1	6.6	103.8	134.8	2657.4	2965.7	2257.8	20678.5	4085.9	318.9	223.6	5.2	153.5	101.6	48.3	240.9	15	78.6	5.8	5.2	4.2	9.2	10.1	22	20.6	61.7	562.8	5.8	16.6
		30486	chronic	Broad	47888.5	4346.8	866.7	35080	10946.8	27126.5	2.8	8.8	4010.9	31	22.4	4.9	92.1	130.6	976.4	96.5	37.7	6.4	89.9	232.6	4372.5	2508.6	1918.5	25603.2	23524.7	257.7	201.5	8.2	142.7	117.3	44.9	342.8	20.6	75	5.9	4.8	4.1	14.2	15.1	20.6	22.8	68.3	514.5	14.1	14.8
		30507	chronic	Non-broad	39749.6	3856	1319.4	19660.1	2669.3	21103.5	136.5	10.8	3157.8	35.9	10.2	4.8	100.1	144.7	83.2	118.6	44.6	15.4	105.2	134.8	1274.6	3470.1	1026.6	10923.7	15494.4	271.3	180.9	10.8	150	272	33.8	341.8	18.6	83.6	5.5	5.1	5.8	15.1	1.2	16.9	19.5	39.6	609	1.1	16.3
		40094	chronic	Non-broad	86245.4	4701.5	2815.7	64840.5	9934.4	47558.8	2.8	10	6864.4	30.4	35.7	2.9	28.6	181.5	873.6	119.5	33.6	6.4	96.5	134.8	4892.1	9242.2	6019.6	49646.2	6891.6	518.8	390.8	6	220.9	98.6	48.5	270.6	25.5	75.2	8.4	5.4	6.4	10.5	10.4	18.6	25.6	37.4	746	5.1	23.1
		40139	chronic	Non-broad	67122.2	4275.6	1368.3	52156.2	5581.2	24625.9	48	13.8	4838.7	32.5	11.9	3.5	23	189.9	104.2	81.1	33.2	13.7	53.5	135.7	9338.4	4496.1	4024.4	10741.9	6256.4	374.3	175.1	3.2	245.9	92.4	50.3	309.6	18.3	76.9	4.5	4.7	5	8.4	5.3	19.4	158.3	36.7	415.6	2.6	17.8
		40195	chronic	Non-broad	79333	4314.3	1170.6	27119.9	6536.8	30501.9	24.4	8.9	5960.3	26.2	28.9	2.1	22.4	194.6	1574.4	88.6	34.3	6.4	63.4	134.8	4298.7	7457.4	4400.4	33139.4	6857.3	486.7	252.5	3.2	200.1	67.5	36.8	239.1	19.2	73.7	8.6	7.4	6	6.5	9	20	24.1	39.5	533.1	4.6	22.4
		40265	chronic	Non-broad	63886.2	5266.9	1512.3	58099	7614.3	35153.2	2.8	8	4310.2	31	14.9	2.8	22.4	103.1	358.3	83	31	6.4	60.8	134.8	2051.3	3263.7	2527.2	28769.8	6936.8	360	194.2	3.2	224.4	89	46.2	258.5	20	70	7	5.5	7.1	9.3	7.4	20.7	26.8	37.8	360.1	2.9	17.5
		40363	chronic	Broad	54942.8	6730.5	1622.8	55622.6	10233.2	42855.6	48	11.3	5295.3	28.7	10.2	3.3	41.2	166.3	726.2	140.6	36.1	13.7	84.6	186	2607.1	3713.5	1131.7	29933	13879.8	350.1	311.4	8.4	234.1	186.4	64.9	273.1	31.6	87.4	10.7	6.4	8	13	22.4	38.3	24.1	68.7	931.5	16.1	35.5
		40436	chronic	Broad	114248	5831.8	2281.2	110155	7610.1	38371.8	2.8	13.1	8372.2	27.1	14.3	2.8	22.4	95.3	1827.4	84.4	34.8	6.4	23.8	134.8	4001.3	6475.8	4578.8	27895.4	6529	398.9	304.5	3.2	280.6	246.4	31.8	216.6	19.4	63.1	6.3	4.4	3.9	6.2	8.8	18.6	13.6	33.4	534	2.6	17
		40503	chronic	Broad	66541.4	8205.5	2523.2	86087.8	12043.5	30118	452.5	19.3	6441.9	65.1	29	6.7	108	227.2	1039.8	158.6	47.6	99.5	187.4	153.5	4243.2	3357.6	3170.7	29427	7432.5	489.1	354.4	16.4	186.8	199.1	307.4	328.9	35.6	171.6	9.9	10.4	13.3	10	8	356.8	57	39.9	8149.4	5.7	25.8
		40511	chronic	Non-broad	86235.4	4063.3	1293	52185.3	16168.9	34118.2	2.8	13.1	5728.5	29.4	24.2	3.1	22.4	141.7	878.4	96.9	32.8	6.4	91.2	134.8	1881.6	9547.1	4716.2	44374.8	9362.8	411.4	232	4.2	193.7	73.9	27.2	224.6	23.6	67.6	5.8	4.9	4.9	7.8	5.4	20.1	23.7	25.1	671.2	2.3	17.4
		10204	peak viral load	Broad	42381	6803.8	3614.2	60148.5	12897.2	45625.5	130.8	16.5	8556.8	21.8	37.3	3.9	49.2	142.7	1380.1	101.5	41.6	6.4	71.4	201.7	9532	4372.3	5018.3	49956.2	21337.2	541.5	445.6	6.5	210.8	219.5	43.6	253.2	22.6	109.3	7	6.3	5.9	26.1	90.4	19.9	27.4	309.3	729.5	66.3	21.4
		10220	peak viral load	Broad	18350	6460.5	2526.1	88439.1	13247.4	42855.6	285.8	17.6	5214.4	41.2	39.8	7.4	73.2	236	1480.4	148.3	58.6	70.9	178.8	244.2	10893.9	18404.8	1216.4	40086.5	27304.1	521.9	443	26.7	167.2	113.4	41.9	276.1	15.7	78.3	33.5	5.8	6.2	16	11.8	27.6	20.1	39.7	509.9	3.5	18.6
		20178	peak viral load	Non-broad	75127.6	5243.3	1919.7	36385.2	15817.5	32406.1	235.7	8.2	2875.5	37.2	16.8	5.6	129.3	189	510.7	448	49.4	8.1	184.1	1797.2	6390.2	4904	2121.9	21579.4	11164.9	347.6	299.7	18.8	263.9	361	34.5	271.1	23.7	79.8	8.9	5.5	6.2	12	9.8	23.1	29.6	46.2	791.3	4.4	21.1
		20233	peak viral load	Non-broad	51746.4	5966.2	4536.6	108510	11006.8	33941.7	269.3	18.3	4762.7	33	24.6	4.7	111.5	144.7	1511.9	128.3	49	32.2	170.8	563.7	7721.2	5387.7	1274.8	38562.3	18225.1	576.3	578.3	16.9	217.3	295.4	75.1	389.2	30.9	110.4	11.2	7.7	9.8	15.3	20.6	41.1	40.8	93.2	1791.2	14.3	26.2
		20355	peak viral load	Non-broad	44274.3	5316.8	1215.7	24046.3	3918.8	10898.4	199.6	9.8	3268.1	39.2	13.1	6.6	127.8	140.7	887.9	142.3	58	17.7	153.6	233.1	4436.8	3943.9	1764.2	15273.2	9161.5	370	218.5	14.6	188.1	175	64	444.9	31.2	130.8	8.1	7.2	7.9	24.2	6.3	32.7	29.9	34.8	1134.5	5.5	23.2
		20509	peak viral load	Broad	62257.3	6577.7	2991.3	19333.3	8673.8	31243.2	43.5	10.3	4529.2	29.6	25.7	4.8	64.3	168.2	849.7	113.3	38.8	28.3	70.7	134.8	4565.1	3931.5	2414.9	27950.9	20545.4	400	304.7	7.4	135	141	56.5	294.4	23.6	82.6	6.5	6.2	7.8	11.5	15.3	25.3	32.2	78.5	679.9	11.7	19.3
		20631	peak viral load	Non-broad	43137.3	4662.1	1207.9	38911.6	3702.9	18963.4	220.3	13.5	2977.5	42.4	24.9	5.9	101.6	147.7	897.3	126.6	50	20.1	171.5	412	2301.2	3816.3	2819.8	18623.2	9717.2	315.9	213.9	17.2	227.7	115.2	80.5	449.3	32.5	171.3	8.1	6.4	7.4	19.2	6.9	35.8	35.6	79.8	1186.7	4.9	22.9
		30112	peak viral load	Broad	51014.9	6887.9	3136.8	57794.7	5219.8	21475.9	65.4	10.4	5292.1	37.9	27	3.7	28.1	180.6	815.8	111	47.6	50.4	100.5	185.5	5179.6	2420	1942	27979.8	20748.5	367.7	287.3	10	161.5	237.5	71.2	311.3	30.9	90.5	16	5.4	7.1	14.2	16.8	35.3	32.4	60.1	890.5	9.2	26
		30124	peak viral load	Broad	47404.1	4969.1	3688.1	195812	2657.9	28848.5	222.1	26	4673.3	41.3	26.4	6.2	102.1	221.8	825.5	128.3	51.5	26.3	182.8	321.5	16192	4251.4	1706	26416.1	16335.8	382.6	463.1	17.6	221.9	244.9	46.3	402.4	22	89.6	12.3	5.6	6.2	25.2	22.4	27.6	29.4	38.2	878.6	8.1	28.1
		30196	peak viral load	Broad	73815.6	7436.6	3154.4	54542.9	17685	44738.4	2.8	15.5	3518.1	27.4	29.9	2.6	49.2	100.9	883.1	86.7	35.6	32.8	60.1	134.8	2156	3971.9	3496.8	38884.6	7726.1	530	459.7	3.7	187	90.3	67.7	272.7	19.7	83.7	8.1	5.6	5.5	17.8	35.4	23.1	24.4	115.9	857.6	23	19.6
		30486	peak viral load	Broad	74017.6	5059.9	2184.6	60328.1	10873.8	42695.5	2.8	14.9	8085.2	26.8	35.6	4.1	30.1	126.4	1273.1	81.6	40	6.4	92.6	134.8	6208.7	3107	3559.6	58778.9	25874.6	561.9	375.7	8.1	141.9	113.5	39.9	248.1	23.6	71	4.5	5.2	3.6	14.8	39.8	19.3	22.8	88.7	513.6	27.2	18.4
		30507	peak viral load	Non-broad	45990	4399.2	1780.8	68569.5	1966.6	33924.2	2.8	12.9	4658.8	33.3	7.6	3.7	27.6	161.5	4.8	68.7	33.4	7.2	79.3	134.8	2516	3345.1	2460.7	17149.9	11864.9	345.3	230	4	151	147.7	35.1	317.2	20.4	77.2	6	5.1	6.6	11.6	3.5	17.7	28.2	41.4	468	2	16.8
		40094	peak viral load	Non-broad	170930	5960.5	4576.3	62145.5	11787.5	45418.6	154.9	25	10402.2	36.7	33	5.1	60.3	230.7	1420.5	113.3	49.9	68.3	139.6	184.5	9540.1	25853.4	7829.1	74013.6	23945.3	814.4	600.4	16	311.1	92.4	67.3	290.5	28.8	77.6	11.7	6	9.2	13.8	15.3	30.4	32.8	53.3	1538.7	7.9	22.3
		40139	peak viral load	Non-broad	62647	4737.8	1430	46233.2	5596.4	19169.1	2.8	8	4814.8	32.8	26.2	2.8	22.4	162.4	1372	87.7	30.4	34.3	72.7	134.8	5045.2	3620	4293.7	31655.7	11844.6	363	229.1	6.4	208.9	93.6	54	257.4	24.6	70	5.6	4.6	6.1	5.6	8.9	25.2	34.3	41.8	443.7	4	18.4
		40265	peak viral load	Non-broad	47804.3	6670.9	3181.6	39146.9	7788.2	27429.1	52.4	14.4	2985	40.9	19.1	3.4	57.3	114.9	1008.3	111.9	47.3	21.4	89.9	245.2	1377	4235.9	1684.9	19495.6	7933.1	335.7	256.9	4.9	173.8	152.9	83.5	408.7	36.1	105.7	15	7.1	7.3	16.5	14	25.1	47.5	59.7	972.6	9.7	23.6
		40363	peak viral load	Broad	40885.7	4799.7	1236.4	19051.8	2137.3	20266.9	324.8	11.1	2583.2	37.5	20.7	4.8	71.2	138.7	1066.6	120.4	48.3	20.3	111.1	268.3	2886.9	4068.2	1253.6	13920.5	13284	215.7	182.5	14.1	135.2	77.2	88.2	400.1	28.7	107.3	8.3	6.9	10	22.6	6.7	38	37.3	36.9	1012.6	4.7	27.5
		40436	peak viral load	Broad	91815	5021.3	2630	61085.2	5611.5	37454.9	77.9	11.5	7433.1	28.7	29.9	3.2	39.2	111.7	1141.2	82.1	38.4	16	31.7	134.8	4141.2	5316.9	3558.3	34004.7	9387.4	421.8	294.1	4.4	263.6	172.6	47.3	219.6	16.3	62.1	5.7	4.6	3.7	5.9	6	21.8	18.2	23.7	357.3	3	12.7
		40503	peak viral load	Broad	48624.7	5215.3	2035.1	35066.4	3852	26573.7	2.8	8	6876.9	28.4	8.5	2	22.4	133.6	669.4	106.1	28.8	19.3	47.6	134.8	3132.7	2950	3644.6	26840.7	13517	329.6	252.1	3.2	227.2	156.7	404.6	321.6	25.9	86.3	6	8.9	6.2	9.7	6.3	32.9	72.4	45.5	377.1	1.9	19
		40511	peak viral load	Non-broad	82029.5	6097	3518.1	77661.2	15277.7	30002	61.1	12.2	6112.9	32	28.4	4	50.8	237.7	854.5	87.7	39.8	15.4	109.8	134.8	2607.1	9818.6	3776	37062.7	19485.2	526.3	319	9.8	191.9	117.1	29.7	252.4	23.1	75.9	6	5.6	6.8	8.6	4.9	23.7	20.7	40.4	796.8	3.8	19.7
		10220	pre-infection	Broad	19960.5	5294.8	1687.1	81545.6	11100.2	36276.4	1234.5	43.6	4150.8	70.6	57	16	310.2	441.4	1519.8	253	111.9	194.3	452.9	665.8	9152.1	10808.8	1320.1	31864.5	10491.3	440	435.5	70.4	188.7	87.8	36.2	289.4	12.6	61.7	6	4.9	3.4	11.4	8.9	25.3	20.4	33.8	355.4	3.6	16.6
		20178	pre-infection	Non-broad	49873.7	3860.8	427.7	8028.4	2790.6	23303.1	381.7	12	1625.9	42.1	8.4	8.1	227.1	158.6	751.4	117.7	52.9	10	194.7	335.1	5535.1	4065.1	1566.6	12148.3	9682.2	254.9	167.5	22.2	228.7	56.8	68.8	457.9	23.6	100	12.4	6.2	7.4	26	9.4	26	39.6	75.7	1604.2	5.3	25.5
		20233	pre-infection	Non-broad	40435.9	5080.7	876.8	35584.9	9076.4	26135.4	334.4	15.5	2468.7	47.4	17.7	6.9	120.9	200.1	1632.2	175	54.7	32.8	217.3	304.5	7268.2	2051.6	2782.2	28133.9	16952.1	383.7	266.5	20.5	192.9	154	77.2	388.9	32	138.3	9.7	7	8.2	17.9	19	36.4	32.7	112.3	1492.4	26.1	23.3
		20631	pre-infection	Non-broad	50627.8	4552.6	880.5	32853.8	4139.4	25298.9	102	12.3	3862.8	42.8	17	5.4	93.1	142.7	1145.5	107.4	44.2	17.5	152.2	329.6	3278.5	3128.9	4484.4	25106.8	12654.6	353.7	242	12	229.6	92	69.6	379	31.1	142.2	6.4	6.3	8	16	8.2	33.3	29.8	62.5	1072.7	3.9	24.6
		30112	pre-infection	Broad	58636.8	4624.1	988.1	36227.7	8163.4	26385.9	315.1	12.4	6815.2	41.7	19	3.8	36.2	331.5	920.8	114.2	51.5	42.9	138.3	145.9	5834.2	3047.4	3355.4	45054.2	16969	377.1	189.7	12.2	211	67.6	73.1	276.8	21.5	73.1	9.6	5.3	5.5	9.2	9.4	28	32.1	44.5	556.3	4.2	18.3
		30124	pre-infection	Broad	63589.4	3700.6	623.8	176327	2324.5	31566.4	2.8	13.9	4280.3	30.7	14.6	3	39.7	144.7	600.1	75.9	86.9	6.4	78	228	8875.7	2185.3	2575.2	23878	6783.4	305	259.6	5.3	190.1	185.1	24	216.6	18.7	110.5	6.6	3.9	5.1	8.2	1.3	14.3	10.3	18.5	122.3	2.4	15.4
		30156	pre-infection	Broad	56653	4692.4	801	52417.9	6906.9	19792.4	117.6	10.3	7617.2	44.1	23.8	4.9	73.7	298.1	1180	140.6	47.8	13.2	133.7	134.8	5508.5	2492.8	3959.3	29183.7	8123.2	501.6	215.6	11.3	159.1	89.6	47.1	229	21.8	76	8.2	4.7	5.2	10.3	5.9	20.9	23.3	34.5	384.6	4.8	18.1
		30486	pre-infection	Broad	36146.1	4113.5	574.8	35216.4	4507.8	27175	90.1	15.1	4820	29.8	29.2	5.2	70.2	111.7	1075.5	112.8	45.7	23.1	121.7	224.5	3064.2	1754.4	3307.1	26007.9	21395.4	382.8	244.8	17.2	159.1	66.1	52.7	332.1	22.5	95.5	5.4	5.3	3	16.8	15.7	21.5	22.6	67.8	647.2	15.1	16.3
		40094	pre-infection	Non-broad	104170	4238.3	1151.6	33097.2	5805.9	41980.4	242.5	15	5229.1	35.5	31	4.8	42.2	252.5	1205.7	91.4	49.4	30.6	103.2	136.7	6450.5	7724.9	6565.7	52271	20511.3	385	224.9	12	307.3	67.8	73	333.1	29.8	85.2	10.6	6.3	9.7	12.3	14.5	32.8	36.6	57.5	1263.5	5.8	25.6
		40139	pre-infection	Non-broad	79965.2	3333.3	927.4	36015.6	5534.8	24960.8	2.8	9.1	5644.7	37.9	23.6	3	36.2	167.3	1531.6	110.1	34.8	6.4	56.2	134.8	9378.8	4192.4	5135.1	39260.3	8865.6	362.8	190.7	4.5	239	60.2	60.7	278.7	29.2	65.4	5.3	5	5.4	7.1	6.3	22.7	23.1	40.4	516.4	3.1	20.7
		40195	pre-infection	Non-broad	56197.5	3748.8	667	13258.3	4764.2	25391.7	2.8	8.5	4791.9	27.5	18.1	3.5	37.2	154.6	815.8	83	36.4	6.4	83.3	134.8	3728.5	7633.7	4188.7	26786.3	6136.2	367	172.8	5.9	174.5	62.9	45.2	236.3	34.4	70.9	8.5	6.2	6.8	8.1	7.1	21.9	30.6	32.6	1305.7	4.7	20.8
		40265	pre-infection	Non-broad	57273.7	4306.6	731.5	27331.5	8144.3	34687.5	2.8	8.8	3197.9	31.5	10.6	2.8	25.6	146.7	756.4	83	35.5	7.2	46.2	134.8	2837.3	5347.7	2396.9	27393.7	7527.9	329.7	196.1	5	205.2	53.8	109.8	263	25	74.6	5.6	5.3	6	9.4	6.2	22.7	43.2	50.3	748.8	2.5	17.6
		40363	pre-infection	Broad	77444	4433.1	497.8	16823.7	2971.4	34367.1	2.8	8	4960.8	27.2	23.6	3.6	34.2	150.7	1110.7	112.4	52.8	10.6	60.8	141.8	4057.4	4712.6	3035.8	44226	19754.1	308.1	236.4	5.3	170.2	77	67.2	242	19.6	74.4	6.1	5.5	7	11.9	7.3	29.4	20.1	33.2	614.5	2.7	19.8
		40436	pre-infection	Broad	73027.5	3971.8	1458.2	52665.3	5401.2	31277.5	98.1	12.4	6716.8	28.6	37.5	3	32.1	130.6	1075.5	104.2	43.2	13.2	23.8	134.8	3671.6	4031	3857.4	28472	4741.9	336.6	238.7	5.4	230.6	73.5	58.5	259.6	18.9	71.7	5.6	4.7	4	8.1	5.1	19.2	21.3	16.7	391.2	2.4	16.8
		40511	pre-infection	Non-broad	79092.1	3990.8	795.4	62055.1	17951	37530.1	2.8	12	5873	25.9	19.4	3.1	22.4	143.7	533.6	90.5	35.2	6.4	50.2	134.8	3547.8	8389.2	4185.5	35393.2	8006.1	408.1	233.9	7.5	187	61.9	29.2	226.5	23.7	67.3	5.5	5.4	5.9	9.6	6.9	25.5	21.8	37.1	389.3	2.6	17.1
		10204	set point	Broad	25079	5052.5	3092.5	59476.1	12910.2	35603.4	180.2	14.7	7205	27.5	40.6	3.8	41.2	145.7	1136.9	91.9	44.1	15.8	122.4	200.7	10704.6	8458.9	3412.1	45662.5	14980	541.7	414.3	9.9	252.1	194.1	44.4	271.4	27	143.1	6.5	7.2	5.6	32.1	129.9	27.2	32.4	564.4	897.3	104	21.5
		10220	set point	Broad	16389.7	5321.2	1269.8	63762.4	14942.9	49473.9	183.7	15.5	5921.9	34.1	40.4	6.1	96.6	189	1476.4	118.2	45.8	28.5	152.9	197.7	15940.4	25874	1660.7	50870.2	18037.7	520.3	379.5	16.6	155.3	73.6	39.2	272.2	15.4	70.9	42.5	5.3	5.4	13.2	9.7	22.1	20.2	47.1	476.4	5.3	18.7
		20178	set point	Non-broad	97922.4	4831.3	2118.7	40069.3	16494.9	47900.1	2.8	9	4184.7	27.8	20	3.6	42.2	142.7	527.9	84.4	29.9	7.2	72.7	134.8	6467.7	4752.8	4622.2	36947.4	15978.5	560.7	307.9	3.2	240.7	76.3	47.4	289.1	21.8	77.7	9.4	5.5	7.1	14.1	12.4	26.5	35	54.6	917	6.4	23
		20233	set point	Non-broad	44560.7	5566.3	5134.4	156705	13407.7	43923.4	19.2	20.4	5236.4	35.4	28.3	5.1	47.2	168.2	1730.7	119.9	39.1	21.8	139	134.8	7285	9160.7	792.8	49873.6	23767.7	782.2	662.9	14.3	171.6	237.4	73	322.9	32.1	95.3	11.4	6.7	8.5	15.2	20	35	41.5	80.3	1907.5	15	25.3
		20355	set point	Non-broad	98534.6	6270.9	1319	69937.1	5683.6	32647.9	2.8	8	6858.5	27.9	17.1	3.1	31.1	118.1	493.4	83.5	33.3	6.4	71.4	134.8	5313.4	3034.8	4861.3	34223.8	14807.1	615.8	313.3	4.6	237.6	63.8	66.3	266.1	28.2	82.6	9.2	6.3	10.4	13.2	14.7	29.2	32.9	33.1	1734.8	7	22.1
		20509	set point	Broad	62257.3	6109.8	2263.1	20353.6	5067.1	30787.4	228.9	18.1	4628.7	38.7	34.6	4.9	72.2	310.4	1154.2	123.9	47	68.3	193.4	198.7	4122.6	4220.3	3060.8	29326.8	19537.2	391.9	300.1	13.4	161.4	118.6	48.8	270.3	25.5	80.3	8.9	5.9	7.3	10.5	18.8	24.5	31	97.5	630.2	12.4	23.3
		20631	set point	Non-broad	47678	4532.7	916.9	38414.1	6220.7	27765	54.6	8.9	4013.5	37.9	15	4	72.7	109.6	600.1	108.3	39.3	6.4	113.8	360.1	3624.1	2660.3	3627.1	25027	7703.3	378.4	204.8	8	256.4	118.4	70.1	296.9	26.6	116.3	5.9	5.4	6.7	12.6	9.5	32.1	27.8	53	737.8	4.3	18.8
		30112	set point	Broad	56539.2	5056.9	2440.9	69171.4	8680.5	24291.7	143.9	8.9	6010.4	34	16.9	3.8	48.2	288.1	825.5	102	48.5	31.3	93.9	170.3	6035	2394.7	3198.8	31416.8	9702.1	365.4	261.2	6.9	196.1	138.5	75.2	281.5	25.9	91.5	11	6	7.1	10.1	10.8	31.3	33.2	56.1	630.2	6.7	21.6
		30124	set point	Broad	8348.8	4822.2	2207.2	198696	1792.3	24442.9	13.8	11.9	4547.8	30.8	15.1	3.5	34.2	163.4	304.7	107.9	37.3	8.5	80.6	134.8	11988.2	5747.1	1023.1	27532.5	10720.5	276.2	303.8	6.7	130.4	117.9	28.5	301.5	12.5	79.1	7.3	5	4.8	9.8	6.4	21.1	19.1	29.9	406.2	3.7	19.5
		30156	set point	Broad	44019.5	3886.2	3249.4	68461.6	2779.2	22301.5	2.8	8.5	7363.2	34.3	15	2.3	22.4	130.6	621.8	97.9	28.1	8.3	47.6	134.8	7904.4	2038.9	4111	32317.1	3161.6	458.2	290.4	3.2	151.4	103.4	58.8	300.1	29.2	92.1	12.5	7	9.9	14.5	14.9	25.7	27.8	55.2	992.6	9	28.5
		30196	set point	Broad	59090.5	5742.7	4049.4	58671.3	17618.9	41212.3	2.8	12.2	2790.2	21.2	23.2	3	22.4	107.4	463.9	72.5	33.2	10.6	79.3	145.9	2239.2	4403.2	2626.8	31714.9	6679.9	522.9	391.3	4.6	178.3	75.9	55.4	210.3	20.3	74.8	7.3	5.1	4.8	13.4	27.2	17.3	24.7	99	617.7	17.9	18
		30486	set point	Broad	48014.8	4695.5	1544	37263.6	8027.5	29061	38.9	10.5	4930	34.3	20.4	4.6	64.3	98.7	796.2	94.2	42.7	11.5	132.3	307.5	2124.7	1157	2835.4	26021.4	15091.5	446.5	243	9.3	128.6	122.6	62.7	324.2	26.2	89.6	6.9	5.7	4.6	17.4	19.9	24.9	26.6	63.9	661.5	15	18.5
		40094	set point	Non-broad	166874	5034.6	2117.1	43045.6	8446.7	51413.6	211.7	17.3	10056.2	38.9	32.2	4.4	53.3	246.5	1162.8	112.8	50.3	30.2	117.7	166.2	9265.6	13265.7	8811.9	67114.7	10849.7	572.7	403.4	15.4	304.3	67.4	68.1	273.2	31.7	74.5	11.9	5.8	8.9	13.2	13.6	32.9	31.8	51.6	1548.7	6.6	21.3
		40139	set point	Non-broad	76860.4	3687.7	1700.4	53935.1	5645.7	18908	2.8	10.3	5240.6	36.5	26.5	3.3	22.4	160.5	1436.6	90.5	35.7	9.4	62.1	134.8	7721.2	5869.8	6112.8	38697.7	13734	385.3	240.4	3.2	251.5	70.1	55.7	266.7	23.1	71.3	4	4.8	5.3	8.5	5.8	22.6	38.4	38.4	488.5	2.7	18.4
		40195	set point	Non-broad	64786	5438.3	2099.3	19122.1	5757.2	26198	2.8	8	4987	26.8	15	1.9	22.4	102	976.4	80.6	31.2	6.4	33	134.8	2072.3	7691.5	1460.7	28063.2	4341.5	356.1	209.7	3.2	159.5	121.5	36.1	238.5	21	67.4	8.9	5.6	6.6	6.7	10.1	23.1	32.4	33.3	725.8	4.1	18.6
		40265	set point	Non-broad	65143.6	5644.6	2780	41162.3	13193.8	33590	2.8	8	3562.6	34.1	17.3	3.4	22.4	128.5	925.5	65.8	36.4	6.4	55.5	134.8	3888.9	6053.6	2739.9	29889.3	8878.2	435.6	246.1	3.9	184.3	104.7	61.3	290.9	26.6	84.2	12	6	7.1	16	14.7	22.9	34.1	41.7	609.9	8.8	23
		40363	set point	Broad	74441.6	6006.1	1520.8	30358.6	3647.9	28913.9	13.8	8	3956.7	30.4	23.2	3.5	22.4	73.4	873.6	107	37.3	6.4	71.4	209.8	5242.1	6942.8	1803	25040.2	19277.5	307.4	205.3	8.1	133.8	57.9	77.1	278.9	27.1	73.9	6.6	6	6.5	11.4	5.7	28.5	23.5	30.7	777.2	2	23.3
		40436	set point	Broad	97843.4	5117.8	4399.2	97711	6270	37959	2.8	11	8260.1	24.5	20.4	3	36.7	96.5	786.3	80.6	36.6	15	19.1	134.8	3681.1	6552.2	5211.4	33787.8	4713.4	483.6	380.5	5.2	257.4	277.4	39.6	229.5	15	66.2	5.5	4.5	4.1	7.3	6.2	20.9	18.5	21	422.2	1.7	15.8
		40503	set point	Broad	53685.3	4671.2	1661.4	32502.6	4461.8	32200	2.8	8	6791.4	24.8	9.6	2	22.4	140.7	193.3	89.1	26.8	6.4	39	134.8	2566.7	2717	3777.5	26813.5	15841.8	317.8	225	3.2	229.2	151.7	523.7	384.9	27.7	86.4	6.2	12.2	6.5	9.7	7.1	37.2	101.3	34.4	406.2	2.1	18.1
		40511	set point	Non-broad	27205.4	4263.2	3498.7	32624.1	9755.7	31074.2	77.9	8	7016.8	40.4	24.7	3.8	46.2	200.1	463.9	93.2	35.7	19.3	48.9	204.8	2956.1	5292.3	1643.9	24443.2	9212.2	304.5	244.7	7.5	179.7	118.3	36.9	232.2	24	69.7	6.1	5.3	5.9	7.9	7.2	19.6	22.2	33.5	693.7	2.6	17.6
[truncated: 4 more columns]

## Sheet: CD30 in vitro stimulation
A	CD38+ HLA-DR+ (% of Vd1 T cells)				B	CD69+ (% of Vd1 T cells)				C	KI67+ (% of Vd1 T cells)
Participant	unstimulated	5μg/ml	25μg/ml		Participant	unstimulated	5μg/ml	25μg/ml		Participant	unstimulated	5μg/ml	25μg/ml
1	4.6	5.31	3.58		1	25.6	18.2	19.6		1	5.01	3.67	5.65
2	14.6	19.3	11.6		2	67.3	80.9	67.2		2	6.54	10	6.33
3	2.51	2.29	1.39		3	16.7	17	15.6		3	3.76	3.39	3.65
4	4.17	4.75	2.76		4	26.3	24	14		4	3.03	3.29	1.81

## Sheet: CD4 CD8 NK phenotype
Sample	Broad vs. Non-Broad	Timepoint	CD38+ HLA-DR+ (% of NK cells)	CD16+ (% of NK cells)	CD57+ (% of NK cells)	a4b7+ (% of NK cells)	CD69+ (% of NK cells)	CD38+ HLA-DR+ (% of CD4 T cells)	CD16+ (% of CD4 T cells)	CD57+ (% of CD4 T cells)	a4b7+ (% of CD4 T cells)	CD69+ (% of CD4 T cells)	CD38+ HLA-DR+ (% of CD8 T cells)	CD16+ (% of CD8 T cells)	CD57+ (% of CD8 T cells)	a4b7+ (% of CD8 T cells)	CD69+ (% of CD8 T cells)
10204	Broad	Pre
10220	Broad	Pre	7.8	91.6	65.6	3.9	0.46	0.78	5.79	1.63	1.81	0.44	0.96	9.79	18.4
20509	Broad	Pre
30112	Broad	Pre	3.39	82.1	52.4	3.89	1.54	1.18	0.25	1.64	2.13	0.15	3.17	0.34	13.4
30124	Broad	Pre	2.46	84.3	47.3	0.82	1.67	0.91	1.1	3.08	1.07	0.6	0.78	18	26
30156	Broad	Pre	1.48	85.5	31	1.75	1.37	0.46	2.49	3.75	2.83	0.25	0.52	31.9	41.8
30196	Broad	Pre
30486	Broad	Pre	1.09	96.4	81.6	0.4	5.02	0.22	0.95	2.53	5.81	0.47	0.33	13.2	25.1
40363	Broad	Pre	1.36	84.9	34.1	0.31	1.45	1.27	0.22	1.72	1.55	0.76	2.07	3.61	11.8
40436	Broad	Pre	2.01	92.6	65.9	0.62	4.33	1.38	0.15	4.38	0.77	0.36	1.77	1.23	23.3
40503	Broad	Pre
20173	Non-Broad	Pre	3.67	61.4	62.6	0.57	1.55	0.95	0.98	2.59	4.79	0.48	1.08	17.4	26.5
20225	Non-Broad	Pre	1.12	89.9	62.3	5.19	5.47	1.06	0.17	2.98	0.99	1.15	1.95	1.46	16.7
20233	Non-Broad	Pre	1.57	82.3	46.1	0.28	4.38	0.28	0.083	4.15	3.77	0.24	2.15	1.21	37.8
20355	Non-Broad	Pre	2.45	60.1	20.2	1.78	5.58	0.88	0.19	1.82	0.84	0.92	1.18	4.17	12.7
20631	Non-Broad	Pre	1.47	81.9	54.4	0.45	3.92	1.04	0.058	1.31	3.65	0.73	1.71	0.38	5.67
30507	Non-Broad	Pre	1.86	97	54.9	4.27	9.38	0.88	2.29	4.9	23	6.1	2.9	10.8	37
40094	Non-Broad	Pre	2.4	91.7	61.4	0.22	2.49	0.89	0.43	2.33	3.24	0.59	1.73	0.53	18.5
40139	Non-Broad	Pre	1.59	90.8	49.7	0.29	1.14	1.06	0.62	1.91	0.98	0.37	1.27	3.55	13.7
40195	Non-Broad	Pre	14	94.6	71.7	0.45	0.86	1.01	0.13	3.34	4.97	0.88	1.11	0.36	24.4
40265	Non-Broad	Pre	2.81	66.9	44.6	0.66	2.36	1.72	0.56	8.57	1.35	0.53	3.73	0.66	45.9
40511	Non-Broad	Pre	1.58	92.5	55.4	0.35	0.74	0.83	1.21	5.3	7.23	1.72	1.26	14.9	38.1
10204	Broad	Peak	11.3	75	41.1	1.18	1.62	3.28	5.4	14.2	8.41	0.62	38.7	10.6	24.5
10220	Broad	Peak	6.11	91.7	73.1	3.68	1.08	5.29	0.36	2.66	0.44	0.31	68.6	1.85	22.8
20509	Broad	Peak	3.02	74.1	42	1.69	1.27	1.8	3.07	5.04	2.49	0.34	19.6	14.6	25.3
30112	Broad	Peak	21.4	61.2	27.6	4.51	8.26	2.13	0.56	1.71	4.32	1.02	54.6	0.43	11.4
30124	Broad	Peak	9.7	75.6	26.6	1.51	2.9	2.85	1.7	3.66	3.42	1.08	46.2	9.14	25.1
30156	Broad	Peak
30196	Broad	Peak	2.08	94.6	80.6	2.94	2.26	1.9	0.62	3.31	3.14	0.77	51.5	2.61	29.6
30486	Broad	Peak	5.74	77.9	33.6	0.59	3.32	0.82	0.83	2.16	2.88	0.33	11.8	9.53	25.1
40363	Broad	Peak	13.9	68.2	22.8	4.04	2.36	2.25	0.19	1.36	0.87	0.56	52.2	0.78	9.87
40436	Broad	Peak	3.9	95.6	70.9	0.64	10.5	2.71	0.53	4.63	1.73	0.55	28.1	0.61	20.8
40503	Broad	Peak	7.03	85.5	51.8	1.91	2.1	3.03	0.42	2.07	2.59	0.58	59.5	0.35	7.88
20173	Non-Broad	Peak	5.02	92.4	58.6	0.65	1.63	2.38	1.32	3.07	2.3	0.94	21.1	18.3	32.9
20225	Non-Broad	Peak	17.4	89	27.7	4.13	4.08	3.07	0.097	1.82	2.09	0.6	16.1	2.16	20.3
20233	Non-Broad	Peak	12.3	91.4	25.9	0.93	5.99	2.07	0.11	3.98	7.41	0.71	30.9	0.87	44.3
20355	Non-Broad	Peak	8.71	71.1	14.9	7.41	4.03	1.69	0.28	2.08	1.26	0.62	52.8	38.1	21.9
20631	Non-Broad	Peak	4	78.3	51.6	0.41	2.88	2.34	0.04	1.66	1.54	0.41	38	0.16	10.4
30507	Non-Broad	Peak	1.97	96.4	59.2	3.86	2.62	1.42	1.53	4.63	11.3	0.34	27.4	5.57	30
40094	Non-Broad	Peak	6.62	95	49.2	0.64	4.39	2.26	0.71	1.96	1.79	1.89	41.1	4.06	13.8
40139	Non-Broad	Peak	3.94	44.5	40.2	0.49	2.37	2.59	0.35	2.13	2.93	0.47	13.8	3.34	24.5
40195	Non-Broad	Peak
40265	Non-Broad	Peak	15	87.7	35.2	2.83	4.28	7.29	2.48	6.19	1.82	1.41	64.5	0.89	38.1
40511	Non-Broad	Peak	15.4	78.2	39.3	2.92	0.65	3.98	1.2	4	3.35	0.62	53.3	8.05	21.6
10204	Broad	Set Point	2.49	65.6	38.8	1.5	0.76	1.34	2.77	7.81	0.33	0.49	16.6	11.3	35.4
10220	Broad	Set Point	4.99	84	52.3	2.88	1.3	1.39	4.71	1.63	2.55	0.36	23.2	5.93	23.4
20509	Broad	Set Point	0.35	84.1	46.4	0.9	2.07	1.34	2.38	3.62	2.01	0.22	8.25	17.6	27.4
30112	Broad	Set Point	3.86	86.9	31.5	4.73	3.73	2.61	0.36	1.36	1.58	0.25	38.9	0.3	28.9
30124	Broad	Set Point	3.79	74.2	13.4	3.52	2.88	3.76	1.52	3.19	7.69	0.6	37.8	5.04	32.1
30156	Broad	Set Point	7.24	82.9	25.9	1.83	3.74	2.28	1.74	2.66	2.01	0.54	32.8	12.4	22.7
30196	Broad	Set Point	1.49	93.8	75.8	3.64	2.29	3.51	0.55	3.1	1.74	1.17	55.5	2.87	27.5
30486	Broad	Set Point	0.87	77.2	23.7	0.87	4.45	0.56	0.72	1.98	3.24	0.41	14.5	10.6	26.3
40363	Broad	Set Point	3.13	80.3	27.4	1.2	2.83	2.71	0.24	1.03	2.47	1.12	27.6	5.09	21.1
40436	Broad	Set Point	1.77	80.8	56.2	0.49	8.19	3.06	0.15	3.63	1.4	0.51	41.3	0.23	35.2
40503	Broad	Set Point	12.2	91.5	67.7	3.25	1.94	4.3	0.76	2.12	3.51	0.56	22.8	2.18	18.9
20173	Non-Broad	Set Point	4.09	71.5	48.4	0.5	1.59	3.24	0.97	2.65	1.75	0.47	37.2	8.06	25.7
20225	Non-Broad	Set Point	1.83	93.3	36.2	3.57	3.37	3.05	0.18	2.08	1.55	0.28	31.8	2.75	25.8
20233	Non-Broad	Set Point	10.6	92.9	23.3	1.05	5.51	2.55	0.11	6.07	4.49	0.31	31.3	0.61	38.9
20355	Non-Broad	Set Point
20631	Non-Broad	Set Point	2.19	83.9	56.4	0.13	2.78	0.82	0.023	1.41	2.14	0.42	5.91	0.21	6.2
30507	Non-Broad	Set Point
40094	Non-Broad	Set Point	2.35	91.5	55.1	0.75	1.65	1.48	0.42	1.44	2.58	0.58	8.84	1	13.6
40139	Non-Broad	Set Point	7.53	89.7	45.4	0.39	2.39	1.78	0.4	1.89	2.84	0.25	15	2.8	17.9
40195	Non-Broad	Set Point	7.82	92.3	62.1	1.65	2.2	1.94	0.083	2.89	5.61	0.28	27.8	0.19	32.2
40265	Non-Broad	Set Point	4.91	68.9	36.3	0.79	6.02	3.95	0.76	5.38	1.55	1.69	43.6	0.48	41.4
40511	Non-Broad	Set Point	9.62	90.8	44.4	2.06	1.01	5.9	1.82	4.89	5.62	1.97	54.3	7.13	25.3
10204	Broad	Chronic	5.97	92.4	26.7	1.82	1.13	4.36	4.9	11.4	1.44	2.76	15.3	13.9	44.8
10220	Broad	Chronic	6.16	82.4	64.2	4.7	1.63	4.95	6.87	2.85	2.05	0.29	12.5	6.93	29.9
20509	Broad	Chronic
30112	Broad	Chronic	14.7	91.6	51.3	1.84	3.87	3.4	0.31	1.86	1.54	0.29	29.4	0.47	27.2
30124	Broad	Chronic	6.83	75.9	32.4	0.82	2.16	5.04	3	5.55	0.98	1.08	7	39.5	53.7
30156	Broad	Chronic	5.19	71	11.5	2.18	3.56	1.48	2.14	3.85	2.53	1.41	3.29	22.4	36.2
30196	Broad	Chronic	4.11	93.8	77.7	3.26	1.7	6.66	1.4	6.14	0.43	0.86	20.9	4.78	42.1
30486	Broad	Chronic
40363	Broad	Chronic	8.64	81.5	27.8	0.45	3	7.4	0.35	1.56	2.07	1.5	24.6	19.8	42.5
40436	Broad	Chronic	9.53	95.5	29.6	0.45	7.88	4.38	0.4	6.12	0.82	0.56	12.6	0.12	46
40503	Broad	Chronic	13.2	77.3	62.2	3.36	2.7	15.4	2.09	5.33	2.74	0.75	10.8	5.29	25.7
20173	Non-Broad	Chronic	3.86	80.2	55.8	0.55	2.94	1.59	1.07	2.57	1.01	2.52	2.86	21.8	39.4
20225	Non-Broad	Chronic						1.04	0.096	2.14	0.35	0.68	2.18	3.84	34.4
20233	Non-Broad	Chronic	7.77	91.6	50.4	0.21	2.96	1.24	0.055	5.57	7.05	0.35	7.84	1.26	47.2
20355	Non-Broad	Chronic						2.2	0.48	3.07	1.97	0.7	13.9	13.4	41.1
20631	Non-Broad	Chronic	5	75.3	58.3	0.18	3.45	2.22	0.039	1.54	2.33	0.5	5.79	0.16	14.3
30507	Non-Broad	Chronic	5.06	91.5	51.7	4.63	3.32	2.26	1.78	5.28	0.98	2.01	8.87	4.78	48
40094	Non-Broad	Chronic	8.91	90	54	1.42	6.68	5.33	0.57	6.77	2.51	2.73	13.3	1.27	33.5
40139	Non-Broad	Chronic	3.36	94.4	71.2	4.1	0.8	1.62	0.5	1.47	2.01	0.16	4.94	2.72	16.7
40195	Non-Broad	Chronic	11.6	87.3	62.7	0.35	2.48	1.15	0.045	3.24	7.89	0.42	8.17	0.15	33.9
40265	Non-Broad	Chronic	10.4	93.1	31.1	0.72	3.58	5.66	2.53	5.2	2.23	1.37	15.3	2.9	57.5
40511	Non-Broad	Chronic	5.17	87.4	55	0.24	0.31	1.74	1.58	4.64	3.42	0.7	5.91	12.6	43.5

## Sheet: viral load
	ID	True Peak log VL	True Set point log VL	Peak log VL (Sample)	Set log VL (Sample)	chronic VL
	10204	6.72	3.79556	6.72	4.29	4.92
	10220	5.49	3.69167	5.14	3.11	4.94
	20178	6.97	2.43	4.15	3.64	2.29
	20225	7.99	4.27714	5.39	5.12	2.09
	20233	6.02	4.02857	4.44	4.61	4.69
	20355	6.02	3.005	4.1	2.59	2.57
	20509	6.93	3.04333	5.79	2.76	3.55
	20631	4.47	3.25	4.42	2.48	4.8
	30112	7.5	4.3825	7.5	4.79	2.93
	30124	6.76	4.825	6.02	4.49	4.16
	30156	7.33	4.09333	not available	5.68	3.19
	30196	6.39	4.948	6.39	5.16	5.2
	30486	6.93	2.5625	4.72	4.59	Detected, <1.6
	30507	4.85	3.16333	3.05	Detected, <1.6	3.51
	40094	6.4	4.63833	6.13	4	5.43
	40139	3	4.24833	1.78	3.18	4.79
	40195	5.23	4.942	not available	5.03	4.4216
	40265	6.49	4.834	5.39	4.93	4.34
	40363	6.86	4.77	6	4.59	5.85
	40436	6.09	4.414	5.24	4.78	3.93
	40503	7.01	4.92	5.49	5.04	5.23
	40511	6.26	4.44667	4.58	4.8	4.17

## Sheet: associations B cell phenotype
	Spearman R	Vδ1+ (% of T cells)	CD16+ (% of Vδ1)	CD57+ (% of Vδ1)	α4β7+ (% of Vδ1)	CD45RO+ (% Vδ1)	Vδ2+ (% of T cells)	CD16+ (% of Vδ2)	CD57+ (% of Vδ2)	α4β7+ (% of Vδ2)	CD45RO+ (% Vδ2)
	Naïve	-0.108271	0.262604	0.126316	-0.040602	0.278195	-0.081234	0.123308	0.159398	-0.138346	-0.037608
	Immature-Transitional	-0.0737498	-0.022295	-0.314973	0.115234	0.205885	-0.441128	0.092187	0.076823	-0.064531	-0.148324
	Activated Memory	0.145865	0.294206	0.416541	0.094737	0.314286	0.248214	0.106767	0.067669	0.009023	0.187288
	Resting Memory	-0.154887	0.206923	0.2	0.078195	0.416541	0.119594	0.007519	-0.037594	-0.136842	0.068447
	Tissue-Like Memory	-0.0902256	0.423627	0.254135	0.06015	0.26015	0.002256	0.270677	0.190977	-0.073684	-0.006769
	SLE Like	-0.140314	0.389704	0.279052	-0.238061	0.405177	-0.14983	0.176575	-0.143467	-0.077252	0.092264
	Plasmablasts	0.159233	-0.157775	-0.122972	-0.003153	0.241214	0.324106	-0.037838	0.15608	-0.242791	-0.104092
	B7 Integrin+	-0.106055	-0.158073	0.025574	0.12185	0.249718	0.232506	-0.141407	0.221888	-0.284317	0.185102
	gp140+ B cells	0.103759	0.293454	0.227068	0.045113	0.37594	0.014291	0.117293	0.160902	-0.209023	0.099285
	P values
	Naïve	0.649567	0.263331	0.595654	0.865047	0.234974	0.733511	0.604509	0.502052	0.560787	0.874919
	Immature-Transitional	0.757319	0.925666	0.176173	0.628544	0.38384	0.0515399	0.699087	0.747516	0.786937	0.532575
	Activated Memory	0.539466	0.207993	0.067708	0.691153	0.17717	0.291335	0.654142	0.776821	0.969885	0.429129
	Resting Memory	0.514383	0.381394	0.397873	0.743149	0.067708	0.615519	0.974903	0.874965	0.565096	0.774319
	Tissue-Like Memory	0.705213	0.0627032	0.279598	0.801113	0.26798	0.992467	0.248391	0.419927	0.757529	0.977403
	SLE Like	0.55517	0.0894127	0.233476	0.312152	0.0763538	0.528374	0.456451	0.546224	0.746151	0.698849
	Plasmablasts	0.502502	0.506473	0.605502	0.989474	0.305593	0.163292	0.874161	0.511109	0.302345	0.662307
	B7 Integrin+	0.656312	0.50566	0.914772	0.608821	0.288325	0.323912	0.552063	0.347109	0.224403	0.434635
	gp140+ B cells	0.663326	0.209213	0.335674	0.850206	0.102349	0.952316	0.622379	0.497974	0.376472	0.677074
